# Supplementary material for: Muscle Organoids Reveal Exercise‐Like Contractions Rapidly Promote Muscle Health Via Lamtor1's Signaling to Both AMPK and mTOR
Source: Adv Sci (Weinh). 2025 Oct 7;12(48):e05989. doi: 10.1002/advs.202505989 (PMC12752671; doi:10.1002/advs.202505989)
Supplement: Supplementary file 3 — Supplemental Data [file ADVS-12-e05989-s003.zip]

Archive with 1 entries (1 files):
- HSKM vs eLIC TMT proteomics data.xlsx
