# Supplementary material for: Muscle Organoids Reveal Exercise‐Like Contractions Rapidly Promote Muscle Health Via Lamtor1's Signaling to Both AMPK and mTOR
Source: Adv Sci (Weinh). 2025 Oct 7;12(48):e05989. doi: 10.1002/advs.202505989 (PMC12752671; doi:10.1002/advs.202505989)
Supplement: Supplementary file 3 — Supplemental Data [file ADVS-12-e05989-s003.zip › HSKM vs eLIC TMT proteomics data.xlsx]

## Sheet: TMT10_Combine_prot
Accession	Description	Gene	Score	Coverage	# Proteins	# Unique Peptides	# Peptides	# PSMs	129_C/127_N	129_N/126	130_C/128_N	130_N/127_C	131/128_C	# AAs	MW [kDa]	calc. pI	Fold change	sem	pval
A0A024QZ48	"Integrator complex subunit 2, isoform CRA_a	INTS2	10.86	0.0343	4	3	4	4	0.475	0.639	0.67	0.726	0.641	1196	133.3	6.09	0.6302	0.0418586	0.00757826	0.88292	1.08358	1.04851	1.34526	0.74103
A0A024QZ61	"Myomesin (M-protein) 2, 165kDa, isoform CRA_c	MYOM2	1257.97	0.5379	1	1	71	316	0.303	0.285	0.255	0.194	0.207	1465	164.8	6.19	0.2488	0.0212565	0.000215866	1.06701	0.760784	0.894737	0.940594	1.46377
A0A024QZB4	Sulfotransferase	hCG_1993905	32.24	0.2068	1	4	4	8	1.231	1.023	1.184	1.271	1.103	295	34.2	6.62	1.1624	0.0446806	0.092968	0.867821	1.07348	1.15738	0.831032	1.11605
A0A024QZC0	"Ataxin 2-like, isoform CRA_e	ATXN2L	244.55	0.2766	11	17	19	61	0.948	0.941	0.899	0.963	0.874	846	90.8	7.97	0.925	0.0165922	0.0740051	0.90758	1.07119	0.955367	0.992616	1.08467
A0A024QZE9	Uncharacterized protein	FLJ20643	21.79	0.0621	1	1	1	4	1.85	1.36	2.248	1.637	1.563	290	32.4	5.07	1.7316	0.151021	0.0178263	0.954795	0.728203	1.65294	0.735135	1.18362
A0A024QZF0	Uncharacterized protein	MGC3121	5.31	0.0256	3	1	1	2	0.955	0.911	1.068	0.944	1.027	430	47.2	9.89	0.981	0.0288357	0.697366	1.08792	0.883895	1.17234	0.953927	0.929893
A0A024QZG0	"Ring finger protein 40, isoform CRA_a	RNF40	67.25	0.1109	2	6	10	20	0.726	0.685	0.692	0.706	0.646	1001	113.6	6.29	0.691	0.0132514	4.06623e-05	0.915014	1.02023	1.01022	0.943526	1.12384
A0A024QZH6	"Serine arginine-rich pre-mRNA splicing factor SR-A1, isoform CRA_a	SR-A1	9.72	0.0084	2	1	1	3	0.462	0.518	0.369	0.4	0.559	1312	139.2	9.25	0.4616	0.0353816	0.0019359	1.3975	1.08401	0.712355	1.12121	0.826476
A0A024QZL3	"Collagen, type XIII, alpha 1, isoform CRA_k	COL13A1	7.39	0.0171	9	1	1	3	1.083	0.94	1.122	1.104	0.988	526	50.5	8.5	1.0474	0.0354254	0.586956	0.894928	0.983957	1.19362	0.867959	1.09615
A0A024QZP7	"Cell division cycle 2, G1 to S and G2 to M, isoform CRA_a	CDC2	26.01	0.1414	3	2	4	8	0.488	0.496	0.464	0.427	0.487	297	34.1	8.4	0.4724	0.0125403	1.20713e-06	1.14052	0.920259	0.935484	1.01639	1.00205
A0A024QZR3	Protein pelota homolog	hCG_2002731	75.37	0.1636	3	5	5	16	1.273	1.616	1.356	1.409	1.273	385	43.3	6.34	1.3854	0.0631922	0.00479017	0.903478	1.03909	0.839109	1.26944	1
A0A024R094	"Poly(A) binding protein interacting protein 1, isoform CRA_a	PAIP1	18.15	0.1275	4	3	3	6	0.994	1.257	1.101	1.237	0.93	306	35	4.79	1.1038	0.0646076	0.458686	0.751819	1.12352	0.875895	1.26459	1.06882
A0A024R152	"HCG28765, isoform CRA_b	hCG_28765	328.77	0.2969	1	32	32	84	0.929	0.983	0.902	0.972	0.931	1337	147.1	5.01	0.9434	0.0149352	0.119268	0.957819	1.07761	0.917599	1.05813	0.997852
A0A024R172	"Leukotriene B4 12-hydroxydehydrogenase, isoform CRA_a	LTB4DH	104.88	0.459	2	10	10	23	1.646	1.559	1.575	1.819	1.499	329	35.9	8.29	1.6196	0.0550741	5.94954e-05	0.824079	1.15492	1.01026	0.947145	1.09807
A0A024R1E1	"Activating signal cointegrator 1 complex subunit 2, isoform CRA_a	ASCC2	52.4	0.0995	3	6	6	14	1.075	1.11	1.07	1.152	0.984	643	73.2	5.11	1.0782	0.0277568	0.188657	0.854167	1.07664	0.963964	1.03256	1.09248
A0A024R1H0	Uncharacterized protein	RP5-1119A7.4	9.72	0.0292	2	2	2	5	0.62	0.689	0.612	0.876	0.638	684	77.7	7.72	0.687	0.0491121	0.0297516	0.728311	1.43137	0.888244	1.11129	0.971787
A0A024R1M8	"Apolipoprotein L, 2, isoform CRA_a	APOL2	63.56	0.184	4	6	6	19	0.853	0.809	0.949	0.825	0.878	337	37.1	6.74	0.8628	0.0245772	0.0386841	1.06424	0.869336	1.17305	0.948417	0.971526
A0A024R1X8	"Junction plakoglobin, isoform CRA_a	JUP	104.51	0.157	2	7	9	25	0.724	0.687	0.688	0.646	0.662	745	81.7	6.14	0.6814	0.013265	6.6872e-06	1.02477	0.938953	1.00146	0.948895	1.09366
A0A024R1Y9	"Contactin associated protein 1, isoform CRA_a	CNTNAP1	17.68	0.041	2	3	3	5	0.555	0.552	0.474	0.505	0.499	878	99	6.28	0.517	0.0157892	5.35891e-06	0.988119	1.0654	0.858696	0.994595	1.11222
A0A024R201	"Proteasome (Prosome, macropain) 26S subunit, non-ATPase, 13, isoform CRA_a	PSMD13	287.37	0.5559	3	18	18	71	1.118	1.151	1.146	1.203	1.08	376	42.9	5.81	1.1396	0.0202598	0.00369402	0.897756	1.04974	0.995656	1.02952	1.03519
A0A024R223	"Vacuolar protein sorting 13A (Yeast), isoform CRA_c	VPS13A	5.73	0.0044	6	1	1	2	0.709	1.169	0.534	1.389	0.688	2986	339	6.04	0.8978	0.162302	0.44439	0.49532	2.60112	0.456801	1.6488	1.03052
A0A024R254	"Melanoma antigen family D, 1, isoform CRA_a	MAGED1	22.02	0.0296	3	3	3	8	1.037	1.034	1.013	1.086	0.952	778	86.1	5.83	1.0244	0.0216993	0.636698	0.876611	1.07206	0.979691	0.997107	1.08929
A0A024R2E7	"Interleukin 17 receptor C, isoform CRA_e	IL17RC	2.63	0.0575	9	1	1	1	0.885	1.177	1.226	0.922	1.239	261	27.9	9.31	1.0898	0.0769788	0.739938	1.34382	0.752039	1.04163	1.32994	0.714286
A0A024R2G1	"Cysteine-rich with EGF-like domains 1, isoform CRA_b	CRELD1	65.45	0.1405	3	5	5	18	1.314	1.397	1.43	1.347	1.519	420	45.4	4.87	1.4014	0.0355424	0.000133679	1.12769	0.941958	1.02362	1.06317	0.865043
A0A024R2H0	"TBC1 domain family, member 5, isoform CRA_a	TBC1D5	42.27	0.083	4	6	6	13	1.114	1.062	1.111	1.13	1.13	795	89	6.7	1.1094	0.0124884	0.000591752	1	1.0171	1.04614	0.953321	0.985841
A0A024R2W4	"Dystroglycan 1 (Dystrophin-associated glycoprotein 1), isoform CRA_a	DAG1	83.59	0.1039	2	8	8	25	0.697	0.665	0.643	0.642	0.713	895	97.5	8.56	0.672	0.0143108	6.2639e-06	1.11059	0.998445	0.966917	0.954089	0.97756
A0A024R2Z6	"Guanine nucleotide binding protein-like 3 (Nucleolar), isoform CRA_b	GNL3	175.3	0.324	1	16	16	43	0.674	0.658	0.638	0.641	0.649	537	60.5	8.79	0.652	0.00650385	7.84837e-09	1.01248	1.0047	0.969605	0.976261	1.03852
A0A024R326	"Ribosomal protein L29, isoform CRA_a	RPL29	91.19	0.3439	3	8	8	25	0.896	0.815	0.81	0.824	0.733	157	17.5	11.66	0.8156	0.0258739	0.0182011	0.889563	1.01728	0.993865	0.909598	1.22237
A0A024R386	"Promethin, isoform CRA_a	LOC57146	2.29	0.0621	1	1	1	1	0.785	1.118	0.99	0.815	1.105	161	17.5	5.06	0.9626	0.0701802	0.646425	1.35583	0.823232	0.88551	1.4242	0.710407
A0A024R394	"Cysteine and histidine-rich domain (CHORD)-containing 1, isoform CRA_c	CHORDC1	118.46	0.2952	3	11	11	32	1.557	1.713	1.686	1.945	1.695	332	37.5	7.72	1.7192	0.0628573	2.46427e-05	0.871465	1.15362	0.984238	1.10019	0.918584
A0A024R3J7	"HCG2032701, isoform CRA_a	hCG_2032701	285.53	0.256	2	17	19	85	0.72	0.707	0.756	0.705	0.757	703	80.4	7.81	0.729	0.0115195	2.60127e-05	1.07376	0.93254	1.06931	0.981944	0.951123
A0A024R3N3	"Amyloid beta (A4)-like protein 2, isoform CRA_a	APLP2	24.04	0.0535	4	3	4	9	1.554	1.643	1.561	1.495	1.761	710	81.9	4.81	1.6028	0.0460395	2.45957e-05	1.17793	0.957719	0.950091	1.05727	0.882453
A0A024R3R5	"Lamin B receptor, isoform CRA_a	LBR	95.57	0.1724	1	9	9	26	0.444	0.442	0.415	0.411	0.491	615	70.7	9.36	0.4406	0.014292	4.86367e-06	1.19465	0.990361	0.938914	0.995495	0.904277
A0A024R412	Neuropilin	NRP2	24.18	0.0355	11	3	3	7	0.613	0.441	0.523	0.601	0.518	901	101.3	5.64	0.5392	0.0313216	0.00146698	0.861897	1.14914	1.18594	0.719413	1.1834
A0A024R442	"Aspartyl aminopeptidase, isoform CRA_b	DNP	46.03	0.1699	5	5	5	13	1.083	1.361	1.234	1.407	1.228	471	52	7.42	1.2626	0.0569233	0.0323732	0.872779	1.14019	0.906686	1.25669	0.881922
A0A024R462	"Fibronectin 1, isoform CRA_n	FN1	637.65	0.2747	1	48	48	157	0.904	0.81	0.862	0.899	0.854	2355	259	5.73	0.8658	0.0170716	0.00682249	0.949944	1.04292	1.0642	0.896018	1.05855
A0A024R486	"Armadillo repeat containing 9, isoform CRA_c	ARMC9	23.85	0.0361	4	3	3	9	1.674	1.652	1.767	1.784	1.701	665	75.5	5.49	1.7156	0.0257965	1.82446e-08	0.953475	1.00962	1.06961	0.986858	0.984127
A0A024R493	"EF-hand domain family, member D1, isoform CRA_a	EFHD1	27.43	0.1464	3	2	3	7	1.216	1.217	1.078	1.009	1.091	239	26.9	5.39	1.1222	0.0409431	0.0807086	1.08127	0.935993	0.885785	1.00082	1.11457
A0A024R4E5	"High density lipoprotein binding protein (Vigilin), isoform CRA_a	HDLBP	650.26	0.4464	2	54	55	178	0.889	0.866	0.869	0.91	0.867	1268	141.4	6.87	0.8802	0.00856388	0.000227104	0.952747	1.04718	1.00346	0.974128	1.02537
A0A024R4V7	Uncharacterized protein	FLJ20699	14.53	0.0552	2	2	2	5	1.022	0.734	1.106	0.989	0.816	453	50.7	5.88	0.9334	0.0686568	0.532756	0.825076	0.894213	1.50681	0.7182	1.25245
A0A024R4W0	"SAPS domain family, member 2, isoform CRA_a	SAPS2	28.99	0.0461	8	2	2	6	1.241	1.376	1.223	1.257	1.379	673	71.8	4.98	1.2952	0.03403	0.00104548	1.09706	1.0278	0.888808	1.10878	0.899927
A0A024R4X1	"Protein kinase C and casein kinase substrate in neurons 2, isoform CRA_a	PACSIN2	91.84	0.2	3	8	9	28	1.437	1.402	1.404	1.434	1.431	435	50	6.43	1.4216	0.00765898	1.75894e-10	0.997908	1.02137	1.00143	0.975644	1.00419
A0A024R529	"Dihydroxyacetone kinase 2 homolog (Yeast), isoform CRA_a	DAK	144.74	0.2957	2	11	11	33	1.38	1.567	1.366	1.467	1.312	575	58.9	7.49	1.4184	0.0447131	0.000314786	0.894342	1.07394	0.871729	1.13551	1.05183
A0A024R555	"MAP/microtubule affinity-regulating kinase 2, isoform CRA_a	MARK2	2.9	0.02	21	1	1	1	1.048	0.997	1.125	1.06	1.097	551	61.6	9.51	1.0654	0.0218646	0.170354	1.03491	0.942222	1.12839	0.951336	0.955333
A0A024R5K3	"NADH dehydrogenase (Ubiquinone) Fe-S protein 8, 23kDa (NADH-coenzyme Q reductase), isoform CRA_b	NDUFS8	135.01	0.3953	3	6	6	37	0.941	0.85	0.928	0.859	0.942	172	19.2	8.24	0.904	0.0204083	0.0595107	1.09662	0.925647	1.09176	0.903294	0.998938
A0A024R5N9	"Synaptotagmin-like 2, isoform CRA_b	SYTL2	19.46	0.0697	16	2	3	6	1.674	1.601	1.64	1.601	1.795	330	37.8	9.16	1.6622	0.0358879	8.84714e-07	1.12117	0.97622	1.02436	0.956392	0.932591
A0A024R5R8	rRNA adenine N(6)-methyltransferase	TFB2M	35.93	0.1522	2	4	4	11	0.904	0.858	0.878	0.823	0.977	230	27.1	8.38	0.888	0.0258863	0.0679704	1.18712	0.937358	1.02331	0.949115	0.925281
A0A024R5S9	"Neural cell expressed, developmentally down-regulated 4, isoform CRA_b	NEDD4	36.5	0.0956	2	6	7	12	1.045	1.019	0.953	1.063	0.979	900	104.1	5.92	1.0118	0.0203823	0.840493	0.920978	1.11542	0.935231	0.97512	1.06742
A0A024R5U7	"SAFB-like, transcription modulator, isoform CRA_a	SLTM	115.39	0.1998	3	15	15	36	0.638	0.628	0.576	0.595	0.651	806	92.4	9.83	0.6176	0.0139305	2.48879e-06	1.09412	1.03299	0.917197	0.984326	0.980031
A0A024R674	"Spectrin, beta, erythrocytic (Includes spherocytosis, clinical type I), isoform CRA_e	SPTB	337.94	0.1774	4	29	38	94	0.566	0.538	0.527	0.49	0.552	2328	267.6	5.36	0.5346	0.0129368	1.51931e-06	1.12653	0.929791	0.979554	0.95053	1.02536
A0A024R6B4	"Ectonucleoside triphosphate diphosphohydrolase 5, isoform CRA_c	ENTPD5	17.55	0.0617	3	2	2	4	1.005	0.996	0.879	0.965	0.901	405	45	6.14	0.9492	0.025303	0.321098	0.933679	1.09784	0.88253	0.991045	1.11543
A0A024R6D1	"NIMA (Never in mitosis gene a)-related kinase 9, isoform CRA_a	NEK9	146.36	0.1675	2	13	13	33	1.172	1.153	1.179	1.258	1.109	979	107.1	5.73	1.1742	0.0242392	0.00319347	0.881558	1.06701	1.02255	0.983788	1.05681
A0A024R6W0	Aspartate aminotransferase	GOT2	165.3	0.3977	2	15	15	41	1.172	0.997	1.081	0.909	0.969	430	47.4	9.01	1.0256	0.0458907	0.861337	1.06601	0.840888	1.08425	0.850683	1.20949
A0A024R725	Inosine-5'-monophosphate dehydrogenase	IMPDH1	37.21	0.2105	12	3	4	13	0.975	1.141	1.01	1.115	0.886	380	41	8.76	1.0254	0.0466911	0.870395	0.794619	1.10396	0.885188	1.17026	1.10045
A0A024R798	Choline transporter-like protein 2 isoform 2	SLC44A2	19.85	0.0369	2	3	3	7	1.098	1.234	1.356	1.203	1.024	704	79.8	8.57	1.183	0.0571997	0.0605296	0.851205	0.887168	1.09887	1.12386	1.07227
A0A024R7N6	"Phosphoinositide-3-kinase, regulatory subunit 2 (P85 beta), isoform CRA_a	PIK3R2	7.3	0.0481	2	2	3	4	1.507	1.65	1.162	0.865	1.313	728	81.5	6.43	1.2994	0.136709	0.238294	1.51792	0.744406	0.704242	1.09489	1.14775
A0A024R7W5	"YTH domain family, member 3, isoform CRA_a	YTHDF3	95.08	0.1554	6	3	9	23	0.739	0.935	0.748	0.774	0.801	534	58.3	9.23	0.7994	0.0355845	0.0366814	1.03488	1.03476	0.8	1.26522	0.922597
A0A024R836	Uncharacterized protein (Fragment)	MGC11257	16.43	0.0764	5	1	1	4	0.641	0.667	0.587	0.61	0.543	157	18.5	9.23	0.6096	0.0214793	0.000161962	0.890164	1.03918	0.88006	1.04056	1.18048
A0A024R869	"Golgi autoantigen, golgin subfamily a, 1, isoform CRA_a	GOLGA1	54.95	0.09	2	5	6	17	1.465	1.473	1.459	1.491	1.375	767	88.1	5.27	1.4526	0.0201336	4.66823e-07	0.9222	1.02193	0.990496	1.00546	1.06545
A0A024R889	"Spectrin, alpha, non-erythrocytic 1 (Alpha-fodrin), isoform CRA_g	SPTAN1	2266.66	0.5905	2	1	141	553	0.963	0.807	0.946	0.931	0.978	2452	282.1	5.34	0.925	0.0305401	0.229683	1.05048	0.984144	1.17224	0.838006	0.984663
A0A024R8I2	"Ubiquitin associated domain containing 1, isoform CRA_c	UBADC1	5.23	0.0569	2	2	2	2	1.007	1.032	1.081	1.038	0.974	404	45.2	4.94	1.0264	0.0177048	0.389774	0.938343	0.960222	1.04748	1.02483	1.03388
A0A024R8K8	"Helicase with zinc finger, isoform CRA_a	HELZ	44.95	0.0427	4	6	6	12	0.998	0.936	1.055	0.881	0.945	1942	218.9	7.42	0.963	0.0295516	0.499011	1.07264	0.835071	1.12714	0.937876	1.05608
A0A024R8L7	Acyl-coenzyme A oxidase	ACOX1	194.94	0.2955	4	13	13	49	1.088	1.071	1.102	1.038	1.109	660	74.6	7.62	1.0816	0.0126909	0.0126177	1.0684	0.941924	1.02894	0.984375	0.981064
A0A024R8Q1	"Glucosidase, alpha acid (Pompe disease, glycogen storage disease type II), isoform CRA_a	GAA	174.12	0.1597	2	6	11	45	1.065	1.082	1.122	1.138	1.106	952	105.3	6	1.1026	0.0131894	0.000738299	0.97188	1.01426	1.03697	1.01596	0.962929
A0A024R8V0	"Septin 9, isoform CRA_a	2009-09-01	822.43	0.6356	1	42	42	197	1.228	1.234	1.208	1.315	1.183	568	63.6	8.4	1.2336	0.0222185	0.00031953	0.89962	1.08858	0.97893	1.00489	1.03804
A0A024R8X3	"Casein kinase 1, delta, isoform CRA_a	CSNK1D	20.76	0.1285	5	2	4	7	1.28	1.123	1.127	1.164	1.172	358	40.9	9.82	1.1732	0.0284137	0.0053977	1.00687	1.03283	1.00356	0.877344	1.09215
A0A024R8X4	Uncharacterized protein (Fragment)	FLJ22222	2.83	0.0271	3	1	1	1	0.906	0.965	0.931	0.952	0.89	295	33	7.05	0.9288	0.0139262	0.0274856	0.934874	1.02256	0.964767	1.06512	1.01798
A0A024R914	"Centrosomal protein 350kDa, isoform CRA_a	CEP350	4.98	0.0096	2	2	2	3	0.99	1.081	1.383	1.409	0.879	3117	350.7	6.34	1.1484	0.106104	0.452917	0.623847	1.0188	1.27937	1.09192	1.12628
A0A024R972	"Laminin, gamma 1 (Formerly LAMB2), isoform CRA_a	LAMC1	482.82	0.2988	2	41	41	135	0.854	0.802	0.831	0.761	0.788	1573	173.9	5.05	0.8072	0.0162585	0.000615259	1.03548	0.915764	1.03616	0.93911	1.08376
A0A024R984	"HCG40889, isoform CRA_a	hCG_40889	16.2	0.0171	4	2	2	5	0.607	0.707	0.687	0.646	0.69	1172	132	6.35	0.6674	0.0181235	0.000228072	1.06811	0.94032	0.971711	1.16474	0.87971
A0A024R9B6	"Chromosome 8 open reading frame 38, isoform CRA_d	C8orf38	0	0.0773	5	1	1	1	1.279	0.844	1.673		0.869	181	21.1	9.09	1.16625	0.175444	#DIV/0!	#DIV/0!	0	1.98223	0.659891	1.47181
A0A024R9M1	"HCG40434, isoform CRA_a	hCG_40434	5.11	0.0128	5	1	1	2	0.545	0.478	0.524	0.478	0.481	625	71.2	6.49	0.5012	0.014005	1.04165e-05	1.00628	0.912214	1.09623	0.877064	1.13306
A0A024R9M8	"Hippocampus abundant transcript-like 1, isoform CRA_b	HIATL1	6	0.0352	2	1	1	2	0.902	0.853	1.014	0.966	1.206	426	45.8	5.43	0.9882	0.0609528	0.800954	1.24845	0.952663	1.18875	0.945676	0.747927
A0A024R9Q1	"Thrombospondin 1, isoform CRA_a	THBS1	200.82	0.2	2	19	19	52	2.043	1.923	2.072	2.192	2.047	1170	129.3	4.94	2.0554	0.0428306	3.61806e-08	0.93385	1.05792	1.07748	0.941263	0.998046
A0A024R9Y3	"HECT, UBA and WWE domain containing 1, isoform CRA_a	HUWE1	728	0.2106	1	1	59	189	0.994	0.886	1.025	1	1.133	4359	479.9	5.21	1.0076	0.0394063	0.991623	1.133	0.97561	1.15688	0.891348	0.877317
A0A024RA48	"Sorting nexin 13, isoform CRA_c	SNX13	11.74	0.0114	6	1	1	3	1.175	1.16	0.902	1.085	1.053	877	102	7.06	1.075	0.0488559	0.48293	0.970507	1.20288	0.777586	0.987234	1.11586
A0A024RAB6	"Heparan sulfate proteoglycan 2 (Perlecan), isoform CRA_b	HSPG2	849.89	0.2395	1	36	73	215	0.882	0.825	0.873	0.805	0.907	4346	463.7	6.51	0.8584	0.0188404	0.0102531	1.12671	0.922108	1.05818	0.935374	0.972437
A0A024RAC6	Protein ELOA	TCEB3	26.31	0.0466	2	3	3	8	0.872	0.762	0.771	0.729	0.901	772	87.2	9.57	0.807	0.0335157	0.0212238	1.23594	0.945525	1.01181	0.873853	0.967814
A0A024RAC9	"Zinc finger, UBR1 type 1, isoform CRA_c	ZUBR1	247.12	0.1169	1	1	24	63	1.078	1.08	1.005	1.142	1.016	2601	289.5	6.29	1.0642	0.0248202	0.268893	0.889667	1.13632	0.930556	1.00186	1.06102
A0A024RAL3	"Zinc finger, FYVE domain containing 16, isoform CRA_a	ZFYVE16	28.81	0.0682	2	5	5	6	1.072	1.216	1.178	1.336	1.098	1539	168.7	4.82	1.18	0.0469169	0.050492	0.821856	1.13413	0.96875	1.13433	0.976321
A0A024RAM4	"Microtubule-associated protein 1B, isoform CRA_b	MAP1B	928.12	0.3282	2	63	65	198	1.147	1.146	1.115	1.287	1.088	2468	270.5	4.81	1.1566	0.034384	0.0384468	0.845377	1.15426	0.972949	0.999128	1.05423
A0A024RAR8	"Type 1 tumor necrosis factor receptor shedding aminopeptidase regulator, isoform CRA_a	ARTS-1	146.87	0.22	6	16	16	40	1.053	1.001	1.101	1.104	1.097	941	107.1	6.34	1.0712	0.0198605	0.0680874	0.993659	1.00272	1.0999	0.950617	0.959891
A0A024RBL4	"RNA binding motif protein 19, isoform CRA_a	RBM19	40.51	0.1068	1	1	6	12	1.007	1.268	0.955	0.992	1.059	777	86.8	6.27	1.0562	0.0555206	0.681424	1.06754	1.03874	0.753155	1.25919	0.950897
A0A024RBQ5	"2'-5'-oligoadenylate synthetase 3, 100kDa, isoform CRA_a	OAS3	23.81	0.0414	3	5	5	10	0.716	0.523	0.647	0.629	0.716	1087	121.1	8.35	0.6462	0.0355097	0.00409343	1.13831	0.972179	1.23709	0.730447	1
A0A024RBR4	"Huntingtin interacting protein 1 related, isoform CRA_a	HIP1R	41.09	0.0652	2	2	5	11	1.065	1.087	0.871	1.061	1.233	890	99	6.09	1.0634	0.0575965	0.62726	1.16211	1.21814	0.801288	1.02066	0.863747
A0A024RBS6	tRNA pseudouridine synthase	PUS1	27.76	0.0621	5	2	2	8	0.815	0.741	0.823	0.745	0.746	338	37.8	7.11	0.774	0.0184337	0.00125963	1.00134	0.905225	1.11066	0.909202	1.09249
A0A024RC76	"Interferon stimulated exonuclease gene 20kDa, isoform CRA_a	ISG20	2.99	0.0678	2	1	1	1	0.649	0.597	0.759	0.844	0.879	118	13.5	9.7	0.7456	0.0543467	0.0325575	1.04147	1.11199	1.27136	0.919877	0.738339
A0A024RC87	"Ribonuclease/angiogenin inhibitor 1, isoform CRA_a	RNH1	505.87	0.761	2	22	22	118	1.768	1.873	1.72	1.86	1.753	456	49.4	4.84	1.7948	0.0303536	9.13922e-08	0.942473	1.0814	0.918313	1.05939	1.00856
A0A024RCR6	"HLA-B associated transcript 3, isoform CRA_a	BAT3	132.41	0.1856	5	13	13	35	1.128	1.228	1.251	1.269	1.191	1126	118.6	5.6	1.2134	0.0250132	0.000446344	0.938534	1.01439	1.01873	1.08865	0.947103
A0A024RD07	"Trinucleotide repeat containing 5, isoform CRA_c	TNRC5	40.2	0.223	2	6	6	12	0.811	0.831	0.812	0.833	0.832	278	30.8	5.49	0.8238	0.00503389	4.90216e-07	0.9988	1.02586	0.977136	1.02466	0.97476
A0A024RDE8	"PDZ and LIM domain 5, isoform CRA_c	PDLIM5	177.27	0.2383	2	2	12	43	1.493	1.509	1.525	1.542	1.47	596	63.9	8.21	1.5078	0.0124796	1.85353e-09	0.953307	1.01115	1.0106	1.01072	1.01565
A0A024RDQ7	"Mitochondrial translational initiation factor 3, isoform CRA_a	MTIF3	35.41	0.1331	2	2	2	7	1.017	1.114	1.051	1.02	1.075	278	31.7	9.69	1.0554	0.0181179	0.172384	1.05392	0.970504	0.943447	1.09538	0.946047
A0A059QFD5	Cytochrome c oxidase subunit 2	COX2	42.8	0.1189	1	2	3	17	0.816	0.797	0.842	0.773	0.616	227	25.6	4.84	0.7688	0.0398414	0.0349176	0.796895	0.918052	1.05646	0.976716	1.32468
A0A075B6S9	Protein IGKV1-37 (Fragment)	IGKV1D-37	1.98	0.1368	1	1	1	1	2.31	2.369	2.35	1.983	2.264	117	12.7	9.25	2.2552	0.0703956	4.48988e-07	1.1417	0.84383	0.99198	1.02554	1.02032
A0A075B730	Epiplakin	EPPK1	124.71	0.0976	2	1	11	34	0.864	0.718	0.617	0.795	0.624	5063	552.8	5.6	0.7236	0.0480235	0.0538928	0.784906	1.28849	0.859331	0.831019	1.38462
A0A075B746	"28S ribosomal protein S21, mitochondrial	MRPS21	63.09	0.4138	2	4	4	15	0.853	0.689	0.82	0.729	0.754	87	10.7	9.92	0.769	0.0299015	0.0146095	1.03429	0.889024	1.19013	0.807737	1.1313
A0A075B784	Ubiquitin carboxyl-terminal hydrolase 36	USP36	20.78	0.0552	3	3	3	5	0.586	0.715	0.522	0.615	0.75	961	104.3	9.76	0.6376	0.0419292	0.0112537	1.21951	1.17816	0.73007	1.22014	0.781333
A0A075B7B5	SLIT-ROBO Rho GTPase-activating protein 2	SRGAP2	61.75	0.1128	5	6	9	20	1.057	1.062	0.993	1.102	0.838	789	90.9	6.15	1.0104	0.0465023	0.968905	0.760436	1.10977	0.935028	1.00473	1.26134
A0A075X6N5	ATP synthase protein 8 (Fragment)	ATP8	17.6	0.3571	113	2	2	6	0.871	0.791	0.804	0.668	0.914	56	6.6	9.91	0.8096	0.041891	0.0790125	1.36826	0.830846	1.01643	0.908152	0.952954
A0A087WSX5	Zinc finger protein 628	ZNF628	2.78	0.0189	2	1	1	1	1.157	1.544	1.277	1.116	1.451	1058	110.7	8.29	1.309	0.082694	0.0878147	1.30018	0.873923	0.827073	1.33449	0.797381
A0A087WT18	Putative monooxygenase p33MONOX	KIAA1191	9.7	0.0804	3	2	2	4	1.044	0.996	0.999	0.985	0.962	224	24.5	9.8	0.9972	0.0133843	0.888712	0.97665	0.985986	1.00301	0.954023	1.08524
A0A087WT45	GRIP1-associated protein 1	GRIPAP1	130.92	0.2688	4	16	16	38	1.222	1.221	1.13	1.261	1.165	796	90.8	5.11	1.1998	0.0232065	0.00193164	0.92387	1.11593	0.925471	0.999182	1.04893
A0A087WT47	"Troponin I, slow skeletal muscle	TNNI1	1097.67	0.7059	3	23	25	330	1.248	1.35	1.14	1.106	1.207	187	21.7	9.66	1.2102	0.042877	0.0108919	1.09132	0.970175	0.844444	1.08173	1.03397
A0A087WT99	Ester hydrolase C11orf54	C11orf54	34.26	0.1914	5	4	4	11	1.724	1.613	1.643	1.709	1.722	256	28.7	7.03	1.6822	0.0227759	1.06842e-08	1.00761	1.04017	1.0186	0.935615	1.00116
A0A087WTA5	Translation initiation factor eIF-2B subunit delta	EIF2B4	82.18	0.2808	3	10	10	20	1.168	1.226	1.068	1.202	1.141	520	57.5	9.38	1.161	0.0273898	0.0156665	0.949251	1.12547	0.871126	1.04966	1.02366
A0A087WTA8	Collagen alpha-2(I) chain	COL1A2	587	0.3138	2	31	31	140	0.743	0.695	0.754	0.732	0.769	1364	129.1	9.01	0.7386	0.0125004	2.76208e-05	1.05055	0.970822	1.08489	0.935397	0.96619
A0A087WTF3	Ankyrin-3 (Fragment)	ANK3	47.95	0.07	1	1	9	14	0.855	1.221	1.139	0.65	0.932	1643	179.5	8.21	0.9594	0.101997	0.631411	1.43385	0.570676	0.932842	1.42807	0.917382
A0A087WTF6	Neural cell adhesion molecule 1	NCAM1	511.71	0.3821	2	30	30	132	1.473	1.392	1.403	1.375	1.418	848	93.3	4.87	1.4122	0.0167434	1.38294e-07	1.03127	0.980043	1.0079	0.94501	1.03879
A0A087WTM4	Chromodomain-helicase-DNA-binding protein 1-like	CHD1L	7.87	0.0212	9	1	1	3	0.698	0.638	0.893	0.759	0.563	377	43	6.29	0.7102	0.0560477	0.047677	0.741765	0.849944	1.39969	0.91404	1.23979
A0A087WTP3	Far upstream element-binding protein 2	KHSRP	397.64	0.3854	4	23	29	121	0.67	0.68	0.667	0.67	0.667	711	73	7.71	0.6708	0.00239583	1.70474e-11	0.995522	1.0045	0.980882	1.01493	1.0045
A0A087WTP7	Nitrogen permease regulator 3-like protein	NPRL3	11.86	0.2338	5	1	1	2	1.022	0.791	0.958	0.959	1.096	77	8.6	10.55	0.9652	0.0503839	0.623913	1.14286	1.00104	1.21113	0.773973	0.932482
A0A087WTT1	Polyadenylate-binding protein	PABPC1	459.7	0.5556	4	18	29	123	1.259	1.269	1.256	1.354	1.179	522	58.5	9.26	1.2634	0.0277824	0.000497706	0.870753	1.07803	0.989756	1.00794	1.06785
A0A087WTV1	Oxysterol-binding protein-related protein 2 (Fragment)	BPL2	10.09	0.1	5	1	1	2	0.855	0.902	0.847	0.808	0.701	180	20.3	5.57	0.8226	0.0338742	0.0295507	0.867574	0.953955	0.939024	1.05497	1.21969
A0A087WTV6	Pyrroline-5-carboxylate reductase 2	PYCR2	68.91	0.374	2	6	7	16	0.941	0.87	0.85	0.823	0.928	246	25.9	9.26	0.8824	0.0226332	0.0195669	1.12758	0.968235	0.977011	0.924548	1.01401
A0A087WTY1	DNA-directed RNA polymerases I and III subunit RPAC2	POLR1D	8.19	0.0745	2	1	1	3	0.629	0.64	0.605	0.624	0.522	94	11	10.24	0.604	0.0212673	0.000231946	0.836538	1.0314	0.945312	1.01749	1.20498
A0A087WTY9	MORF4 family-associated protein 1	MRFAP1	14.2	0.233	3	1	1	2	0.945	0.942	0.961	1.022	0.847	103	11.8	4.55	0.9434	0.0280938	0.303755	0.828767	1.06348	1.02017	0.996825	1.1157
A0A087WU05	C-Maf-inducing protein	CMIP	19.75	0.0461	6	2	2	5	0.972	0.889	0.756	0.805	0.868	586	65.2	5.94	0.858	0.0369256	0.0495122	1.07826	1.06481	0.850394	0.914609	1.11982
A0A087WU31	Chloride channel protein	CLCN3	11.42	0.0177	5	1	2	4	0.883	0.744	0.966	0.87	0.916	791	87.9	7.03	0.8758	0.0368841	0.160445	1.05287	0.900621	1.29839	0.842582	0.963974
A0A087WU62	"39S ribosomal protein L45, mitochondrial	MRPL45	27.94	0.1367	7	2	3	12	0.633	0.712	0.678	0.623	0.681	256	29.3	8.91	0.6654	0.0164639	8.71679e-05	1.0931	0.918879	0.952247	1.1248	0.929515
A0A087WU64	DNA polymerase	POLA1	8.03	0.0171	3	3	3	4	0.642	0.641	0.766	0.667	0.739	1461	165.7	5.85	0.691	0.0258902	0.00184555	1.10795	0.870757	1.19501	0.998442	0.868742
A0A087WUD1	Zinc finger protein 787	ZNF787	19.22	0.055	1	2	2	4	0.45	0.389	0.317	0.382	0.555	382	40.4	7.96	0.4186	0.0400807	0.00191565	1.45288	1.20505	0.81491	0.864444	0.810811
A0A087WUD3	Oligosaccharyltransferase complex subunit TC	TC	27.15	0.1446	3	1	1	6	0.775	0.776	0.793	0.724	0.789	83	9.4	7.43	0.7714	0.0123637	7.77332e-05	1.08978	0.912989	1.02191	1.00129	0.982256
A0A087WUF8	Aldehyde dehydrogenase family 3 member B1	ALDH3B1	2.05	0.0533	6	1	1	1	0.684	0.999	0.913	0.884	1.078	169	18.8	8.18	0.9116	0.0662922	0.434663	1.21946	0.968237	0.913914	1.46053	0.634508
A0A087WUL2	Proteasome subunit beta type-3 (Fragment)	PSMB3	145.86	0.531	2	7	7	34	1.167	1.171	1.149	1.276	1.141	145	16.2	8.43	1.1808	0.0244385	0.00302953	0.894201	1.11053	0.981213	1.00343	1.02279
A0A087WUL4	Retrotransposon-derived protein G10	G10	72.39	0.108	2	8	8	20	0.526	0.584	0.514	0.531	0.52	741	83.6	6.51	0.535	0.0125778	2.39669e-06	0.979284	1.03307	0.880137	1.11027	1.01154
A0A087WUQ6	Glutathione peroxidase	GPX1	121.66	0.6337	2	9	9	28	1.171	0.996	1.117	1.065	1.05	202	21.9	6.55	1.0798	0.0298587	0.244905	0.985915	0.953447	1.12149	0.850555	1.11524
A0A087WUT6	Eukaryotic translation initiation factor 5B	EIF5B	146.03	0.1754	6	19	21	49	1.149	1.07	1.104	1.206	1.058	1220	138.6	5.58	1.1174	0.0272059	0.0553727	0.87728	1.09239	1.03178	0.931245	1.08601
A0A087WUX8	MIC complex subunit	APOOL	65.87	0.2624	4	4	4	16	1.063	0.991	1.037	0.945	1.054	263	28.7	9.6	1.018	0.0220681	0.73478	1.11534	0.911283	1.04642	0.932267	1.00854
A0A087WV04	SUN domain-containing ossification factor	SUCO	2.43	0.0116	4	1	1	1	1.804	1.518	1.627	1.516	1.492	691	77.4	5.15	1.5914	0.05806	0.00013355	0.984169	0.931776	1.07181	0.841463	1.20912
A0A087WV25	FGFR1 oncogene partner	FGFR1OP	4.95	0.0598	4	1	1	1	0.984	1.428	1.046	1.085	1.218	351	38.1	4.72	1.1522	0.0788926	0.439097	1.12258	1.03728	0.732493	1.45122	0.807882
A0A087WVA8	Testis-expressed sequence 2 protein	TEX2	74.13	0.1162	3	10	10	23	1.051	1.003	0.911	0.918	0.969	1127	125.3	6.06	0.9704	0.0263013	0.468055	1.05556	1.00768	0.908275	0.954329	1.08462
A0A087WVE6	mRNA-decapping enzyme 1A (Fragment)	DCP1A	2.17	0.0366	7	1	1	1	0.701	0.648	0.6	0.615	0.633	191	21.7	6.04	0.6394	0.0174029	1.41725e-05	1.02927	1.025	0.925926	0.924394	1.10742
A0A087WVF8	Myomegalin	PDE4DIP	29.36	0.0174	9	3	4	11	0.865	0.937	0.902	0.873	0.893	2240	253.9	5.39	0.894	0.0126412	0.00374425	1.02291	0.967849	0.962647	1.08324	0.968645
A0A087WVI8	TIR domain-containing adapter molecule 1	TICAM1	0	0.0183	2	1	1	1	1.416	1.285	1.103	1.185	1.151	546	58.2	5.3	1.228	0.0556758	0.0347374	0.971308	1.07434	0.858366	0.907486	1.23023
A0A087WVT1	Zinc finger protein 48	ZNF48	2.16	0.0485	3	1	1	1	0.616	0.649	0.59	0.615	0.699	495	54	9.83	0.6338	0.0188027	9.00974e-05	1.13659	1.04237	0.909091	1.05357	0.881259
A0A087WVU0	Ragulator complex protein LAMTOR4	LAMTOR4	2.54	0.1463	3	1	1	1	1.004	1.004	1.039	1.02	0.957	41	4.7	11.43	1.0048	0.0135772	0.870934	0.938235	0.981713	1.03486	1	1.04911
A0A087WVZ0	Mitochondrial pyruvate carrier	MPC1	18.4	0.3303	2	3	3	7	1.065	1.092	1.056	0.978	1.034	109	12.4	9.77	1.045	0.0191572	0.189448	1.05726	0.926136	0.967033	1.02535	1.02998
A0A087WW06	Tetratricopeptide repeat protein 28	TTC28	31.83	0.0272	2	5	5	8	0.79	0.772	0.867	0.909	0.876	2354	256.7	6.84	0.8428	0.0263351	0.00856871	0.963696	1.04844	1.12306	0.977215	0.901826
A0A087WW43	Inter-alpha-trypsin inhibitor heavy chain H3	ITIH3	30.82	0.0522	5	3	3	7	2.646	2.763	2.745	2.843	2.696	670	75	5.86	2.7386	0.0331098	5.25679e-11	0.948294	1.0357	0.993485	1.04422	0.981454
A0A087WW59	Uncharacterized protein C11orf96	C11orf96	2.34	0.0574	2	1	1	1	0.993	0.982	0.855	0.987	0.9	122	13.8	8.18	0.9434	0.027883	0.336296	0.911854	1.15439	0.870672	0.988922	1.10333
A0A087WW74	SAM and SH3 domain-containing protein 1	SASH1	7.01	0.0244	4	2	2	3	0.815	0.969	0.846	0.841	1.137	657	71.4	6.6	0.9216	0.0600913	0.440881	1.35196	0.99409	0.873065	1.18896	0.716799
A0A087WWA3	Kinesin-like protein KIF1B	KIF1B	110.7	0.0935	4	2	12	30	0.876	1.256	1.24	0.811	0.965	1797	201.9	5.44	1.0296	0.0924871	0.976215	1.18989	0.654032	0.987261	1.43379	0.907772
A0A087WWE0	Neugrin (Fragment)	NGRN	8.46	0.4783	3	1	1	3	0.964	0.758	0.971	0.83	0.96	23	2.6	4.75	0.8966	0.0434415	0.271756	1.15663	0.854789	1.281	0.786307	1.00417
A0A087WWF1	Selenoprotein M	SELM	29.32	0.3056	2	3	3	7	1.218	1.065	1.22	1.252	1.142	144	16.1	5.54	1.1794	0.0338343	0.0200213	0.912141	1.02623	1.14554	0.874384	1.06655
A0A087WWL5	Uncharacterized protein C19orf68	C19orf68	6.29	0.0207	1	1	1	2	0.682	0.876	1.16	0.775	0.759	920	101.6	8.15	0.8504	0.0833382	0.258734	0.979355	0.668103	1.3242	1.28446	0.898551
A0A087WWS1	THO complex subunit 1	THOC1	57.2	0.1416	2	8	8	18	0.743	0.747	0.712	0.727	0.738	657	75.6	4.98	0.7334	0.00631348	4.93353e-08	1.01513	1.02107	0.953146	1.00538	1.00678
A0A087WWW7	Tensin-1	TNS1	222.79	0.2542	7	21	24	57	2.114	2.128	1.901	2.105	1.807	1365	143.4	8	2.011	0.0658976	3.43325e-06	0.858432	1.10731	0.893327	1.00662	1.16989
A0A087WWW9	B-cell lymphoma/leukemia 10	BCL10	8.36	0.0449	3	1	1	3	0.874	0.81	0.833	0.983	0.869	156	18.1	6.55	0.8738	0.0297345	0.056864	0.884028	1.18007	1.0284	0.926773	1.00575
A0A087WXB0	Secretory carrier-associated membrane protein	SCAMP1	83.07	0.1827	3	8	8	22	0.962	0.921	0.927	0.886	0.86	312	35	7.96	0.9112	0.0175824	0.0332953	0.970655	0.955771	1.00651	0.95738	1.1186
A0A087WXM6	60S ribosomal protein L17 (Fragment)	RPL17	246.87	0.5325	5	10	11	67	0.848	0.85	0.791	0.842	0.78	169	19.6	10.04	0.8222	0.0151407	0.00113667	0.926366	1.06448	0.930588	1.00236	1.08718
A0A087WXM8	Basal cell adhesion molecule	BCAM	156.76	0.381	6	17	17	39	2.058	2.003	2.148	2.093	2.184	588	63.7	6.1	2.0972	0.032049	3.54865e-09	1.04348	0.974395	1.07239	0.973275	0.942308
A0A087WXN4	Integrator complex subunit 12	INTS12	16.95	0.0428	2	2	2	5	0.511	0.538	0.524	0.485	0.548	444	46.6	9.47	0.5212	0.0110064	2.29596e-06	1.1299	0.925573	0.973978	1.05284	0.932482
A0A087WXN9	MTSS1-like protein	MTSS1L	140.67	0.2587	2	14	14	40	1.838	1.897	1.669	1.874	1.814	746	79.7	7.66	1.8184	0.0399957	5.16173e-07	0.967983	1.12283	0.87981	1.0321	1.01323
A0A087WXS7	ATPase ASNA1	ASNA1	52.34	0.1994	2	4	4	14	1.142	1.139	1.197	1.279	1.17	331	37.1	5.14	1.1854	0.0256605	0.0012101	0.914777	1.0685	1.05092	0.997373	0.976068
A0A087WXZ7	HEAT repeat-containing protein 6	HEATR6	23.25	0.0349	4	2	2	6	0.907	0.946	1.025	1.232	1.005	916	99.6	7.81	1.023	0.0563001	0.880911	0.815747	1.20195	1.08351	1.043	0.902488
A0A087WY28	Optineurin (Fragment)	OPTN	31.35	0.2243	1	1	3	8	1.086	1.22	1.142	1.169	1.253	107	11.6	5.29	1.174	0.0292831	0.0146343	1.07186	1.02364	0.936066	1.12339	0.86672
A0A087WY55	"Chromosome 6 open reading frame 55, isoform CRA_b	VTA1	96.13	0.2286	2	6	6	20	1.928	1.875	1.757	2.178	1.714	280	31.1	6.44	1.8904	0.0816325	5.39503e-05	0.786961	1.23961	0.937067	0.97251	1.12485
A0A087WY94	Adenylate kinase isoenzyme 6	AK6	4.27	0.3404	3	1	1	1	0.806	1.025	0.918	0.982	1.034	47	5	10.17	0.953	0.0420833	0.533809	1.05295	1.06972	0.89561	1.27171	0.779497
A0A087WYC8	Regulator of nonsense transcripts 3B	UPF3B	10.47	0.0415	5	1	1	3	0.874	0.85	0.877	0.916	0.823	217	25.2	8.57	0.868	0.0154434	0.00407355	0.898472	1.04447	1.03176	0.97254	1.06197
A0A087WYF6	Protein WASHC2A	WASHC2A	165.18	0.1863	5	5	14	42	1.281	1.145	1.102	1.373	1.043	1245	136.5	4.75	1.1888	0.0604735	0.168483	0.75965	1.24592	0.962445	0.893833	1.22819
A0A087WYS1	UTP--glucose-1-phosphate uridylyltransferase	UGP2	340.2	0.5217	4	25	25	87	1.616	1.66	1.647	1.839	1.421	508	56.9	7.88	1.6366	0.0665316	0.000145629	0.772703	1.11658	0.992169	1.02723	1.13723
A0A087WYV6	Tetraspanin-6	TSPAN6	13.31	0.1783	8	2	2	5	0.942	0.928	0.956	1.019	1.086	129	14.9	7.24	0.9862	0.0294014	0.733237	1.06575	1.0659	1.03017	0.985138	0.867403
A0A087WYV8	Fibrillin-2	FBN2	5.39	0.0065	2	2	2	2	0.533	0.546	0.543	0.572	0.602	2911	314.5	4.86	0.5592	0.0124876	1.02584e-06	1.05245	1.05341	0.994505	1.02439	0.885382
A0A087WYW7	Protein Hikeshi	HIKESHI	14.97	0.1221	3	1	1	3	1.026	1.043	0.93	1.037	0.903	131	14.4	9.19	0.9878	0.0295456	0.777174	0.870781	1.11505	0.891659	1.01657	1.13621
A0A087WZ65	Ankyrin-3 (Fragment)	ANK3	25.79	0.0832	1	1	7	10	1.668	0.819	0.66	1.557	2.203	973	108.6	5.16	1.3814	0.285019	0.63658	1.4149	2.35909	0.805861	0.491007	0.757149
A0A087WZ85	Roundabout homolog 1	ROBO1	12.08	0.038	11	5	5	7	0.657	0.527	0.594	0.623	0.555	1525	166.6	6.13	0.5912	0.0232172	0.000532306	0.890851	1.04882	1.12713	0.802131	1.18378
A0A087WZ88	Retinoic acid receptor RXR-gamma	RXRG	13.88	0.0324	7	1	1	4	0.654	0.772	0.664	0.741	0.762	340	38.6	7.39	0.7186	0.024891	0.00328502	1.02834	1.11596	0.860104	1.18043	0.858268
A0A087WZA9	Transmembrane protein 120A (Fragment)	TMEM120A	46.87	0.2414	5	4	4	12	0.834	0.765	0.81	0.712	0.855	174	20.4	8.29	0.7952	0.0256269	0.00989851	1.20084	0.879012	1.05882	0.917266	0.975439
A0A087WZB7	Uroporphyrinogen-III synthase (Fragment)	UR	5.82	0.2059	5	1	1	1	1.316	1.287	1.264	1.506	1.338	68	7.6	5.08	1.3422	0.042835	0.000902669	0.888446	1.19146	0.982129	0.977964	0.983558
A0A087WZE0	Semaphorin-3B (Fragment)	SEMA3B	14.49	0.0981	5	1	1	3	0.933	1.046	0.899	1.399	0.868	214	23.5	7.77	1.029	0.0972692	0.926634	0.620443	1.55617	0.859465	1.12111	1.07488
A0A087WZE9	High mobility group nucleosome-binding domain-containing protein 3	HMGN3	32.72	0.2538	1	2	4	11	0.722	0.716	0.664	0.612	0.692	130	13.9	9.91	0.6812	0.0200958	8.1027e-05	1.13072	0.921687	0.927374	0.99169	1.04335
A0A087WZK6	Protein FAM69A	FAM69A	5.79	0.0244	5	1	1	2	1.128	1.061	1.24	0.946	1.107	369	42.1	7.14	1.0964	0.0477521	0.377817	1.17019	0.762903	1.16871	0.940603	1.01897
A0A087WZX2	NADH dehydrogenase [ubiquinone] 1 beta subcomplex subunit 6	NDUFB6	4.29	0.1031	3	2	2	2	0.984	0.986	1.079	0.947	0.955	97	11.7	9.48	0.9902	0.0235019	0.777723	1.00845	0.877665	1.09432	1.00203	1.03037
A0A087X0D5	Pro-cathepsin H	CTSH	31.8	0.1238	3	4	4	9	2.403	2.194	2.34	2.275	1.952	323	36.2	8.1	2.2328	0.0782927	2.15453e-06	0.858022	0.972222	1.06655	0.913025	1.23105
A0A087X0K0	Collagen alpha-1(XV) chain	COL15A1	50.41	0.0408	2	4	4	11	0.631	0.692	0.633	0.571	0.651	1374	140	4.98	0.6356	0.0195182	0.000103883	1.14011	0.902054	0.91474	1.09667	0.969278
A0A087X0K1	Calcium-binding protein 39	CAB39	26.12	0.115	3	2	4	9	1.483	1.37	1.272	1.337	1.28	339	39.4	7.11	1.3484	0.038229	0.000388044	0.957367	1.0511	0.928467	0.923803	1.15859
A0A087X0K9	Tight junction protein ZO-1	TJP1	143.01	0.1486	4	17	18	38	1.246	1.185	1.196	1.349	1.151	1676	187.7	6.7	1.2254	0.0344479	0.00598132	0.853225	1.12793	1.00928	0.951043	1.08254
A0A087X0M4	Kanadaptin	SLC4A1AP	13.24	0.0323	2	2	2	4	0.957	1.06	1.039	1.102	1.055	742	82.8	5.1	1.0426	0.0237962	0.381777	0.95735	1.06064	0.980189	1.10763	0.907109
A0A087X0P9	Probable RNA polymerase II nuclear localization protein SLC7A6 (Fragment)	SLC7A6	5.82	0.0766	2	1	1	2	0.952	0.993	1.224	1.138	1.31	209	23.5	5.36	1.1234	0.0676518	0.366381	1.15114	0.929739	1.23263	1.04307	0.726718
A0A087X0Q9	Selenoprotein O	SELO	27.87	0.0479	2	2	2	8	1.303	1.455	1.213	1.483	1.267	668	73.3	5.97	1.3442	0.0531097	0.00671208	0.854349	1.22259	0.833677	1.11665	1.02841
A0A087X0R7	Protein SENP3-EIF4A1 (Fragment)	SENP3-EIF4A1	18.45	0.0481	2	2	2	6	0.756	0.838	0.798	0.838	0.73	540	61.2	7.85	0.792	0.0216887	0.00194753	0.871122	1.05013	0.952267	1.10847	1.03562
A0A087X0T3	Myosin-7B	MYH7B	811.52	0.055	1	1	20	231	0.56	0.496	0.623	0.421	0.586	1982	225.6	6.09	0.5372	0.0356811	0.0060513	1.39192	0.675762	1.25605	0.885714	0.955631
A0A087X140	COBW domain-containing protein 1	CBWD1	41.32	0.1037	14	3	3	10	1.131	1.26	1.13	1.288	1.138	347	38.7	4.82	1.1894	0.0348477	0.0202302	0.88354	1.13982	0.896825	1.11406	0.993849
A0A087X142	Septin-8	2008-09-01	142.82	0.1784	8	4	8	45	1.053	0.945	1.096	1.094	1.092	426	49.3	6.2	1.056	0.0288704	0.342268	0.998172	0.998175	1.15979	0.897436	0.964286
A0A087X1A5	Double-stranded RNA-binding protein Staufen homolog 1	STAU1	123.93	0.1947	6	8	9	32	0.985	0.988	0.91	0.953	0.937	493	54.9	9.67	0.9546	0.014733	0.13531	0.983211	1.04725	0.921053	1.00305	1.05123
A0A087X1F5	Protein SYNJ2BP-COX16 (Fragment)	SYNJ2BP-COX16	114.96	0.5526	3	6	6	24	0.857	0.819	0.851	0.817	0.886	152	17.2	5.15	0.846	0.0128763	0.000653411	1.08446	0.960047	1.03907	0.955659	0.967269
A0A087X1K9	Acyl-protein thioesterase 1	LYPLA1	83.04	0.4458	4	7	7	26	1.187	1.219	1.209	1.154	1.339	166	18	5.06	1.2216	0.0313968	0.00431294	1.16031	0.954508	0.991797	1.02696	0.886482
A0A087X1Q0	Integrator complex subunit 7	INTS7	9.97	0.5714	7	1	1	2	0.694	0.666	0.68	0.6	0.646	42	4.5	4.08	0.6572	0.0163536	2.68012e-05	1.07667	0.882353	1.02102	0.959654	1.0743
A0A087X1U1	"Arf-GAP with GTPase, ANK repeat and PH domain-containing protein 1	AGAP1	15.24	0.0467	13	1	3	6	0.557	0.56	0.688	0.638	0.494	750	82.6	8.37	0.5874	0.03397	0.00110811	0.774295	0.927326	1.22857	1.00539	1.12753
A0A087X1U5	Ribosomal protein S6 kinase delta-1	RPS6KC1	17.85	0.0832	6	3	3	6	1.282	1.474	1.335	1.842	1.253	601	66.1	4.53	1.4372	0.108092	0.0331871	0.680239	1.37978	0.905699	1.14977	1.02314
A0A087X270	Replication factor C subunit 3 (Fragment)	RFC3	15.23	0.2136	6	1	1	3	0.758	0.751	1.116	0.872	0.767	103	11.9	5.92	0.8528	0.0694099	0.253087	0.879587	0.781362	1.48602	0.990765	0.988266
A0A087X2B5	Basigin (Fragment)	BSG	192.71	0.3529	3	6	6	44	1.022	0.954	1.002	0.885	1.061	221	23.9	5.25	0.9848	0.0303272	0.74768	1.19887	0.883234	1.05031	0.933464	0.963242
A0A087X2C4	Protocadherin-7 (Fragment)	PCDH7	3.68	0.0274	4	1	1	1	0.575	0.606	0.578	0.674	0.608	584	64	7.53	0.6082	0.0178168	5.17804e-05	0.902077	1.16609	0.953795	1.05391	0.945724
A0A090N8G0	Glycyl-tRNA synthetase	GARS	695.08	0.4993	2	36	36	169	1.162	1.167	1.163	1.299	1.133	685	77.5	6.24	1.1848	0.0291863	0.00586359	0.872209	1.11694	0.996572	1.0043	1.0256
A0A090N8P3	Peptidylprolyl isomerase	FKBP9	340.81	0.3737	3	11	20	84	1.224	1.164	1.214	1.221	1.262	570	63	5.08	1.217	0.0156652	1.66164e-05	1.03358	1.00577	1.04296	0.95098	0.969889
A0A096LNJ4	Putative bifunctional UDP-N-acetylglucosamine transferase and deubiquitinase ALG13	ALG13	14.39	0.1439	9	1	1	4	1.027	0.851	0.939	0.893	0.989	132	14.8	6.52	0.9398	0.0317024	0.313883	1.1075	0.951012	1.10341	0.828627	1.03842
A0A096LNU0	Colorectal mutant cancer protein	MCC	2.35	0.0098	6	1	1	1	4.307	2.444	3.113	3.48	3.753	715	79.8	5.15	3.4194	0.312096	0.00010093	1.07845	1.11789	1.27373	0.567448	1.14762
A0A096LNV3	E3 ubiquitin-protein ligase RNF114 (Fragment)	RNF114	9.62	0.0691	4	1	1	2	1.65	1.516	1.267	1.259	1.445	188	20.9	6.92	1.4274	0.0747654	0.00247528	1.14774	0.993686	0.835752	0.918788	1.14187
A0A096LNZ9	Ubiquitin-like protein ISG15 (Fragment)	ISG15	3.4	0.0909	3	1	1	1	0.841	0.814	0.87	0.859	0.842	143	15.6	6.29	0.8452	0.00950474	5.67821e-05	0.98021	0.987356	1.0688	0.967895	0.998812
A0A096LP22	Probable peptidyl-tRNA hydrolase (Fragment)	PTRH1	21.54	0.2035	2	2	2	5	1.374	1.303	1.294	1.197	1.176	172	18.5	9.98	1.2688	0.0364958	0.00152869	0.982456	0.925039	0.993093	0.948326	1.16837
A0A096LP94	Protocadherin beta-5 (Fragment)	PCDHB5	40.5	0.0931	17	1	2	9	0.776	0.63	0.703	0.607	0.738	247	26.7	5.99	0.6908	0.031902	0.0046345	1.21582	0.863442	1.11587	0.811856	1.05149
A0A096LPI6	Uncharacterized protein (Fragment)	4 SV	216.45	0.6022	1	11	13	45	1.091	0.979	1.075	0.993	1.143	279	30.5	7.87	1.0562	0.0308649	0.410781	1.15106	0.923721	1.09806	0.897342	0.954506
A0A0A0MR09	Tyrosine-protein phosphatase non-receptor type 9	PTPN9	27.34	0.1149	3	4	4	7	0.766	0.901	0.909	0.929	0.794	583	66.9	8.15	0.8598	0.0331925	0.0457905	0.854682	1.022	1.00888	1.17624	0.964736
A0A0A0MR22	Phospholipid-transporting ATPase	ATP9A	35.04	0.0527	4	5	5	13	0.799	0.792	0.896	0.824	0.964	911	103.3	7.96	0.855	0.0328846	0.0655682	1.1699	0.919643	1.13131	0.991239	0.828838
A0A0A0MRM8	Unconventional myosin-VI	MYO6	66.7	0.1069	9	8	8	20	1.363	1.318	1.405	1.391	1.421	1253	144.9	8.56	1.3796	0.0181097	5.88674e-07	1.02157	0.990036	1.06601	0.966985	0.959184
A0A0A0MRM9	Nucleolar and coiled-body phosphoprotein 1 (Fragment)	NOLC1	170.72	0.2316	2	2	16	53	0.501	0.515	0.449	0.451	0.494	708	74.6	9.47	0.482	0.0134981	9.11152e-07	1.09534	1.00445	0.871845	1.02794	1.01417
A0A0A0MRN9	Ankyrin repeat domain-containing protein 2	ANKRD2	69.11	0.2492	3	6	6	19	1.85	2.056	1.517	1.59	1.701	333	37.1	6.09	1.7428	0.0963501	0.00026699	1.06981	1.04812	0.73784	1.11135	1.0876
A0A0A0MRV3	"WD repeat domain 8, isoform CRA_c	WRAP73	20.52	0.069	2	2	2	7	0.849	0.98	1.212	0.904	1.045	435	48.8	7.15	0.998	0.0629944	0.850592	1.15597	0.745875	1.23673	1.1543	0.81244
A0A0A0MRZ1	Putative E3 ubiquitin-protein ligase UNKL	UNKL	3.62	0.0278	3	2	2	2	1.227	1.055	0.98	1.096	1.214	683	74.2	8.12	1.1144	0.0471854	0.151067	1.10766	1.11837	0.92891	0.859821	1.01071
A0A0A0MS24	Protein phosphatase 1 regulatory subunit	PPP1R12B	120.25	0.1419	1	11	11	35	0.907	0.908	0.873	0.832	0.876	1043	116.4	5.85	0.8792	0.0139262	0.000996392	1.05288	0.953036	0.961454	1.0011	1.03539
A0A0A0MS58	"Leucine rich repeat containing 20, isoform CRA_e	LRRC20	3.81	0.0957	3	1	1	1	1.252	1.243	1.318	1.414	0.967	115	12.9	5.19	1.2388	0.07451	0.115494	0.683876	1.07284	1.06034	0.992812	1.29473
A0A0A0MS59	Helicase SRCAP	SRCAP	46.71	0.0178	11	5	7	18	0.777	0.783	0.752	0.793	0.833	2971	315.4	5.67	0.7876	0.0132121	5.43139e-05	1.05044	1.05452	0.960409	1.00772	0.932773
A0A0A0MS99	Multidrug resistance-associated protein 1	ABCC1	63.97	0.0502	9	5	5	16	1.359	1.313	1.456	1.418	1.415	1215	134.9	6.46	1.3922	0.0251305	6.03668e-06	0.997884	0.973901	1.10891	0.966152	0.960424
A0A0A0MSG0	WAS/WASL-interacting protein family member 3	WIPF3	9.75	0.0248	2	1	1	2	1.37	1.618	1.009	1.377	1.183	483	49.3	9.99	1.3114	0.10239	0.138513	0.859114	1.36472	0.623609	1.18102	1.15807
A0A0A0MSJ0	ATP-dependent RNA helicase DDX42	DDX42	130.54	0.2147	3	12	12	36	0.874	0.869	0.882	0.932	0.863	708	77.8	7.01	0.884	0.0123976	0.00146869	0.925966	1.05669	1.01496	0.994279	1.01275
A0A0A0MSK2	"Protein T100 homolog, mitochondrial	T100	9.13	0.2273	2	1	1	3	0.78	0.84	0.798	0.639	0.723	44	5.6	9.41	0.756	0.0347664	0.0065798	1.13146	0.800752	0.95	1.07692	1.07884
A0A0A0MSS8	Aldo-keto reductase family 1 member C3	AKR1C3	161.22	0.5201	5	5	12	37	1.523	1.814	1.57	1.628	1.616	323	36.8	7.94	1.6302	0.0495504	2.84589e-05	0.992629	1.03694	0.865491	1.19107	0.94245
A0A0A0MST8	Anion exchange protein	SLC4A7	75.88	0.1074	11	9	9	21	1.056	1.179	1.075	1.137	1.152	1201	134.5	6.81	1.1198	0.0233611	0.0354983	1.01319	1.05767	0.91179	1.11648	0.916667
A0A0A0MST9	MAP/microtubule affinity-regulating kinase 3	MARK3	10.48	0.0668	4	3	3	3	1.094	0.878	1.071	0.91	1.233	659	74	9.85	1.0372	0.0648964	0.913844	1.35495	0.849673	1.21982	0.802559	0.887267
A0A0A0MSU2	ELM2 and SANT domain-containing protein 1 (Fragment)	ELMSAN1	3.9	0.0187	4	1	1	2	0.375	0.761	0.658	1.32	0.526	1018	111.8	9.07	0.728	0.161534	0.244518	0.398485	2.00608	0.864652	2.02933	0.712928
A0A0A0MSW4	Phosphatidylinositol transfer protein beta isoform	PITPNB	55.5	0.2362	4	5	5	14	1.362	1.293	1.257	1.413	1.234	271	31.6	6.87	1.3118	0.0332947	0.000742202	0.873319	1.12411	0.972158	0.949339	1.10373
A0A0A0MT39	Sodium channel protein	SCN5A	9.35	0.0097	12	1	1	2	0.815	0.947	1.133	1.038	1.292	1962	221.2	5.6	1.045	0.0810265	0.917643	1.2447	0.916152	1.19641	1.16196	0.630805
A0A0A0MTB0	Serine incorporator 5	SERINC5	11.74	0.024	6	1	1	3	1.152	1.027	1.282	1.111	1.152	417	46.2	7.61	1.1448	0.0411988	0.124845	1.0369	0.866615	1.2483	0.891493	1
A0A0A0MTB8	WD repeat-containing protein 36	WDR36	51.92	0.0302	2	2	2	14	0.771	0.87	0.758	0.868	0.858	895	99.3	7.36	0.825	0.0248676	0.0190323	0.988479	1.14512	0.871264	1.1284	0.898601
A0A0A0MTD1	Double-stranded RNA-binding protein Staufen homolog 2	STAU2	56.42	0.1818	11	6	7	16	1.023	1.022	0.971	1.009	0.977	473	52	9.66	1.0004	0.0110977	0.9886	0.968285	1.03913	0.950098	0.999022	1.04708
A0A0A0MTH9	TATA-binding protein-associated factor 172	BTAF1	20.99	0.0189	2	3	3	7	0.831	0.794	0.889	1.034	0.858	1849	206.8	6.52	0.8812	0.041274	0.122473	0.829787	1.1631	1.11965	0.955475	0.968531
A0A0A0MTR7	E3 ubiquitin-protein ligase RNF213	RNF213	62.24	0.0263	4	12	12	21	0.859	0.718	0.887	0.885	0.962	5207	591	6.48	0.8622	0.0399367	0.107708	1.08701	0.997745	1.23538	0.835856	0.892931
A0A0A0MTS7	Titin	TTN	30442.4	0.5416	25	9	1798	7333	0.553	0.524	0.485	0.421	0.526	35991	3992.2	6.39	0.5018	0.0229247	9.8129e-05	1.24941	0.868041	0.925573	0.947559	1.05133
A0A0A0MTU3	Membralin (Fragment)	TMEM259	9.3	0.0878	5	1	1	3	1.29	1.521	1.326	1.672	1.967	205	23.7	5.34	1.5552	0.123947	0.0142282	1.17644	1.26094	0.871795	1.17907	0.655821
A0A0A0N0L3	TDP43 isoform H	TDP43	227.25	0.4274	2	11	11	57	0.639	0.653	0.61	0.661	0.612	372	41.6	7.11	0.635	0.0104163	3.57772e-06	0.92587	1.08361	0.93415	1.02191	1.04412
A0A0A0PM01	Cytochrome b (Fragment)	CYTB	3.21	0.5833	250	1	1	1	0.532	0.609	0.521	0.457	0.555	12	1.4	11.17	0.5348	0.0246625	0.000250213	1.21444	0.877159	0.855501	1.14474	0.958559
A0A0A1HAV6	H.sapiens ras-related Hrab3B protein	2 SV	36.72	0.2146	3	1	3	12	1.264	2.109	0.83	1.463	1.316	219	24.7	5.11	1.3964	0.207007	0.453714	0.899522	1.76265	0.393551	1.66851	0.960486
A0A0A6YY96	Iron-responsive element-binding protein 2	IREB2	2.36	0.0405	3	1	2	2	0.998	1.257	1.162	0.858	1.067	963	105	7.05	1.0684	0.0683949	0.702853	1.24359	0.738382	0.924423	1.25952	0.935333
A0A0A6YYJ5	"Microtubule-actin cross-linking factor 1, isoforms 1/2/3/5	MACF1	2.56	0.0049	1	1	1	1	1.23	1.303	0.929	1.185	1.338	1427	150.4	4.32	1.197	0.0721713	0.176395	1.12911	1.27557	0.71297	1.05935	0.919283
A0A0A8JCD0	Niemann-Pick C1 protein	NPC1	75.36	0.0869	4	8	8	22	1.092	1.128	1.19	1.073	1.07	1278	142.1	5.38	1.1106	0.0223777	0.0138785	0.997204	0.901681	1.05496	1.03297	1.02056
A0A0B4J1R2	"Acyl-CoA synthetase short-chain family member 3, mitochondrial	ACSS3	25.25	0.0803	2	5	5	7	0.743	0.644	0.71	0.853	0.731	685	74.5	8.63	0.7362	0.0338399	0.00657126	0.856975	1.20141	1.10248	0.866756	1.01642
A0A0B4J1W3	"N-alpha-acetyltransferase 15, NatA auxiliary subunit	NAA15	227.5	0.2925	3	19	24	70	1.427	1.45	1.453	1.482	1.374	865	101.1	7.42	1.4372	0.0180538	1.82882e-07	0.927126	1.01996	1.00207	1.01612	1.03857
A0A0B4J220	"Chromosome 11 open reading frame 48, isoform CRA_c	C11orf98	30.51	0.3577	2	5	5	10	0.748	0.687	0.677	0.624	0.643	123	14.2	11.53	0.6758	0.0213293	0.00017165	1.03045	0.921713	0.985444	0.918449	1.1633
A0A0B4J297	"N-alpha-acetyltransferase 38, NatC auxiliary subunit	NAA38	3.95	0.1233	6	1	1	2	1.575	1.391	1.204	1.15	1.055	73	8	6.51	1.275	0.0928768	0.132512	0.917391	0.95515	0.865564	0.883175	1.49289
A0A0B4J2A0	Uncharacterized protein	1 SV	12.79	0.0921	3	3	3	3	1.056	0.996	0.996	0.985	0.957	478	51.5	6.83	0.998	0.0161586	0.9164	0.971574	0.988956	1	0.943182	1.10345
A0A0B4J2E5	Protein LOC102724159	LOC102724159	97.57	0.123	2	7	9	31	0.697	0.763	0.791	0.736	0.79	919	102.4	6.2	0.7554	0.0177612	0.000571021	1.07337	0.930468	1.0367	1.09469	0.882278
A0A0B4J2F2	Protein LOC102724428	LOC102724428	0	0.0179	2	1	1	1	1.391		0.806	0.986	1.611	783	84.9	7.2	1.1985	0.164606	#DIV/0!	1.63387	1.22333	#DIV/0!	0	0.863439
A0A0B5HFD9	Paired-like homeodomain-3 (Fragment)	PITX3	3.6	0.194	8	1	1	1	0.865	0.704	0.751	0.917	0.873	67	7.7	9.82	0.822	0.0402741	0.0439053	0.952017	1.22104	1.06676	0.813873	0.990836
A0A0C4DFM1	Transmembrane 9 superfamily member	TM9SF4	167.23	0.208	2	10	10	42	0.637	0.642	0.61	0.608	0.565	625	72.5	6.65	0.6124	0.0136989	5.84933e-06	0.929276	0.996721	0.950156	1.00785	1.12743
A0A0C4DFM5	Myotilin	MYOT	312.21	0.5382	2	21	21	75	0.58	0.582	0.544	0.509	0.562	498	55.4	8.98	0.5554	0.0134893	1.21975e-06	1.10413	0.935662	0.934708	1.00345	1.03203
A0A0C4DFM9	TNF receptor-associated factor 4	TRAF4	20.94	0.1436	3	2	2	6	1.56	1.375	1.665	1.345	1.418	195	22.5	8.12	1.4726	0.0605992	0.00127337	1.05428	0.807808	1.21091	0.88141	1.10014
A0A0C4DFW3	Terminal uridylyltransferase 7	ZCCHC6	15.99	0.0684	5	2	2	4	1.253	1.354	1.265	1.373	1.278	395	46.1	9.39	1.3046	0.0245532	9.29226e-05	0.930808	1.08538	0.934269	1.08061	0.980438
A0A0C4DFW4	Testis-expressed sequence 30 protein	TEX30	13.27	0.043	5	1	2	6	1.024	1.114	1.103	1.254	1.417	186	21.2	8.63	1.1824	0.0693676	0.142549	1.12998	1.1369	0.990126	1.08789	0.722653
A0A0C4DFX2	Protein furry homolog	FRY	30.23	0.008	2	2	2	9	1.706	1.763	1.816	1.944	1.555	3012	338	6.04	1.7568	0.0639886	1.80672e-05	0.799897	1.07048	1.03006	1.03341	1.09711
A0A0C4DFX3	EMILIN-1	EMILIN1	96.88	0.1122	2	10	10	25	0.477	0.453	0.514	0.449	0.448	1016	106.6	5.17	0.4682	0.0126151	3.101e-06	0.997773	0.873541	1.13466	0.949686	1.06473
A0A0C4DG02	DNA (cytosine-5)-methyltransferase 3A	DNMT3A	46.6	0.1379	4	10	10	18	0.535	0.615	0.616	0.556	0.589	689	77.8	6.49	0.5822	0.0160916	2.72261e-05	1.05935	0.902597	1.00163	1.14953	0.908319
A0A0C4DG07	Nibrin	NBN	2.22	0.0193	4	1	1	1	0.712	0.649	0.729	0.613	1.361	672	75.9	7.02	0.8128	0.138646	0.362272	2.22023	0.840878	1.12327	0.911517	0.523145
A0A0C4DG40	Nesprin-1	SYNE1	438.77	0.0845	22	1	53	116	1.537	1.521	1.606	1.831	1.75	8749	1004.6	5.52	1.649	0.0608695	2.68119e-05	0.955762	1.1401	1.05588	0.98959	0.878286
A0A0C4DG68	Pumilio homolog 2 (Fragment)	PUM2	46.89	0.0594	7	1	5	12	0.894	0.965	0.967	0.916	0.883	876	94	7.42	0.925	0.0175642	0.0301551	0.963974	0.94726	1.00207	1.07942	1.01246
A0A0C4DG89	Probable ATP-dependent RNA helicase DDX46	DDX46	238.82	0.2452	2	1	24	74	1.06	0.957	0.916	0.928	1.106	1032	117.4	9.29	0.9934	0.0378861	0.861876	1.19181	1.0131	0.957158	0.90283	0.958409
A0A0C4DG98	THO complex subunit 2	THOC2	90.27	0.0988	2	13	13	28	0.622	0.672	0.66	0.583	0.617	1478	169.5	8.68	0.6308	0.0159731	1.00822e-05	1.05832	0.883333	0.982143	1.08039	1.0081
A0A0C4DGB0	Short coiled-coil protein	SCOC	5.5	0.2195	4	1	1	1	1.235	1.39	1.053	1.196	0.842	82	9.3	4.75	1.1432	0.0924616	0.547573	0.704013	1.1358	0.757554	1.12551	1.46675
A0A0C4DGH0	CD276 antigen	CD276	120.35	0.183	3	4	4	23	1.002	1.083	1.059	1.024	1.161	388	41.7	4.78	1.0658	0.0275888	0.295095	1.13379	0.96695	0.977839	1.08084	0.863049
A0A0C4DGJ8	Electron transfer flavoprotein regulatory factor 1	ETFRF1	7.95	0.1023	2	1	1	3	0.981	0.856	0.935	0.783	1.02	88	10.6	9.88	0.915	0.0428287	0.330263	1.30268	0.837433	1.09229	0.872579	0.961765
A0A0C4DGK1	Poly(A) polymerase alpha	PAPOLA	46.61	0.2227	9	3	5	14	0.794	0.809	0.732	0.794	0.807	238	27	5.73	0.7872	0.0141542	0.000168764	1.01637	1.0847	0.904821	1.01889	0.983891
A0A0C4DGN6	ARF GTPase-activating protein GIT1	GIT1	93.45	0.2048	4	10	12	26	1.232	1.232	1.149	1.232	1.205	747	83.1	6.87	1.21	0.0161214	7.60058e-05	0.978084	1.07224	0.93263	1	1.02241
A0A0C4DGQ3	Zinc finger protein 556	ZNF556	5.81	0.0198	2	1	1	2	1.017	0.997	1.216	1.027	0.998	455	51.5	9.91	1.051	0.0416425	0.567205	0.971762	0.844572	1.21966	0.980334	1.01904
A0A0C4DGQ8	Dehydrogenase/reductase SDR family member 7B	DHRS7B	59.65	0.2129	2	7	7	18	0.887	0.986	1.007	1.018	1.081	310	33.5	9.29	0.9958	0.0314728	0.875922	1.06189	1.01092	1.0213	1.11161	0.820537
A0A0C4DGS0	NADH dehydrogenase [ubiquinone] 1 alpha subcomplex subunit 6	NDUFA6	27.41	0.3203	2	5	5	9	0.848	0.818	0.842	0.817	0.813	128	15.1	9.98	0.8276	0.00721526	8.14053e-06	0.995104	0.970309	1.02934	0.964623	1.04305
A0A0C4DGS5	"Golgi autoantigen, golgin subfamily a, 2, isoform CRA_a	GOLGA2	241.39	0.2889	2	23	24	68	0.733	0.737	0.661	0.669	0.697	990	111.6	5	0.6994	0.0157277	1.22679e-05	1.04185	1.0121	0.896879	1.00546	1.05165
A0A0C4DGS9	Choline/ethanolaminephosphotransferase 1	CEPT1	6.85	0.0393	3	1	1	2	1.345	1.236	1.15	1.198	1.212	280	31.3	7.93	1.2282	0.0323981	0.00155913	1.01169	1.04174	0.930421	0.918959	1.10974
A0A0C4DGT3	IQ motif and SEC7 domain-containing protein 1	IQSEC1	12.2	0.016	5	1	1	3	0.96	0.79	0.82	0.881	0.708	814	91.9	7.56	0.8318	0.0424669	0.12444	0.803632	1.07439	1.03797	0.822917	1.35593
A0A0C4DGW6	UPF0600 protein C5orf51	C5orf51	35.74	0.3289	2	3	3	8	0.907	0.915	0.942	1.262	0.933	152	17	4.56	0.9918	0.0678361	0.829639	0.739303	1.3397	1.02951	1.00882	0.972133
A0A0C4DGX8	"ATPase, H+ transporting, lysosomal accessory protein 1, isoform CRA_c	ATP6AP1	61.74	0.1922	5	4	4	14	0.89	0.944	1.026	0.9	0.944	281	31.6	7.11	0.9408	0.024005	0.216844	1.04889	0.877193	1.08686	1.06067	0.942797
A0A0C4DGY8	Enolase-phosphatase E1	ENOPH1	57.71	0.4027	3	4	4	15	1.613	1.658	1.686	1.649	1.485	149	16.5	6.38	1.6182	0.0352837	1.04754e-06	0.900546	0.978055	1.01689	1.0279	1.0862
A0A0D9SEI3	Cyclin-dependent kinase 11B	CDK11B	69.22	0.1516	10	11	11	22	0.759	0.739	0.796	0.798	0.787	772	89.4	5.26	0.7758	0.0115386	1.06718e-05	0.986216	1.00251	1.07713	0.97365	0.964422
A0A0D9SEM4	Serine/arginine-rich-splicing factor 4 (Fragment)	SRSF4	105.84	0.2222	4	5	10	29	0.961	0.868	0.87	0.886	0.826	378	43.6	11.08	0.8822	0.0220599	0.0419426	0.93228	1.01839	1.0023	0.903226	1.16344
A0A0D9SEN1	Prolyl endopeptidase FAP	FAP	133.23	0.2029	2	11	11	38	1.274	1.379	1.37	1.574	1.21	759	87.5	6.55	1.3614	0.0617022	0.00439031	0.768742	1.14891	0.993474	1.08242	1.05289
A0A0D9SF44	R3H and coiled-coil domain-containing protein 1	R3HCC1	10.16	0.0528	4	2	2	4	0.863	1.009	0.915	1.036	0.93	398	44.3	5.03	0.9506	0.0316774	0.42734	0.897683	1.13224	0.906838	1.16918	0.927957
A0A0D9SFB3	ATP-dependent RNA helicase DDX3X	DDX3X	610.1	0.5875	6	12	35	158	1.244	1.262	1.173	1.375	1.172	640	70.8	7.36	1.2452	0.0372175	0.00690561	0.852364	1.17221	0.929477	1.01447	1.06143
A0A0D9SFK2	Unconventional myosin-XVIIIa	MYO18A	868.34	0.34	6	56	61	205	0.895	0.869	0.867	0.812	0.871	2038	231	6.25	0.8628	0.0136763	0.000918534	1.07266	0.936563	0.997699	0.97095	1.02755
A0A0D9SGD3	Putative deoxyribonuclease TATDN1	TATDN1	11.75	0.0947	3	2	2	5	1.898	1.414	1.531	1.606	1.447	243	27.6	7.39	1.5792	0.0864415	0.00236117	0.900996	1.04899	1.08274	0.744995	1.31168
A0A0F7G8J1	Plasminogen	PLG	6.67	0.0124	1	1	1	2	0.404	0.345	0.314	0.279	0.332	809	90.6	7.36	0.3348	0.0205509	3.30939e-05	1.18996	0.888535	0.910145	0.85396	1.21687
A0A0F7KYT8	Fragile X mental retardation autosomal homolog variant p2K	FXR1	429.54	0.4845	1	29	33	103	0.954	0.977	0.905	0.878	0.892	677	76.2	6.83	0.9212	0.0189352	0.0323396	1.01595	0.970166	0.926305	1.02411	1.06951
A0A0G2JHC2	Phostensin	PPP1R18	129.33	0.2757	2	13	13	35	1.368	1.538	1.304	1.306	1.333	613	68	5.45	1.3698	0.043617	0.00037511	1.02067	1.00153	0.847854	1.12427	1.02626
A0A0G2JHL0	Bromodomain-containing protein 2 (Fragment)	BRD2	8.48	0.031	10	1	2	3	0.839	0.867	0.715	0.879	0.857	613	67.2	9.09	0.8314	0.0298288	0.0390148	0.974972	1.22937	0.824683	1.03337	0.978996
A0A0G2JI85	Epithelial discoidin domain-containing receptor 1 (Fragment)	DDR1	2.77	0.0265	7	1	1	1	1.061	0.994	1.025	1.089	0.95	378	42.1	5.72	1.0238	0.0244651	0.703491	0.87236	1.06244	1.03119	0.936852	1.11684
A0A0G2JIS2	Histone-lysine N-methyltransferase EHMT2	EHMT2	24.98	0.034	8	3	3	7	0.574	0.673	0.562	0.519	0.626	1176	129	5.54	0.5908	0.0267047	0.000733485	1.20617	0.923488	0.835067	1.17247	0.916933
A0A0G2JJA7	Proteasome subunit beta type	PSMB9	25.68	0.1939	4	3	3	7	1.617	1.494	1.694	1.64	1.74	196	20.9	4.89	1.637	0.0416629	4.56762e-06	1.06098	0.968123	1.13387	0.923933	0.92931
A0A0G2JL54	Complement C4-B	C4B_2	19.53	0.0283	10	3	3	7	1.034	1.104	1.202	1.32	1.28	1698	187.6	7.33	1.188	0.0533179	0.0446876	0.969697	1.09817	1.08877	1.0677	0.807813
A0A0G2JMS2	"Glutathione S-transferase theta 1, isoform CRA_g	GSTT1	9.41	0.1591	19	1	1	3	2.129	2.462	2.049	2.491	2.14	44	5.1	6.44	2.2542	0.0922168	6.57623e-06	0.859093	1.21571	0.83225	1.15641	0.99486
A0A0G2JNW7	Solute carrier family 12 member 7	SLC12A7	41.47	0.0619	2	5	5	15	1.321	1.337	1.58	1.337	1.35	1083	119.1	6.71	1.385	0.0489663	0.000792094	1.00972	0.846203	1.18175	1.01211	0.978519
A0A0G2JNZ5	Glucosylceramidase	GBA	212.96	0.4566	8	14	14	54	1.158	1.184	1.283	1.319	1.338	449	50.2	7.02	1.2564	0.0362003	0.00113847	1.0144	1.02806	1.08361	1.02245	0.865471
A0A0G2JP31	Cell cycle checkpoint protein RAD17 (Fragment)	RAD17	0	0.087	4	1	1	1		0.724	2.576	1.433	2.073	184	21.2	7.08	1.7015	0.358735	#DIV/0!	1.44662	0.556289	3.55801	#DIV/0!	0
A0A0G2JPP5	Protein scribble homolog	SCRIB	278.7	0.194	2	20	23	69	1.056	1.02	0.964	1.006	0.994	1655	177.6	5.1	1.008	0.0151394	0.802801	0.988072	1.04357	0.945098	0.965909	1.06237
A0A0J9YVR0	Phosphatase and actin regulator (Fragment)	PHACTR4	2.85	0.0588	4	1	1	1	1.196	0.799	1.176	1.029	1.002	221	24.1	8.73	1.0404	0.0715811	0.980357	0.973761	0.875	1.47184	0.66806	1.19361
A0A0J9YW64	Dedicator of cytokinesis protein 11 (Fragment)	DOCK11	6.08	0.0089	3	1	1	2	0.978	1.16	1.163	1.074	1.092	1902	218	7.72	1.0934	0.0338934	0.185184	1.01676	0.923474	1.00259	1.18609	0.895604
A0A0J9YX34	Tripartite motif-containing protein 2	TRIM2	3.19	0.0133	3	1	1	1	0.988	0.858	0.84	0.878	0.857	526	58.4	6.16	0.8842	0.0266391	0.0559647	0.976082	1.04524	0.979021	0.868421	1.15286
A0A0J9YXG7	Glypican-2	GPC2	8.11	0.2612	2	2	2	2	0.819	0.881	1.001	0.963	1.011	134	14.3	7.61	0.935	0.0369378	0.319181	1.04984	0.962038	1.13621	1.0757	0.810089
A0A0J9YY17	"Dynein heavy chain 10, axonemal (Fragment)	DNAH10	0	0.0075	4	1	1	1	1.053	1.123	1.151	1.203	1.121	3196	366.3	5.9	1.1302	0.0243195	0.00823623	0.931837	1.04518	1.02493	1.06648	0.93934
A0A0J9YYK8	Protein CLN8 (Fragment)	CLN8	7.82	0.2	8	1	1	2	1.014	1.073	1.229	1.044	1.14	135	15	6.51	1.1	0.038407	0.218269	1.09195	0.849471	1.14539	1.05819	0.889474
A0A0K0K1H7	"Aconitate hydratase, mitochondrial	HEL-S-284	779.63	0.4436	3	27	27	176	0.924	0.863	0.952	0.84	0.964	780	85.5	7.72	0.9086	0.0244696	0.126848	1.14762	0.882353	1.10313	0.933983	0.958506
A0A0K0K1L3	Epididymis secretory protein Li 307 (Fragment)	HEL-S-307	132.35	0.3233	2	9	10	36	1.452	1.408	1.397	1.408	1.291	365	40.9	8.03	1.3912	0.026772	1.93814e-05	0.916903	1.00787	0.992188	0.969697	1.12471
A0A0K0TQ18	MHC class I antigen	HLA-A	198.7	0.4164	3	1	13	43	2.183	1.837	2.556	2.239	2.609	365	41	6.3	2.2848	0.139936	0.000104467	1.16525	0.875978	1.3914	0.841503	0.836719
A0A0K2FGV1	Truncated ankyrin repeat domain 11 aberrant transcript 2	ANKRD11	2.68	0.0268	8	1	1	1	0.502	0.496	0.468	0.487	0.551	299	32.5	9.5	0.5008	0.0138036	1.89923e-06	1.13142	1.0406	0.943548	0.988048	0.911071
A0A0K2GN21	BCKDHB protein	BCKDHB	39.22	0.2143	2	5	5	12	0.824	0.78	0.884	0.792	0.837	392	43.1	6.61	0.8234	0.0183401	0.00425087	1.05682	0.895928	1.13333	0.946602	0.984468
A0A0M4G3H8	"Amylo-alpha-1, 6-glucosidase, 4-alpha-glucanotransferaseprovided	AGL	523.73	0.3473	2	40	40	130	1.17	1.213	1.289	1.274	1.144	1532	174.7	6.8	1.218	0.0282684	0.00066017	0.897959	0.988363	1.06265	1.03675	1.02273
A0A0N6W1Y6	Truncated NADH dehydrogenase subunit 4	ND4	11.59	0.0918	250	1	1	3	1.045	1.001	1.087	0.887	0.961	98	11.2	9.85	0.9962	0.0345057	0.880036	1.08343	0.816007	1.08591	0.957895	1.08741
A0A0R4J2F3	DNA-directed RNA polymerases I and III subunit RPAC2	POLR1D	8.21	0.1121	2	1	1	2	0.887	0.943	0.93	0.801	0.98	116	13.3	6.37	0.9082	0.0306454	0.19813	1.22347	0.86129	0.986214	1.06313	0.905102
A0A0S2VEL3	Osteopetrosis associated transmembrane protein 1 (Fragment)	TM1	0	0.125	3	1	1	1	1.218	1.343	0.897	1.191	1.255	56	6.3	5.26	1.1808	0.0754469	0.266784	1.05374	1.32776	0.667908	1.10263	0.970518
A0A0S2Z2Y3	Receptor protein serine/threonine kinase (Fragment)	ACVR1	8.21	0.0313	5	1	1	2	1.351	1.342	1.316	1.383	1.294	351	39.4	7.17	1.3372	0.0152099	1.27717e-06	0.935647	1.05091	0.980626	0.993338	1.04405
A0A0S2Z377	Annexin (Fragment)	ANXA6	2082.33	0.8081	6	1	75	551	1.339	1.524	1.333	1.659	1.245	667	75.2	5.67	1.42	0.075064	0.00873826	0.750452	1.24456	0.874672	1.13816	1.0755
A0A0S2Z3C0	Actinin alpha 4 isoform 3 (Fragment)	ACTN4	643.48	0.6399	1	3	19	164	1.668	1.996	1.906	1.959	1.597	311	35.3	4.78	1.8252	0.0807437	4.28401e-05	0.815212	1.02781	0.95491	1.19664	1.04446
A0A0S2Z3D2	BCL2-like 1 isoform 3	BCL2L1	23.62	0.1854	7	3	3	7	0.691	0.65	0.665	0.671	0.704	151	16.7	5	0.6762	0.00956765	2.93106e-07	1.04918	1.00902	1.02308	0.940666	0.981534
A0A0S2Z3I6	Protein-serine/threonine kinase (Fragment)	ADRBK1	23.45	0.082	2	5	5	10	1.492	1.565	1.553	1.503	1.437	671	77.4	7.66	1.51	0.0229957	1.30455e-07	0.956088	0.967804	0.992332	1.04893	1.03827
A0A0S2Z3Z2	Necdin-like protein isoform 5 (Fragment)	NDN	21.98	0.1625	3	2	2	6	0.513	0.547	0.538	0.574	0.552	160	18	5.92	0.5448	0.00991665	3.11616e-07	0.961672	1.06691	0.983547	1.06628	0.929348
A0A0S2Z470	Papillary renal cell carcinoma isoform 3 (Fragment)	PRCC	9.74	0.0414	4	2	2	4	0.625	0.605	0.51	0.533	0.501	459	48.9	5.5	0.5548	0.0253227	0.000242059	0.939962	1.0451	0.842975	0.968	1.2475
A0A0S2Z4A1	Phosphofructokinase muscle isoform 3 (Fragment)	PFKM	421.61	0.4179	3	19	21	92	1.456	1.512	1.434	1.505	1.265	725	79.2	8.05	1.4344	0.0448158	0.0002518	0.840532	1.04951	0.948413	1.03846	1.15099
A0A0S2Z4G8	Tropomyosin 3 isoform 2	TPM3	1507.49	0.8548	1	2	41	385	1.074	0.939	1.002	1.002	1.097	248	28.7	4.72	1.0228	0.0282973	0.690299	1.09481	1	1.06709	0.874302	0.979034
A0A0S2Z4I9	Vasodilator-stimulated phosphoprotein isoform 3 (Fragment)	VASP	139.68	0.4465	3	15	15	40	1.379	1.304	1.279	1.441	1.226	327	35.3	8.94	1.3258	0.0378991	0.00121274	0.850798	1.12666	0.980828	0.945613	1.1248
A0A0S2Z4W6	Glutamine-fructose-6-phosphate transaminase 2 isoform 2 (Fragment)	GFPT2	45.62	0.1067	4	4	5	12	0.738	0.899	0.846	0.942	0.806	628	70.9	7.52	0.8462	0.035559	0.0660526	0.855626	1.11348	0.941046	1.21816	0.915633
A0A0S2Z4Y8	A kinase anchor protein 10 isoform 3 (Fragment)	AKAP10	13.46	0.0433	2	2	2	5	0.899	0.932	0.889	0.802	0.833	601	67.4	6.02	0.871	0.0234883	0.011082	1.03865	0.902137	0.953863	1.03671	1.07923
A0A0S2Z523	SURF1-like protein (Fragment)	SURF1	38.21	0.3151	3	6	6	12	0.991	0.845	0.93	0.881	0.916	238	26.7	9.51	0.9126	0.0245247	0.117472	1.03973	0.947312	1.10059	0.852674	1.08188
A0A0S2Z580	Ethylmalonic encephalopathy 1 isoform 2 (Fragment)	ETHE1	123.29	0.4691	3	9	9	32	1.026	1	1.021	1.028	1.072	243	26.6	6.84	1.0294	0.0117541	0.175358	1.0428	1.00686	1.021	0.974659	0.95709
A0A0S2Z5A4	KIAA0907 isoform 2	KIAA0907	2.18	0.0517	7	1	1	1	0.981	1.054	1.03	1.157	1.261	174	17.8	9.5	1.0966	0.0501444	0.304105	1.08989	1.1233	0.97723	1.07441	0.777954
A0A0S2Z5D2	Mitochondrial ribosomal protein S28 isoform 4 (Fragment)	MRPS28	107.4	0.442	3	7	7	22	0.829	0.811	0.831	0.792	0.829	181	20.1	9.13	0.8184	0.00753392	8.31224e-06	1.04672	0.953069	1.02466	0.978287	1
A0A0S2Z5K6	SIL1-like protein endoplasmic reticulum chaperone isoform 2 (Fragment)	SIL1	24.49	0.131	3	4	4	10	0.737	0.629	0.643	0.794	0.752	397	44.5	5.44	0.711	0.0320889	0.00307653	0.947103	1.23484	1.02226	0.85346	0.980053
A0A0S2Z5L2	Terminal uridylyl transferase 1 U6 snRNA-specific isoform 1 (Fragment)	TUT1	8.58	0.028	3	1	1	2	0.79	1.058	0.954	0.939	0.866	535	57.9	7.88	0.9214	0.0449262	0.365784	0.922258	0.984277	0.901701	1.33924	0.91224
A0A0S2Z5L3	GINS complex subunit 3 isoform 3	GINS3	2.34	0.1127	4	1	1	1	0.514	0.488	0.509	0.66	0.524	71	7.9	4.83	0.539	0.0308156	0.000638642	0.793939	1.29666	1.04303	0.949416	0.980916
A0A0S2Z5Q3	Sulfatase modifying factor 2 isoform 2	SUMF2	116.97	0.4118	3	10	10	31	0.773	0.692	0.751	0.732	0.787	272	30.8	6.95	0.747	0.0166463	0.000177054	1.07514	0.9747	1.08526	0.895213	0.982211
A0A0S4XQY1	MHC Class I Antigen	HLA-A	202.24	0.4329	3	2	13	43	0.408	0.411	0.403	0.317	0.42	365	40.8	6	0.3918	0.0189034	0.000113655	1.32492	0.7866	0.980535	1.00735	0.971429
A0A0U1RQH4	EH domain-binding protein 1-like protein 1 (Fragment)	EHBP1L1	131.28	0.3148	1	1	11	33	1.286	1.351	0.997	0.949	1.11	467	50.8	6.67	1.1386	0.0786312	0.296572	1.16965	0.951856	0.737972	1.05054	1.15856
A0A0U1RQK7	Eukaryotic translation initiation factor 4 gamma 3	EIF4G3	164.84	0.0998	2	8	17	52	1.096	1.198	1.101	1.157	1.158	1774	195.2	5.62	1.142	0.0192536	0.00573938	1.00086	1.05086	0.919032	1.09307	0.946459
A0A0U1RQR2	Cip1-interacting zinc finger protein (Fragment)	CIZ1	8.12	0.0355	13	1	1	3	0.51	0.587	0.548	0.532	0.554	310	35.7	6.35	0.5462	0.0127295	6.70456e-06	1.04135	0.970803	0.93356	1.15098	0.920578
A0A0U1RQT1	"Arf-GAP with coiled-coil, ANK repeat and PH domain-containing protein 2 (Fragment)	ACAP2	19.75	0.0676	3	3	3	6	0.882	1.021	1.113	1.253	1.1	547	62.8	8.32	1.0738	0.060791	0.520095	0.877893	1.12579	1.09011	1.1576	0.801818
A0A0U1RR68	Protein LINC01420 (Fragment)	LINC01420	1.88	0.225	2	1	1	1	0.983	1.146	1.058	1.006	0.972	40	4.4	9.57	1.033	0.0318936	0.596543	0.966203	0.950851	0.923211	1.16582	1.01132
A0A0U1RRH1	Ryanodine receptor 3	RYR3	48.29	0.014	10	1	8	18	0.661	0.869	1.006	1.382	1.624	4859	550.5	5.69	1.1084	0.174451	0.928788	1.17511	1.37376	1.15765	1.31467	0.40702
A0A0U1RRL7	Protein MMP24-AS1	MMP24-AS1	7.42	0.1268	1	1	1	3	1.317	1.267	1.182	1.175	1.181	71	7.7	4.72	1.2244	0.0287326	0.000761658	1.00511	0.994078	0.932912	0.962035	1.11516
A0A0U1RRM1	Transcriptional repressor p66-beta	GATAD2B	18.59	0.0416	3	1	3	6	0.71	0.704	0.622	0.604	0.674	577	63.4	9.67	0.6628	0.0214159	6.18798e-05	1.11589	0.971061	0.883523	0.991549	1.05341
A0A0U1RRM5	"Rab GTPase-activating protein 1-like, isoform 10	RABGAP1L	12.37	0.0437	6	1	1	3	1.188	0.991	1.217	1.156	1.043	252	28.4	5.68	1.119	0.0435282	0.243765	0.902249	0.949877	1.22805	0.834175	1.13902
A0A0U4C5A9	Nuclear transcription factor Y alpha	NFYA	17.34	0.0609	4	1	1	4	0.867	0.82	0.794	0.799	0.694	312	33.3	9.23	0.7948	0.0283079	0.0164752	0.868586	1.0063	0.968293	0.94579	1.24928
A0A0X1KG71	Negative elongation factor B	NELFB	67.48	0.1704	1	7	8	17	0.866	0.959	0.883	0.826	0.839	628	70	6.04	0.8746	0.0233422	0.0148642	1.01574	0.935447	0.920751	1.10739	1.03218
A0A0X8AXX1	BCL-2-like protein 12 isoform 14	BCL2L12	15.37	0.1392	11	2	2	5	0.27	0.34	0.28	0.259	0.221	158	17	4.77	0.274	0.0192899	5.18369e-05	0.853282	0.925	0.823529	1.25926	1.22172
A0A109NRC0	MHC class I antigen (Fragment)	HLA-A	22.03	0.1713	1	1	3	8	1.569	1.483	1.76	1.769	1.78	181	21.1	6.7	1.6722	0.0612971	3.14301e-05	1.00622	1.00511	1.18678	0.945188	0.881461
A0A126GVH9	Olfactory receptor (Fragment)	OR56B1	2.32	0.0279	2	1	1	1	0.949	0.88	1.013	0.974	0.953	323	36	8.38	0.9538	0.0216596	0.301588	0.978439	0.9615	1.15114	0.927292	0.995803
A0A126GW95	OR8G5	OR8G5	0	0.1158	3	1	1	1	1.088	0.781	1.177	1.421	0.713	311	34.6	8.22	1.036	0.130415	0.825143	0.501759	1.20731	1.50704	0.717831	1.52595
A0A126LB22	U95	U95	0	0.0232	1	1	1	1	0.993	1.072	1.022	1.288	0.897	1119	123.8	5.57	1.0544	0.0649897	0.767304	0.696429	1.26027	0.953358	1.07956	1.10702
A0A140G961	Alpha-crystallin B chain (Fragment)	CRYAB	330.86	0.744	2	16	17	87	3.73	4.681	3.671	4.058	3.644	168	19.3	7.72	3.9568	0.195662	6.99031e-07	0.897979	1.10542	0.784234	1.25496	1.0236
A0A140VJG6	"Cytoplasmic linker 2, isoform CRA_b	CYLN2	69.98	0.0927	2	9	10	22	0.711	0.713	0.675	0.712	0.697	1046	115.7	6.67	0.7016	0.00726361	3.49581e-07	0.978933	1.05481	0.946704	1.00281	1.02009
A0A141AZC8	MHC class I antigen (Fragment)	HLA-C	6.7	0.0773	4	1	1	2	0.858	1.012	0.994	0.988	1.14	181	20.9	5.73	0.9984	0.0447634	0.878014	1.15385	0.993964	0.982213	1.17949	0.752632
A0A142CHG9	GO2-q chimeric G-protein	2 SV	56.29	0.1158	1	1	4	16	0.777	0.795	0.851	0.662	0.592	354	40.2	6.05	0.7354	0.0472214	0.0248837	0.89426	0.777908	1.07044	1.02317	1.3125
A0A142DDU4	Coiled-coil domain containing protein 8	CCDC8	78.2	0.2135	1	7	7	20	0.74	0.717	0.515	0.725	0.715	520	57.2	9.04	0.6824	0.0420804	0.020616	0.986207	1.40777	0.718271	0.968919	1.03497
A0A146IHP0	SUN domain-containing protein 1	SUN1	262.32	0.3468	3	20	21	63	1.032	0.969	0.974	0.969	1.153	888	98.7	7.39	1.0194	0.0354607	0.818408	1.18989	0.994867	1.00516	0.938953	0.895056
A0A166IZM7	Carboxylic ester hydrolase (Fragment)	ACHE	2.89	0.0833	10	1	1	1	1.061	1.019	1.246	0.937	1.102	156	16.4	7.56	1.073	0.0511498	0.573212	1.17609	0.752006	1.22277	0.960415	0.962795
A0A169TED2	Protein kinase C	PRKCA	68.76	0.1458	3	6	6	19	0.94	1.116	1.015	1.203	1.121	672	76.6	7.47	1.079	0.0457854	0.451042	0.931837	1.18522	0.909498	1.18723	0.838537
A0A172Q3A8	Folate receptor (Fragment)	2 SV	22.69	0.2754	2	3	3	6	1.593	1.816	2.05	1.83	2.079	207	24.3	7.84	1.8736	0.0886739	8.30486e-05	1.13607	0.892683	1.12885	1.13999	0.766234
A0A173GMX0	Actin alpha cardiac muscle 1 (Fragment)	ACTC1	699.73	0.7619	1	1	3	179	1.636	1.314	1.261	1.021	1.126	63	7.3	4.56	1.2716	0.10457	0.16126	1.10284	0.809675	0.959665	0.803178	1.45293
A0A182DWI4	Protein SELEN	SELEN	0	0.1084	4	1	1	2	0.637	1.117	0.783	0.91	1.664	166	18.5	9.79	1.0222	0.178757	0.680416	1.82857	1.1622	0.700985	1.75353	0.382812
A0A1B0GTC1	Nuclear factor 1 B-type (Fragment)	NFIB	10.36	0.1264	15	2	2	3	0.797	0.86	0.726	0.816	0.854	182	20.9	8.94	0.8106	0.0241818	0.00879917	1.04657	1.12397	0.844186	1.07905	0.933255
A0A1B0GTJ7	Adenylosuccinate lyase	ADSL	138.67	0.3333	4	13	13	38	1.474	1.472	1.49	1.62	1.353	480	54.4	7.11	1.4818	0.042375	6.26719e-05	0.835185	1.08725	1.01223	0.998643	1.08943
A0A1B0GTL5	Rab11 family-interacting protein 5	RAB11FIP5	148.49	0.1745	1	14	14	31	1.596	1.621	1.624	1.38	1.572	1324	138.3	5.21	1.5586	0.0456329	2.6879e-05	1.13913	0.849754	1.00185	1.01566	1.01527
A0A1B0GTP7	Acid ceramidase	ASAH1	135.09	0.3646	13	10	10	38	1.623	1.303	1.511	1.264	1.326	288	32.6	7.62	1.4054	0.0690236	0.00713628	1.04905	0.836532	1.15963	0.802834	1.22398
A0A1B0GTU4	Paxillin	PXN	116.36	0.1563	1	11	11	36	1.727	1.777	1.55	1.846	1.563	1081	115.8	5.64	1.6926	0.0587236	5.61171e-05	0.846696	1.19097	0.872257	1.02895	1.10493
A0A1B0GU67	Dynamin-1 (Fragment)	DNM1	31.15	0.1573	10	1	6	11	0.589	0.46	0.549	0.626	0.558	356	40.4	8.31	0.5564	0.0276199	0.000534289	0.891374	1.14026	1.19348	0.780985	1.05556
A0A1B0GU86	Aminoacylase-1	ACY1	66.83	0.2466	3	6	6	16	1.472	1.529	1.406	1.715	1.32	373	42.2	6.1	1.4884	0.066488	0.00166329	0.769679	1.21977	0.919555	1.03872	1.11515
A0A1B0GUC3	Alpha-ketoglutarate-dependent dioxygenase FTO	FTO	108.99	0.2	8	7	7	28	0.98	0.997	0.978	1.051	0.983	450	51.8	5.16	0.9978	0.0137091	0.906284	0.9353	1.07464	0.980943	1.01735	0.996948
A0A1B0GV09	Histone-lysine N-methyltransferase EHMT1	EHMT1	23.25	0.0347	2	3	3	8	0.743	0.773	0.781	0.749	0.773	1267	138.2	5.94	0.7638	0.00747262	1.47716e-06	1.03204	0.959027	1.01035	1.04038	0.96119
A0A1B0GV45	Unconventional myosin-XVIIIa (Fragment)	MYO18A	203.53	0.3815	1	14	15	47	0.591	0.621	0.566	0.516	0.535	464	49.7	9.86	0.5658	0.0188558	7.96925e-06	1.03682	0.911661	0.911433	1.05076	1.10467
A0A1B0GV57	TGF-beta-activated kinase 1 and MAP3K7-binding protein 2	TAB2	11.96	0.0465	3	2	2	4	0.939	0.911	0.916	0.894	0.899	409	45.5	9.11	0.9118	0.0078702	0.000429698	1.00559	0.975983	1.00549	0.970181	1.04449
A0A1B0GV91	Uncharacterized protein KIAA2012 (Fragment)	KIAA2012	0	0.0367	6	1	1	1	0.641	0.888	0.585	1.324		599	67.8	9.45	0.8595	0.15048	#DIV/0!	0	2.26325	0.658784	1.38534	#DIV/0!
A0A1B0GVB9	Renin receptor	ATP6AP2	61.49	0.2902	6	7	7	19	0.914	0.852	0.918	0.933	0.957	317	35.5	7.06	0.9148	0.0174167	0.0245117	1.02572	1.01634	1.07746	0.932166	0.955068
A0A1B0GVD5	Cathepsin D	CTSD	782.16	0.5892	3	22	22	185	1.451	1.411	1.571	1.476	1.546	409	44.2	6.54	1.491	0.0297069	4.75075e-06	1.04743	0.939529	1.11339	0.972433	0.938551
A0A1B0GVI6	"Ras-related protein Rab-34, isoform NARR	RAB34	3.81	0.0914	2	1	1	1	1.02	1.095	0.885	0.869	0.856	197	21	12.16	0.945	0.0476561	0.447295	0.98504	0.981921	0.808219	1.07353	1.19159
A0A1B0GVL3	Ubiquitin-protein ligase E3A	UBE3A	166.47	0.2054	5	13	13	42	1.322	1.389	1.301	1.36	1.315	813	93.5	5.12	1.3374	0.0161821	1.79072e-06	0.966912	1.04535	0.936645	1.05068	1.00532
A0A1B0GVM2	Uncharacterized protein (Fragment)	4 SV	9.08	0.0478	3	2	2	3	1.209	1.025	1.16	1.119	1.166	712	78.9	7.08	1.1358	0.0311567	0.0492507	1.042	0.964655	1.13171	0.847808	1.03688
A0A1B0GVU9	Glutamine--tRNA ligase (Fragment)	QARS	332.96	0.4266	1	1	29	89	0.412	0.39	0.388	0.44	0.462	736	83.7	7.44	0.4184	0.0143861	1.01788e-06	1.05	1.13402	0.994872	0.946602	0.891775
A0A1B0GW05	Probable C-mannosyltransferase DPY19L1	DPY19L1	24.79	0.0321	1	2	2	6	1.075	0.988	1.058	1.028	1.134	748	84.5	9.25	1.0566	0.0243467	0.247285	1.10311	0.971645	1.07085	0.91907	0.947972
A0A1B0GWD1	Neuronal migration protein doublecortin	DCX	84.18	0.3518	2	1	10	23	0.824	0.778	0.772	0.823	0.668	361	40.1	9.39	0.773	0.0284183	0.0137316	0.811665	1.06606	0.992288	0.944175	1.23353
A0A1B0GWF2	Syntaxin-binding protein 1	STXBP1	36.59	0.1045	6	4	4	9	1.098	1.17	1.214	1.227	1.214	574	65.2	6.81	1.1846	0.0237057	0.000991662	0.989405	1.01071	1.03761	1.06557	0.904448
A0A1B0GWI2	Ceroid-lipofuscinosis neuronal protein 5 (Fragment)	CLN5	62.24	0.1941	3	5	5	16	0.847	0.813	0.893	0.806	0.813	304	35.5	6.32	0.8344	0.0163021	0.00201661	1.00868	0.902576	1.0984	0.959858	1.04182
A0A1B0GWJ6	Unconventional myosin-XVIIIa (Fragment)	MYO18A	69.87	0.2471	1	7	9	22	0.722	0.741	0.586	0.574	0.579	340	36	9.13	0.6404	0.0373612	0.00191725	1.00871	0.979522	0.790823	1.02632	1.24698
A0A1B1UZQ1	Phosphodiesterase	2 SV	5.87	0.048	7	2	2	3	0.966	1.1	1.105	1.086	1.18	709	80.2	6.67	1.0874	0.0344842	0.244675	1.08656	0.982805	1.00455	1.13872	0.818644
A0A1C7CYY3	Receptor expression-enhancing protein	REEP1	22.68	0.0775	1	2	2	6	0.946	0.984	0.898	1.04	1.01	284	31.9	8.94	0.9756	0.0247984	0.593813	0.971154	1.15813	0.912602	1.04017	0.936634
A0A1C7CYY4	Myosin light chain 4 (Fragment)	MYL4	1466.78	0.7653	2	15	17	419	0.889	0.856	0.834	0.761	0.885	196	21.5	5.03	0.845	0.0232744	0.0114176	1.16294	0.91247	0.974299	0.96288	1.00452
A0A1D3TZM0	MHC class I antigen (Fragment)	HLA-A	31.41	0.0805	1	1	1	8	5.289	3.974	4.563	4.954	4.706	298	34.1	6.24	4.6972	0.218778	2.37262e-07	0.949939	1.08569	1.14821	0.751371	1.12388
A0AV58	"Striatin, calmodulin binding protein 3	STRN3	140.16	0.1669	2	8	9	31	1.22	1.2	1.14	1.103	1.119	713	77.7	5.26	1.1564	0.0228749	0.00172454	1.01451	0.967544	0.95	0.983607	1.09026
A0AVT1	Ubiquitin-like modifier-activating enzyme 6	UBA6	206.1	0.2452	1	20	20	55	1.346	1.41	1.299	1.504	1.269	1052	117.9	6.14	1.3656	0.0419983	0.000850339	0.84375	1.15781	0.921277	1.04755	1.06068
A0JLQ4	FCHO2 protein (Fragment)	FCHO2	15.39	0.066	6	1	2	6	2.422	2.444	2.239	2.683	2.229	197	22.6	9.54	2.4034	0.0829497	9.71309e-07	0.830786	1.1983	0.916121	1.00908	1.08659
A0JLQ5	BXDC2 protein (Fragment)	BXDC2	83.82	0.2657	2	7	7	23	0.666	0.671	0.654	0.729	0.655	335	39.1	9.91	0.675	0.0138816	2.35515e-05	0.898491	1.11468	0.974665	1.00751	1.01679
A0JLT0	GLRX2 protein (Fragment)	GLRX2	5.61	0.1824	3	2	2	3	1.067	0.896	0.804	0.865	0.89	159	17.4	9.11	0.9044	0.0437888	0.217949	1.0289	1.07587	0.897321	0.839738	1.19888
A0JP11	"Phosphoinositide-3-kinase, regulatory subunit 4	PIK3R4	29.79	0.0508	3	5	5	9	0.919	1.177	1.112	1.193	1.16	1358	153.1	7.23	1.1122	0.0501691	0.325209	0.972339	1.07284	0.944775	1.28074	0.792241
A0M8Q2	Phosphatase 2C motif	3 SV	84.09	0.4078	2	10	10	23	1.62	1.771	1.691	1.581	1.375	385	42.6	5.52	1.6076	0.0665655	0.000125004	0.869703	0.93495	0.954828	1.09321	1.17818
A0PJF8	RPS6KA4 protein (Fragment)	RPS6KA4	15.01	0.0306	6	2	2	5	0.821	0.748	0.848	0.9	0.839	556	62.5	6.89	0.8312	0.0245996	0.00734318	0.932222	1.06132	1.13369	0.911084	0.978546
A0PJI6	EHHADH protein (Fragment)	EHHADH	5.02	0.0351	2	2	2	2	0.906	0.948	0.998	0.967	1.045	484	52.4	9.58	0.9728	0.0234081	0.521724	1.08066	0.968938	1.05274	1.04636	0.866986
A0PJJ5	SRP72 protein (Fragment)	SRP72	187.23	0.4132	4	19	20	49	1.121	0.972	1.053	1.204	0.934	559	62.6	8.32	1.0568	0.049028	0.665808	0.775748	1.1434	1.08333	0.867083	1.20021
A0PJJ9	GGT7 protein (Fragment)	GGT7	9.83	0.0743	4	3	3	4	1.023	0.925	0.835	0.898	1.043	592	62.5	5.02	0.9448	0.0389851	0.372538	1.16147	1.07545	0.902703	0.904203	0.980825
A0PJK4	NUP43 protein (Fragment)	NUP43	37.73	0.1533	3	2	2	6	0.852	0.946	0.85	0.796	0.896	287	31.6	6.24	0.868	0.0251317	0.034222	1.12563	0.936471	0.89852	1.11033	0.950893
A0PJW6	Transmembrane protein 223	TMEM223	7.89	0.0347	1	1	1	3	0.672	0.754	0.674	0.644	0.689	202	22	11.02	0.6866	0.018351	0.000106559	1.06988	0.95549	0.893899	1.12202	0.975327
A0PJY2-2	Isoform 2 of Fez family zinc finger protein 1	FEZF1 - [FEZF1_HUMAN]	9.82	0.0235	3	1	1	3	0.852	0.761	0.924	0.796	1.204	425	46.6	9.54	0.9074	0.0791073	0.451369	1.51256	0.861472	1.21419	0.893192	0.707641
A0PK00	Transmembrane protein 120B	TMEM120B	32.13	0.1563	1	3	4	10	0.91	0.998	0.943	1.052	1.022	339	40.2	8.9	0.985	0.0258998	0.721492	0.971483	1.11559	0.94489	1.0967	0.890411
A0S9T8	Cytochrome b	CYTB	6.96	0.0159	255	1	1	3	4.755	4.621	5.204	5.061	4.599	378	42.4	8.05	4.848	0.121302	1.51065e-09	0.908714	0.972521	1.12616	0.971819	1.03392
A1A4F3	O-phosphoseryl-tRNA(Sec) selenium transferase	SEPSECS	2.75	0.0181	4	1	1	1	1.168	1.338	1.186	1.452	1.204	441	48.8	8.35	1.2696	0.0545725	0.0240692	0.829201	1.22428	0.886398	1.14555	0.9701
A1C2E7	Myostatin	GDF8	3.55	0.0213	8	1	1	1	0.452	0.49	0.462	0.387	0.472	375	42.7	6.54	0.4526	0.0175602	3.75075e-05	1.21964	0.837662	0.942857	1.08407	0.957627
A1L0T0	Acetolactate synthase-like protein	ILVBL	287.33	0.3687	1	15	15	67	0.902	0.89	0.898	0.877	0.927	632	67.8	8.15	0.8988	0.00824257	0.000404015	1.05701	0.976615	1.00899	0.986696	0.973031
A1L172	Acyl-CoA thioesterase 1	ACOT1	205.53	0.5416	2	15	15	48	1.201	1.147	1.2	1.144	1.242	421	46.3	7.53	1.1868	0.0184916	0.000486302	1.08566	0.953333	1.04621	0.955037	0.966989
A1L188	NADH dehydrogenase [ubiquinone] 1 alpha subcomplex assembly factor 8	NDUFAF8	13.04	0.1757	1	1	1	3	0.821	0.843	0.8	0.687	0.897	74	7.8	9.32	0.8096	0.0346462	0.0468212	1.30568	0.85875	0.948992	1.0268	0.915273
A1L189	SGSM3 protein (Fragment)	SGSM3	8.36	0.0416	6	2	2	4	2.877	3.926	2.851	3.45	3.032	361	41.1	6.6	3.2272	0.204967	1.38719e-05	0.878841	1.2101	0.726184	1.36462	0.948879
A1L192	Uncharacterized protein (Fragment)	2 SV	14.67	0.3069	4	2	3	5	0.355	0.422	0.291	0.289	0.287	101	11.3	6.67	0.3288	0.0265827	0.000123297	0.99308	0.993127	0.689573	1.18873	1.23693
A1L377	CABC1 protein	CABC1	17.44	0.0854	4	2	2	4	0.94	1.263	0.981	1.342	1.19	410	44.4	8.65	1.1432	0.0786329	0.496434	0.886736	1.36799	0.776722	1.34362	0.789916
A1L3A9	"TBC1 domain family, member 9B (With GRAM domain)	TBC1D9B	67.99	0.0795	4	7	7	17	1.397	1.335	1.239	1.402	1.315	1232	138.5	5.33	1.3376	0.0299292	0.000154911	0.937946	1.13156	0.92809	0.955619	1.06236
A1L4H1	Soluble scavenger receptor cysteine-rich domain-containing protein SSC5D	SSC5D	5.35	0.0095	1	1	1	2	2.289	3.607	2.637	2.482	3.21	1573	165.6	6.13	2.845	0.244749	0.000307063	1.29331	0.941221	0.731078	1.5758	0.713084
A1X283	SH3 and PX domain-containing protein 2B	SH3PXD2B	44.69	0.0988	1	8	9	16	0.736	0.713	0.699	0.766	0.702	911	101.5	8.69	0.7232	0.0125196	3.58402e-05	0.916449	1.09585	0.980365	0.96875	1.04843
A2A2V2	RNA-binding protein 34 (Fragment)	RBM34	48.83	0.1495	2	5	5	15	0.696	0.694	0.686	0.63	0.66	408	45.9	10.08	0.6732	0.0125634	2.28513e-06	1.04762	0.918367	0.988473	0.997126	1.05455
A2ABJ5	Flotillin-1 (Fragment)	FLOT1	84.17	0.3379	1	1	7	22	0.864	0.912	0.997	1.142	0.758	145	16	9.23	0.9346	0.0646495	0.466728	0.663748	1.14544	1.0932	1.05556	1.13984
A2AE48	Tripartite motif-containing protein 26 (Fragment)	TRIM26	11.58	0.0444	2	1	1	3	0.953	0.811	0.905	1.144	0.983	248	28.6	7.81	0.9592	0.0546154	0.598412	0.859266	1.26409	1.11591	0.850997	0.969481
A2I829	NF-kappaB repressing factor (Fragment)	NKRF	17.22	0.0467	5	3	3	6	0.845	0.747	0.843	0.757	0.772	599	67.4	8.87	0.7928	0.02128	0.00442784	1.01982	0.897983	1.12851	0.884024	1.09456
A2RQR6	Transcription elongation factor A (SII)-like 4 variant 1	TCEAL4	11.93	0.2043	3	3	3	6	0.885	1.079	1.092	1.034	1.06	186	21.5	5.86	1.03	0.0375406	0.767417	1.02515	0.946886	1.01205	1.21921	0.834906
A2RRC9	IQ motif containing GTPase activating protein 3	IQGAP3	27.04	0.0227	6	1	5	10	0.78	0.667	0.743	0.697	0.657	1631	184.4	7.49	0.7088	0.0232474	0.00191018	0.942611	0.938089	1.11394	0.855128	1.18721
A2RRP1	Neuroblastoma-amplified sequence	NBAS	200.69	0.1248	1	22	22	57	0.864	0.86	0.861	0.824	0.85	2371	268.4	5.96	0.8518	0.00733757	7.1443e-06	1.03155	0.957027	1.00116	0.99537	1.01647
A2RRR7	CCDC46 protein	CCDC46	27.2	0.0405	4	3	3	8	1.432	1.547	1.478	1.402	1.359	913	107.6	6.34	1.4436	0.0323243	6.10081e-06	0.96933	0.948579	0.955398	1.08031	1.05372
A2RUU9	PCM1 protein	PCM1	98.66	0.0802	3	2	11	24	0.821	0.855	0.892	0.791	0.831	1859	209.8	5	0.838	0.0169588	0.00163771	1.05057	0.886771	1.04327	1.04141	0.987966
A2VDI4	EFR3A protein (Fragment)	EFR3A	13.41	0.0415	5	3	3	5	1.03	0.916	0.971	1.028	1.048	674	76.1	6.47	0.9986	0.0243672	0.932838	1.01946	1.0587	1.06004	0.88932	0.982824
A3KMF9	PDCD7 protein (Fragment)	PDCD7	4.89	0.0333	3	1	1	2	0.786	0.84	0.906	0.77	0.804	270	32	9.52	0.8212	0.0241876	0.00565389	1.04416	0.84989	1.07857	1.0687	0.977612
A3KMH1-3	Isoform 3 of von Willebrand factor A domain-containing protein 8	VWA8 - [VWA8_HUMAN]	49.66	0.0678	2	10	10	16	1.126	0.894	0.882	0.881	1.019	1872	210.8	6.99	0.9604	0.0488453	0.562978	1.15664	0.998866	0.986577	0.793961	1.105
A3KN83-3	Isoform 3 of Protein strawberry notch homolog 1	SBNO1 - [SBNO1_HUMAN]	14.82	0.0244	3	2	2	3	0.841	0.921	1.042	0.786	0.86	1391	154	7.77	0.89	0.0436932	0.17844	1.09415	0.754319	1.13138	1.09512	0.977907
A4D0Y1	Wiskott-Aldrich syndrome-like	WASL	22.43	0.1113	3	3	3	6	1.141	1.155	1.087	1.245	1.122	485	52.7	7.4	1.15	0.0263477	0.0177675	0.901205	1.14535	0.941126	1.01227	1.01693
A4D126-2	Isoform 2 of Isoprenoid synthase domain-containing protein	ISPD - [ISPD_HUMAN]	11.17	0.0274	2	1	1	3	1.268	1.113	1.149	1.011	1.027	401	44.4	6.4	1.1136	0.0464323	0.224602	1.01583	0.879896	1.03235	0.87776	1.23466
A4D1D1	"Similar to dynein, cytoplasmic, light peptide; 8kD LC; dynein LC8; protein inhibitor of neuronal nitric oxide synthase	LOC392067	0	0.0741	1	1	1	1	0.962	0.9	0.843	0.929	0.866	297	32.5	9.01	0.9	0.021319	0.0595966	0.932185	1.10202	0.936667	0.935551	1.11085
A4D1E9-2	Isoform 2 of GTP-binding protein 10	GTPBP10 - [GTPBA_HUMAN]	2.98	0.0227	2	1	1	1	0.619	0.572	0.601	0.581	0.584	308	34.6	8.98	0.5914	0.00834626	3.38564e-07	1.00516	0.966722	1.0507	0.924071	1.05993
A4D1P6-3	Isoform 3 of WD repeat-containing protein 91	WDR91 - [WDR91_HUMAN]	12.3	0.0904	4	3	3	4	0.924	1.011	0.979	1.084	0.907	365	42.1	7.81	0.981	0.0318104	0.69197	0.836716	1.10725	0.968348	1.09416	1.01874
A4D1Q5	Ribosomal protein L15	LOC136321	40.65	0.152	1	1	4	13	0.791	0.873	0.76	0.85	0.753	204	23.8	9.5	0.8054	0.0240554	0.00903084	0.885882	1.11842	0.870561	1.10367	1.05046
A4D1Z4	KIAA0415 gene product	KIAA0415	40.87	0.0448	1	3	7	15	1.011	0.943	0.997	1.201	0.987	1518	164.6	8.41	1.0278	0.0447687	0.807514	0.821815	1.20461	1.05726	0.93274	1.02432
A4D2D2	Procollagen C-endopeptidase enhancer	PCOLCE	49.25	0.1203	2	5	5	13	0.523	0.496	0.522	0.605	0.568	449	47.9	7.43	0.5428	0.0193892	1.34817e-05	0.938843	1.159	1.05242	0.948375	0.920775
A4FU11	RPS4Y1 protein (Fragment)	RPS4Y1	213.88	0.5458	4	6	15	54	0.327	0.39	0.396	0.377	0.317	262	29.3	10.24	0.3614	0.0164517	4.72184e-06	0.840849	0.95202	1.01538	1.19266	1.03155
A4FVC0	eIF2C2 protein (Fragment)	EIF2C2	39.58	0.0891	2	6	6	13	1.226	1.199	1.192	1.248	1.145	808	91.4	9.36	1.202	0.0173925	0.000245384	0.917468	1.04698	0.994162	0.977977	1.07074
A4GYY8	Putative uncharacterized protein DKFZp686F17268 (Fragment)	DKFZp686F17268	458.44	0.5081	2	20	22	124	1.127	1.153	1.131	1.178	1.082	433	50.2	8.63	1.1342	0.0159041	0.00154554	0.918506	1.04156	0.980919	1.02307	1.04159
A4IF61	HMG20B protein (Fragment)	HMG20B	7.24	0.1092	5	1	1	3	0.681	0.831	0.663	0.894	0.683	119	13.5	7.61	0.7504	0.0469655	0.0572486	0.763982	1.34842	0.797834	1.22026	0.997072
A4QPB0	IQ motif containing GTPase activating protein 1	IQGAP1	818.29	0.4381	14	56	59	213	1.575	1.555	1.661	1.711	1.553	1657	189.2	6.48	1.611	0.0318559	4.68232e-07	0.907656	1.0301	1.06817	0.987302	1.01417
A4UCS8	Enolase 1 (Fragment)	2 SV	686.67	0.8434	1	1	15	181	0.875	1.039	0.926	0.977	1.164	166	17.8	8.88	0.9962	0.0499874	0.851651	1.1914	1.05508	0.891242	1.18743	0.751718
A4UCT1	Glyceraldehyde 3-phosphate dehydrogenase (Fragment)	2 SV	1946.22	0.9819	1	1	18	411	1.444	1.656	1.358	1.533	1.951	166	17.3	8.6	1.5884	0.103212	0.00456961	1.27267	1.12887	0.820048	1.14681	0.740133
A4UGR9-2	Isoform 2 of Xin actin-binding repeat-containing protein 2	XIRP2 - [XIRP2_HUMAN]	219.8	0.1001	4	29	30	64	0.641	0.671	0.642	0.558	0.661	3327	377.1	6.42	0.6346	0.0199815	0.000177559	1.18459	0.869159	0.956781	1.0468	0.969743
A4VCI1	DNAJC1 protein (Fragment)	DNAJC1	24.09	0.1211	3	3	3	8	0.768	0.876	0.722	0.803	0.811	223	25	8.73	0.796	0.0254303	0.00998406	1.00996	1.11219	0.824201	1.14062	0.946979
A5A3E0	POTE ankyrin domain family member F	POTEF	1980.19	0.1256	1	1	12	657	1.624	1.041	1.077	0.867	1.119	1075	121.4	6.2	1.1456	0.127051	0.620163	1.29066	0.805014	1.03458	0.64101	1.4513
A5PLL2	FUT8 protein	FUT8	9.21	0.026	6	1	1	3	0.922	0.931	0.938	0.876	0.881	308	35.8	8.16	0.9096	0.0129715	0.00364923	1.00571	0.933902	1.00752	1.00976	1.04654
A5PLM9	Cathepsin L1	CTSL1	51.08	0.1051	3	3	3	13	1.038	0.974	1.13	0.95	1.075	333	37.5	5.45	1.0334	0.0328384	0.713976	1.13158	0.840708	1.16016	0.938343	0.965581
A5PLN4	Splicing factor 4	SF4	3.43	0.0326	4	2	2	2	0.868	0.921	0.925	0.64	0.706	645	72.5	7.9	0.812	0.0585688	0.0903994	1.10312	0.691892	1.00434	1.06106	1.22946
A5YKK5	KIAA0232	KIAA0232	0	0.0179	2	1	1	1	1.4	0.964	1.349	1.602	1.39	1395	154.7	4.78	1.341	0.10397	0.0901887	0.867665	1.18755	1.39938	0.688571	1.00719
A5YKK6-2	Isoform 2 of CCR4-NOT transcription complex subunit 1	CNOT1 - [CNOT1_HUMAN]	199.43	0.1295	2	26	27	57	0.857	0.863	0.877	0.869	0.842	2371	266.2	7.05	0.8616	0.0059127	1.38169e-06	0.96893	0.990878	1.01622	1.007	1.01781
A5YM60	ATG16L1 protein	ATG16L1	49.91	0.1378	5	4	5	14	1.2	1.324	1.225	1.343	1.293	588	66.2	6.55	1.277	0.0277975	0.000499262	0.96277	1.09633	0.925227	1.10333	0.928074
A5YM63	NEFM protein	NEFM	788.83	0.5097	1	1	46	198	0.224	0.197	0.171	0.143	0.157	877	98.3	4.86	0.1784	0.0144762	6.87531e-05	1.0979	0.836257	0.86802	0.879464	1.42675
A5YM72	Carnosine synthase 1	CARNS1	95.2	0.162	3	7	8	24	1.447	1.481	1.402	1.413	1.435	827	88.4	6.21	1.4356	0.0138405	1.71497e-08	1.01557	1.00785	0.946658	1.0235	1.00836
A5YP36	SEC15-like protein 3	SEC15L3	21.01	0.0542	7	3	3	6	1.121	0.959	0.951	0.993	0.948	701	81.8	6.39	0.9944	0.032649	0.86219	0.954683	1.04416	0.991658	0.855486	1.18249
A5Z1Y6	Cardiac troponin T (Fragment)	4 SV	108.45	0.7	1	2	2	23	4.398	4.613	4.555	5.159	5.283	30	3.8	5.19	4.8016	0.175891	3.01202e-08	1.02404	1.1326	0.987427	1.04889	0.832482
A5Z217	Mutant desmin	2 SV	5428.6	0.866	2	53	62	1318	1.097	1.096	1.087	0.976	1.051	470	53.6	5.27	1.0614	0.022936	0.155499	1.07684	0.897884	0.991788	0.999088	1.04377
A6NC98-3	Isoform 3 of Coiled-coil domain-containing protein 88B	CCDC88B - [CC88B_HUMAN]	0	0.0451	1	2	2	2	1.26	1.027	1.155	1.191	1.091	621	67	4.72	1.1448	0.0401751	0.107941	0.916037	1.03117	1.12463	0.815079	1.1549
A6NC98-5	Isoform 5 of Coiled-coil domain-containing protein 88B	CCDC88B - [CC88B_HUMAN]	5.57	0.0517	5	1	2	4	0.968		1.844	1.168	0.869	696	79	7.62	1.21225	0.196392	#DIV/0!	0.744007	0.633406	#DIV/0!	0	1.11392
A6NDG6	Glycerol-3-phosphate phosphatase	PGP	68.64	0.2212	1	6	6	25	1.527	1.702	1.451	1.661	1.488	321	34	6.14	1.5658	0.0491685	7.94315e-05	0.895846	1.14473	0.852526	1.1146	1.02621
A6NEM5	GPI-anchor transamidase	PIGK	45	0.1807	2	4	4	12	0.86	0.981	0.981	0.965	1.101	332	37.8	5.66	0.9776	0.0382356	0.689118	1.14093	0.98369	1	1.1407	0.781108
A6NFY7	"Succinate dehydrogenase assembly factor 1, mitochondrial	SDHAF1	0	0.1391	1	1	1	1			1.674	0.771	0.898	115	12.8	11.39	1.11433	0.21861	#DIV/0!	1.16472	0.460573	#DIV/0!	#DIV/0!	0
A6NGQ3	Obscurin	OBSCN	2514.78	0.304	8	16	182	615	0.763	0.795	0.757	0.641	0.763	8923	972.4	5.99	0.7438	0.0265526	0.00294854	1.19033	0.846764	0.952201	1.04194	1
A6NHN7	Zinc finger MYM-type protein 3	ZMYM3	8.24	0.0258	4	3	3	5	0.582	0.597	0.543	0.57	0.579	1280	141.7	5.96	0.5742	0.00892973	1.72583e-07	1.01579	1.04972	0.909548	1.02577	1.00518
A6NHR9-2	Isoform 2 of Structural maintenance of chromosomes flexible hinge domain-containing protein 1	SMCHD1 - [SMHD1_HUMAN]	54.68	0.0475	2	8	8	18	0.612	0.566	0.502	0.586	0.508	1917	215.6	7.01	0.5548	0.0216204	0.000320693	0.866894	1.16733	0.886926	0.924837	1.20472
A6NHX0	GATS-like protein 2	GATSL2	2.87	0.0213	1	1	1	1	1.546	1.769	1.578	1.794	1.551	329	36	5.16	1.6476	0.0550769	4.57954e-05	0.864548	1.13688	0.892029	1.14424	0.996776
A6NI33	GPI inositol-deacylase (Fragment)	PGAP1	3.18	0.0604	6	1	1	1	0.845	0.649	0.781	0.786	0.818	182	21.6	7.2	0.7758	0.0337482	0.016435	1.04071	1.0064	1.20339	0.768047	1.03301
A6NIH7	Protein unc-119 homolog B	UNC119B	16.06	0.1195	1	2	2	7	0.639	0.726	0.712	0.614	0.545	251	28.1	5.68	0.6472	0.0331834	0.000987165	0.887622	0.86236	0.980716	1.13615	1.17248
A6NIR2	"Chromosome 1 open reading frame 41, isoform CRA_b	HSPB11	17.63	0.1071	3	1	1	4	0.748	0.654	0.676	0.871	0.59	112	13	4.77	0.7078	0.0479754	0.0345979	0.677382	1.28846	1.03364	0.874332	1.2678
A6NJ78	Probable methyltransferase-like protein 15	METTL15	20.82	0.1794	1	3	3	5	1.062	1.13	1.17	1.043	1.152	407	46.1	8.62	1.1114	0.0250472	0.0558445	1.10451	0.891453	1.0354	1.06403	0.921875
A6NJA2	Ubiquitin carboxyl-terminal hydrolase 14	USP14	237.01	0.3973	4	12	12	67	1.157	1.214	1.228	1.282	1.215	448	51.1	5.92	1.2192	0.0199183	7.67833e-05	0.947738	1.04397	1.01153	1.04927	0.952263
A6NK28	Dual-specificity mitogen-activated protein kinase kinase 5	MAP2K5	7.81	0.0504	7	1	1	2	1.248	0.938	1.048	1.065	1.13	258	29.2	5.45	1.0858	0.0509749	0.394961	1.06103	1.01622	1.11727	0.751603	1.10442
A6NKB8	Aminopeptidase B	RNP	163.38	0.3322	2	15	15	43	1.41	1.433	1.453	1.469	1.408	611	68.1	6.01	1.4346	0.0119105	3.72365e-09	0.958475	1.01101	1.01396	1.01631	1.00142
A6NKG5	Retrotransposon-like protein 1	RTL1	18.81	0.0199	2	3	3	7	0.371	0.357	0.363	0.364	0.273	1358	154.9	5.21	0.3456	0.0182855	0.00014394	0.75	1.00275	1.01681	0.962264	1.35897
A6NLN1	"Polypyrimidine tract binding protein 1, isoform CRA_b	PTBP1	343.75	0.4972	4	14	19	78	0.72	0.693	0.703	0.711	0.788	527	56.5	9.38	0.723	0.0168493	5.98639e-05	1.1083	1.01138	1.01443	0.9625	0.913706
A6NNK5	Tumor suppressor p53-binding protein 1	TP53BP1	464.58	0.2465	4	38	38	114	0.671	0.67	0.628	0.602	0.685	1927	208.9	4.67	0.6512	0.0155673	1.73117e-05	1.13787	0.958599	0.937313	0.99851	0.979562
A6NNT2	Uncharacterized protein C16orf96	C16orf96	0	0.014	1	1	1	1	1.177	1.082	1.105	1.167	1.228	1141	125	7.03	1.1518	0.0262057	0.00396928	1.05227	1.05611	1.02126	0.919286	0.958469
A6NP16	Angiomotin	AMOT	2.45	0.0251	5	1	1	3	0.798	0.832	0.748	0.768	0.763	597	68.4	8.06	0.7818	0.0149479	0.000105164	0.99349	1.02674	0.899038	1.04261	1.04587
A6PVK0	"HCG2019817, isoform CRA_b	RBCK1	3.71	0.0294	3	1	1	2	1.162	1.099	1.162	1.112	1.185	340	37.4	8.4	1.144	0.0163982	0.0014633	1.06565	0.956971	1.05732	0.945783	0.980591
A6PVS8	Leucine-rich repeat and IQ domain-containing protein 3	LRRIQ3	2.32	0.0128	1	1	1	1	0.961	1.051	0.947	0.947	0.938	624	73.6	9.72	0.9688	0.0208768	0.401187	0.990496	1	0.901047	1.09365	1.02452
A6QKW0	SHINC3	SHINC3	82.18	0.3158	2	7	7	25	0.9	0.876	0.897	0.836	0.898	247	27.9	9.7	0.8814	0.0121557	0.00208893	1.07416	0.931996	1.02397	0.973333	1.00223
A6QRH7	Protein FAM3A (Fragment)	FAM3A	18.27	0.0859	5	1	1	6	1.087	1.16	1.362	1.108	1.357	163	17.4	7.25	1.2148	0.0602623	0.101695	1.22473	0.81351	1.17414	1.06716	0.801032
A6YWX8	ATP synthase subunit a	ATP6	27.93	0.0708	5	2	2	8	1.003	0.979	0.861	0.793	0.737	226	24.8	9.91	0.8746	0.0515573	0.211526	0.929382	0.921022	0.879469	0.976072	1.36092
A6ZKI3	Protein FAM127A	FAM127A	27.36	0.3186	1	3	3	10	0.848	0.866	0.687	0.806	0.752	113	13.2	5.07	0.7918	0.0327359	0.0206939	0.933002	1.17322	0.793303	1.02123	1.12766
A7BI36	p180/ribosome receptor	RRBP1	1451.41	0.7545	2	110	111	370	0.617	0.565	0.577	0.608	0.627	1540	165.6	8.97	0.5988	0.0118929	3.95808e-07	1.03125	1.05373	1.02124	0.915721	0.984051
A7E261	5-oxoprolinase (ATP-hydrolysing)	OPLAH	34.29	0.045	2	4	4	11	1.413	1.489	1.389	1.383	1.376	1288	137.3	6.58	1.41	0.0207075	6.07933e-07	0.994939	0.99568	0.932841	1.05379	1.02689
A7E2D7	EP400 protein (Fragment)	EP400	5.01	0.0087	6	1	1	2	0.993	0.921	1.066	0.992	0.794	1731	188.1	8.94	0.9532	0.0459319	0.542737	0.800403	0.930582	1.15744	0.927492	1.25063
A7LNE7	Cyclin-dependent kinase inhibitor 2A (Fragment)	CDKN2A	28.85	0.2843	9	3	3	7	1.975	2.146	1.879	1.956	2.352	102	10.9	6.68	2.0616	0.0846904	1.04651e-05	1.20245	1.04098	0.875582	1.08658	0.839711
A7MBM6	MLL3 protein (Fragment)	MLL3	7.99	0.0066	4	1	2	3	0.689	0.935	0.608	0.735	0.612	3314	362.4	6.13	0.7158	0.0598042	0.0546472	0.832653	1.20888	0.650267	1.35704	1.12582
A7MD47	ZMAT1 protein	ZMAT1	0	0.0128	3	1	1	1	1.156	1.17	1.285	0.965	1.289	467	55.5	9.09	1.173	0.0589754	0.215569	1.33575	0.750973	1.09829	1.01211	0.896819
A7XZE4	Beta tropomyosin isoform	TPM2b	2352.28	0.8873	1	7	56	611	1.25	1.252	1.229	1.135	1.351	284	33	4.69	1.2434	0.0343898	0.00397823	1.19031	0.923515	0.981629	1.0016	0.925241
A7YA96	Gamma-glutamyl carboxylase	GGCX	86.66	0.1451	2	9	9	25	1.062	1.054	1.078	0.978	1.105	758	87.5	7.87	1.0554	0.0212217	0.252392	1.12986	0.907236	1.02277	0.992467	0.961086
A8CDT9	MYO5A variant protein	2 SV	130.22	0.1182	5	16	16	34	1.707	1.629	1.652	1.784	1.686	1828	212.1	8.6	1.6916	0.0267331	5.84579e-08	0.945067	1.0799	1.01412	0.954306	1.01246
A8DPD7	Protein zyg-11 homolog B	ZYG11B	4.12	0.0283	4	1	1	1	1.32	1.299	1.498	1.232	1.187	566	63.5	6.89	1.3072	0.0532629	0.00533383	0.963474	0.82243	1.15319	0.984091	1.11205
A8E631	KIAA1881 protein (Fragment)	KIAA1881	3.34	0.0171	4	1	1	1	1.518	1.783	1.566	1.789	2.219	642	64.7	6.21	1.775	0.123921	0.0016989	1.24036	1.1424	0.878295	1.17457	0.684092
A8E632	Uncharacterized protein (Fragment)	2 SV	7.14	0.0366	10	1	1	2	0.711	0.76	0.699	0.748	0.766	246	26.1	9.23	0.7368	0.0134365	7.30984e-05	1.02406	1.0701	0.919737	1.06892	0.928198
A8JZZ8	"cDNA FLJ77826, highly similar to Homo sapiens BCS1-like (yeast), mRNA	2 SV	102.37	0.2625	3	8	8	25	0.878	0.909	0.9	0.898	0.982	419	47.5	8.5	0.9134	0.0178818	0.0441536	1.09354	0.997778	0.990099	1.03531	0.894094
A8K005	"cDNA FLJ77896, highly similar to Homo sapiens Ras homolog enriched in brain (RHEB), mRNA	2 SV	31.57	0.3207	3	6	6	11	1.015	1.099	0.995	1.094	0.94	184	20.5	5.92	1.0286	0.0303292	0.704612	0.859232	1.0995	0.905369	1.08276	1.07979
A8K0B9	rRNA adenine N(6)-methyltransferase	2 SV	28.77	0.1156	2	3	3	6	0.759	0.717	0.702	0.629	0.663	346	39.5	9.25	0.694	0.0223652	0.000229497	1.05405	0.896011	0.979079	0.944664	1.1448
A8K0D2	"cDNA FLJ77740, highly similar to Homo sapiens 7-dehydrocholesterol reductase, mRNA	2 SV	73.27	0.1158	3	6	6	23	0.989	0.955	1.088	1.024	1.162	475	54.4	8.78	1.0436	0.0368817	0.596987	1.13477	0.941176	1.13927	0.965622	0.851119
A8K0F7	"cDNA FLJ76587, highly similar to Homo sapiens vitamin K epoxide reductase complex, subunit 1-like 1 (VKORC1L1), mRNA	2 SV	5.18	0.1534	3	2	2	2	0.929	1.15	1.054	1.124	1.264	176	19.8	9.13	1.1042	0.0553357	0.418657	1.12456	1.06641	0.916522	1.23789	0.734968
A8K0I0	"cDNA FLJ75445, highly similar to Homo sapiens peptidylprolyl isomerase (cyclophilin)-like 2 (PPIL2), transcript variant 2, mRNA	2 SV	8.08	0.0308	2	2	2	4	0.928	0.928	0.753	0.888	0.786	520	58.7	8.65	0.8566	0.0366737	0.10142	0.885135	1.17928	0.811422	1	1.18066
A8K0M9	Selenoprotein K	SELK	0	0.1538	3	1	1	1	0.849	1.196	0.683	0.715	0.946	91	10.3	10.55	0.8778	0.0925156	0.360781	1.32308	1.04685	0.57107	1.40872	0.897463
A8K0P2	"cDNA FLJ76209, highly similar to Homo sapiens inorganic pyrophosphatase 2 (PPA2), transcript variant 2, mRNA	2 SV	73.99	0.2628	1	5	6	21	0.927	0.795	0.866	0.892	0.834	274	31.6	7.43	0.8628	0.0228153	0.0279879	0.934978	1.03002	1.08931	0.857605	1.11151
A8K0P8	cDNA FLJ78223	2 SV	30.46	0.0357	2	2	2	9	0.809	0.864	0.911	0.774	0.817	756	87	5.72	0.835	0.0238097	0.00732401	1.05556	0.849616	1.0544	1.06799	0.990208
A8K132	"cDNA FLJ75476, highly similar to Homo sapiens glutaminase (GLS), mRNA	2 SV	384.16	0.3767	2	3	23	95	2.027	1.894	2.218	2.299	2.795	669	73.5	7.77	2.2466	0.154411	0.000122414	1.21575	1.03652	1.17107	0.934386	0.725224
A8K134	"cDNA FLJ75245, highly similar to Homo sapiens carbamoyl-phosphate synthetase 1, mitochondrial (CPS1), mRNA	2 SV	124.07	0.0693	5	8	10	33	0.7	0.719	0.677	0.663	0.675	1500	164.8	6.73	0.6868	0.0100319	3.11338e-07	1.0181	0.979321	0.941586	1.02714	1.03704
A8K140	cDNA FLJ77748	2 SV	32.79	0.0691	3	4	4	8	1.224	1.375	1.186	1.298	1.267	839	94.4	6.81	1.27	0.032396	0.00167868	0.976117	1.09444	0.862545	1.12337	0.966062
A8K168	Malic enzyme	2 SV	147.3	0.292	2	12	12	41	2.006	1.998	2.152	2	2.28	572	64.1	6.13	2.0872	0.0563581	4.49176e-07	1.14	0.929368	1.07708	0.996012	0.879825
A8K171	"cDNA FLJ77253, highly similar to Homo sapiens nuclear receptor interacting protein 1 (NRIP1), mRNA	2 SV	0	0.0121	2	1	1	1	1.061	1.05	0.937	1.214	1.026	1158	126.8	7.99	1.0576	0.0447623	0.623169	0.84514	1.29562	0.892381	0.989632	1.03411
A8K1E1	"cDNA FLJ75589, highly similar to Homo sapiens mutS homolog 3 (E. coli) (MSH3), mRNA	2 SV	51.01	0.0576	1	4	4	13	0.915	0.874	0.833	0.895	0.867	1128	126.7	8.09	0.8768	0.0138072	0.00299914	0.968715	1.07443	0.953089	0.955191	1.05536
A8K1F4	"cDNA FLJ78094, highly similar to Homo sapiens myeloid leukemia factor 2, mRNA	1 SV	14.98	0.1411	2	2	2	3	0.819	0.754	0.729	0.689	0.695	248	28.1	6.9	0.7372	0.0236059	0.000860421	1.00871	0.94513	0.966844	0.920635	1.17842
A8K1J3	"cDNA FLJ78534, highly similar to Homo sapiens RAD23 homolog A (S. cerevisiae), mRNA	2 SV	79.64	0.2735	2	1	5	18	0.953	0.738	0.694	1.935	1.095	362	39.4	4.6	1.083	0.225088	0.826685	0.565891	2.78818	0.940379	0.774397	0.87032
A8K1R1	Receptor expression-enhancing protein	2 SV	6.77	0.0706	2	2	2	2	1.219	1.069	1.095	1.22	1.106	255	29.3	9.63	1.1418	0.0322853	0.0475934	0.906557	1.11416	1.02432	0.876948	1.10217
A8K1W3	"cDNA FLJ77272, highly similar to Homo sapiens ankyrin repeat domain 15 (ANKRD15), transcript variant1, mRNA	2 SV	77.39	0.098	5	7	8	19	1.359	1.38	1.334	1.495	1.303	1194	129.6	5.16	1.3742	0.0328198	0.000110143	0.871572	1.12069	0.966667	1.01545	1.04298
A8K201	"cDNA FLJ75605, highly similar to Homo sapiens CGI-115 protein (CGI-115), mRNA	2 SV	36	0.0927	2	2	2	8	0.646	0.658	0.632	0.6	0.682	259	28.9	5.38	0.6436	0.013644	1.42791e-05	1.13667	0.949367	0.960486	1.01858	0.947214
A8K228	"cDNA FLJ77874, highly similar to Homo sapiens glycine C-acetyltransferase (2-amino-3-ketobutyrate coenzyme A ligase), mRNA	2 SV	49.49	0.2172	3	5	5	12	1.15	1.128	1.086	1.134	1.177	419	45.2	7.84	1.135	0.0148997	0.000330727	1.03792	1.0442	0.962766	0.98087	0.97706
A8K245	"cDNA FLJ75441, highly similar to Homo sapiens vaccinia related kinase 1 (VRK1), mRNA	2 SV	8.68	0.0429	2	1	1	2	0.822	0.708	0.777	0.507	0.699	396	45.4	8.91	0.7026	0.0538949	0.0425315	1.3787	0.65251	1.09746	0.861314	1.17597
A8K2A8	"cDNA FLJ77274, highly similar to Homo sapiens importin 13 (IPO13), mRNA	2 SV	27.35	0.0893	3	5	5	9	1.203	1.151	1.109	1.24	1.249	963	108.1	5.24	1.1904	0.0266751	0.00162448	1.00726	1.11812	0.96351	0.956775	0.963171
A8K2G7	"cDNA FLJ76071, highly similar to Homo sapiens filamin A interacting protein 1 (FILIP1), mRNA	2 SV	134.84	0.1599	4	20	21	47	1.254	1.209	1.105	1.089	0.973	1213	138	8.32	1.126	0.0492402	0.216659	0.89348	0.98552	0.913978	0.964115	1.2888
A8K2Q6	Peptidyl-prolyl cis-trans isomerase	2 SV	72.21	0.2406	2	5	6	24	3.049	2.528	3.073	2.365	2.186	212	22.7	8.4	2.6402	0.180146	7.20161e-05	0.924313	0.769606	1.21559	0.829124	1.39478
A8K2R3	"cDNA FLJ75083, highly similar to Homo sapiens amine oxidase (flavin containing) domain 2 (AOF2),mRNA	1 SV	75.73	0.1795	3	10	10	20	0.64	0.628	0.606	0.592	0.627	730	81.1	6.23	0.6186	0.00861162	4.58591e-08	1.05912	0.976898	0.964968	0.98125	1.02073
A8K335	"cDNA FLJ76254, highly similar to Homo sapiens gamma-glutamyl hydrolase (GGH), mRNA	2 SV	48.23	0.1855	2	5	5	14	0.941	0.821	0.924	0.888	0.795	318	36	7.42	0.8738	0.0284911	0.0870364	0.89527	0.961039	1.12546	0.872476	1.18365
A8K369	"cDNA FLJ76707, highly similar to Homo sapiens transmembrane protein 87A, mRNA	2 SV	20.41	0.0506	6	3	3	6	1.404	1.284	1.309	1.23	1.278	494	56.7	5.81	1.301	0.0287507	0.00014377	1.03902	0.939649	1.01947	0.91453	1.09859
A8K398	DNA topoisomerase	2 SV	2.61	0.0287	5	1	1	1	0.854	0.612	0.41	0.587	0.915	453	49.1	8.69	0.6756	0.0926221	0.0968061	1.55877	1.43171	0.669935	0.716628	0.933333
A8K3B8	cDNA FLJ77684	2 SV	5.24	0.0203	3	1	1	2	0.682	0.701	0.682	0.695	0.797	444	50.4	7.78	0.7114	0.0217177	0.000474425	1.14676	1.01906	0.972896	1.02786	0.855709
A8K3C5	"cDNA FLJ77715, highly similar to Homo sapiens cisplatin resistance-associated overexpressed protein(LUC7A), mRNA	2 SV	96.05	0.1782	3	7	7	26	0.735	0.751	0.725	0.766	0.724	432	51.4	9.79	0.7402	0.00807094	2.12149e-06	0.94517	1.05655	0.965379	1.02177	1.01519
A8K3K5	"cDNA FLJ75652, highly similar to Homo sapiens sarcoglycan, gamma (35kDa dystrophin-associated glycoprotein) (SGCG), mRNA	2 SV	119.87	0.2234	3	6	6	28	1.477	1.449	1.554	1.443	1.584	291	32.4	5.97	1.5014	0.0285843	4.14326e-06	1.09771	0.928571	1.07246	0.981043	0.932449
A8K3R2	Ribosome biogenesis protein BOP1	BOP1	82.68	0.1957	2	9	9	23	0.855	0.799	0.792	0.791	0.856	746	83.5	6.13	0.8186	0.0151281	0.000185162	1.08217	0.998737	0.991239	0.934503	0.998832
A8K3S1	Glucosamine-6-phosphate isomerase	2 SV	47.72	0.2837	2	6	6	14	1.151	1.161	1.181	1.236	1.057	289	32.7	6.92	1.1572	0.029042	0.0139443	0.855178	1.04657	1.01723	1.00869	1.08893
A8K3T5	"cDNA FLJ78278, highly similar to Homo sapiens zinc finger protein 219 (ZNF219), mRNA	2 SV	8.25	0.0235	2	2	2	3	0.654	0.665	0.733	0.749	0.82	722	76.8	9.39	0.7242	0.0302513	0.00203784	1.09479	1.02183	1.10226	1.01682	0.797561
A8K3W4	"cDNA FLJ75163, highly similar to Homo sapiens heterogeneous nuclear ribonucleoprotein U-like 1 (HNRPUL1), transcript variant 4, mRNA	2 SV	336.23	0.3915	7	23	23	81	0.75	0.74	0.719	0.745	0.765	756	84.8	8.85	0.7438	0.0074793	1.4056e-07	1.02685	1.03616	0.971622	0.986667	0.980392
A8K3W7	"cDNA FLJ76271, highly similar to Homo sapiens protein O-fucosyltransferase 2 (POFUT2), transcript variant 3, mRNA	2 SV	44.95	0.1655	2	7	7	16	0.808	0.769	0.833	0.782	0.791	429	49.9	6.6	0.7966	0.0110932	9.00144e-05	1.01151	0.938776	1.08322	0.951733	1.02149
A8K3Y5	cDNA FLJ78186	2 SV	34.88	0.1372	1	5	5	10	0.703	0.617	0.722	0.647	0.603	379	43.6	9.57	0.6584	0.0233957	0.00103493	0.931994	0.896122	1.17018	0.877667	1.16584
A8K410	"cDNA FLJ78210, highly similar to Homo sapiens nonsyndromic hearing impairment protein (DFNA5) mRNA	2 SV	45.63	0.2399	2	7	7	15	1.38	1.445	1.518	1.573	1.402	496	54.6	5.08	1.4636	0.0360952	9.69833e-06	0.891291	1.03623	1.05052	1.0471	0.984308
A8K486	Peptidyl-prolyl cis-trans isomerase	2 SV	689.75	0.897	2	18	19	199	1.821	2.02	1.79	1.817	1.844	165	18	6.9	1.8584	0.0412996	2.7331e-07	1.01486	1.01508	0.886139	1.10928	0.987527
A8K489	"cDNA FLJ76151, highly similar to Homo sapiens Wilms tumor 1 associated protein (WTAP), transcript variant 1, mRNA	2 SV	31.23	0.1566	2	5	5	10	0.677	0.649	0.624	0.685	0.637	396	44.2	5.25	0.6544	0.0116258	8.62396e-06	0.929927	1.09776	0.961479	0.958641	1.06279
A8K492	"cDNA FLJ76789, highly similar to Homo sapiens methionine-tRNA synthetase (MARS), mRNA	2 SV	183.62	0.29	5	22	22	55	1.002	0.991	0.97	1.115	0.987	900	101.1	6.16	1.013	0.0260135	0.854401	0.885202	1.14948	0.978809	0.989022	1.0152
A8K4A8	"cDNA FLJ76156, highly similar to Homo sapiens aspartyl-tRNA synthetase 2 (DARS2), mRNA	2 SV	39.9	0.1442	4	6	8	13	0.825	0.856	0.851	0.779	0.88	645	73.5	7.84	0.8382	0.0171855	0.00438378	1.12965	0.915394	0.994159	1.03758	0.9375
A8K4H5	Chloride channel protein	2 SV	116.75	0.0965	3	5	7	41	0.792	0.851	0.808	0.777	0.831	746	83	6.73	0.8118	0.0132718	0.000328619	1.0695	0.961634	0.949471	1.07449	0.953069
A8K4J5	"cDNA FLJ76040, highly similar to Homo sapiens ankyrin repeat domain 1 (cardiac muscle) (ANKRD1), mRNA	2 SV	89.87	0.3103	2	8	8	21	1.838	1.616	1.424	1.625	1.683	319	36.3	7.5	1.6372	0.0665097	7.82716e-05	1.03569	1.14115	0.881188	0.879217	1.0921
A8K4K1	"cDNA FLJ78216, highly similar to Homo sapiens lysosomal neuraminidase, mRNA	2 SV	56.34	0.2241	2	7	7	18	1.115	1.055	1.088	0.967	1.103	415	45.3	5.88	1.0656	0.0266225	0.250893	1.14064	0.888787	1.03128	0.946188	1.01088
A8K4K9	cDNA FLJ76169	2 SV	138.92	0.2694	3	7	7	43	1.064	1.057	1.165	1.029	1.064	297	34.8	6.81	1.0758	0.0232151	0.122696	1.03401	0.883262	1.10218	0.993421	1
A8K4P8	cDNA FLJ75337	2 SV	8.77	0.0262	3	2	3	3	1.064	1.234	1.07	0.747	0.9	1524	170.4	7.31	1.003	0.0829807	0.886121	1.20482	0.698131	0.867099	1.15977	1.18222
A8K4R1	"cDNA FLJ77420, highly similar to Homo sapiens cancer susceptibility candidate 4 (CASC4), transcript variant 2, mRNA	2 SV	21.67	0.1026	5	4	4	7	0.81	0.747	0.791	0.739	0.777	380	43.3	6.9	0.7728	0.0133056	0.000120098	1.05142	0.93426	1.0589	0.922222	1.04247
A8K4R4	"cDNA FLJ75533, highly similar to Homo sapiens amyotrophic lateral sclerosis 2 (juvenile) (ALS2), mRNA (Fragment)	2 SV	56.01	0.0534	3	4	4	12	1.373	1.457	1.361	1.395	1.332	1104	120.9	6.54	1.3836	0.02098	2.21701e-06	0.954839	1.02498	0.934111	1.06118	1.03078
A8K4T3	"cDNA FLJ77716, highly similar to Homo sapiens Zwilch, kinetochore associated, homolog (Drosophila), mRNA	2 SV	10.35	0.021	3	1	1	3	0.563	0.529	0.549	0.75	0.643	477	54.1	6.8	0.6068	0.0406994	0.00386218	0.857333	1.36612	1.03781	0.939609	0.875583
A8K4V6	"cDNA FLJ76394, highly similar to Homo sapiens CGI-121 protein (CGI-121), mRNA	2 SV	30.73	0.1771	3	3	3	9	1.231	1.206	1.14	1.412	1.107	175	19.7	6.79	1.2192	0.0530786	0.0576432	0.783994	1.2386	0.945274	0.979691	1.11201
A8K4W2	"cDNA FLJ78635, highly similar to Homo sapiens ATP synthase, H+ transporting, mitochondrial F0 complex, subunit b, isoform 1 (ATP5F1), transcript variant 1, mRNA	2 SV	203.67	0.4102	2	15	15	49	0.843	0.772	0.81	0.729	0.776	256	28.9	9.36	0.786	0.0191964	0.00111673	1.06447	0.9	1.04922	0.915777	1.08634
A8K4W7	"cDNA FLJ76284, highly similar to Homo sapiens succinate-CoA ligase, GDP-forming, alpha subunit (SUCLG1), mRNA	2 SV	154.83	0.3604	3	9	9	30	0.905	0.854	0.905	0.809	0.914	333	35	8.79	0.8774	0.0201112	0.0262716	1.12979	0.893923	1.05972	0.943646	0.990153
A8K4Z2	"cDNA FLJ77120, highly similar to Homo sapiens replication factor C (activator 1) 5, 36.5kDa (RFC5), transcript variant 2, mRNA	2 SV	17.34	0.1686	6	3	3	6	0.712	0.813	0.846	0.755	0.793	255	28.8	6.55	0.7838	0.023228	0.00326896	1.05033	0.892435	1.04059	1.14185	0.897856
A8K4Z4	60S acidic ribosomal protein P0	2 SV	593.65	0.6151	2	18	18	122	1.003	1.012	0.963	1.021	0.934	317	34.2	5.97	0.9866	0.0164639	0.671736	0.914789	1.06023	0.951581	1.00897	1.07388
A8K525	"cDNA FLJ76817, highly similar to Homo sapiens non-POU domain containing, octamer-binding (NONO), mRNA	2 SV	928.68	0.5817	2	30	32	250	0.744	0.775	0.745	0.709	0.745	471	54.3	9.2	0.7436	0.0104575	3.34911e-06	1.05078	0.951678	0.96129	1.04167	0.998658
A8K547	"cDNA FLJ77123, highly similar to Homo sapiens butyrophilin, subfamily 3, member A1 (BTN3A1), transcript variant 2, mRNA	2 SV	2.46	0.017	9	1	1	1	0.655	0.688	0.579	0.733	0.624	352	39.3	8.63	0.6558	0.0263693	0.00256636	0.851296	1.26598	0.84157	1.05038	1.04968
A8K548	"cDNA FLJ75008, highly similar to Homo sapiens proline-, glutamic acid-, leucine-rich protein 1 (LP1), mRNA	2 SV	110	0.1354	4	10	10	33	0.702	0.668	0.749	0.723	0.687	1130	119.6	4.34	0.7058	0.0140691	3.19349e-05	0.950207	0.965287	1.12126	0.951567	1.02183
A8K5D5	"cDNA FLJ76832, highly similar to Homo sapiens mitochondrial ribosomal protein L19 (MRPL19), mRNA	2 SV	83.57	0.275	2	8	8	24	0.704	0.665	0.673	0.631	0.705	280	32.4	9.57	0.6756	0.0137463	1.45183e-05	1.11727	0.937593	1.01203	0.944602	0.998582
A8K5D8	"cDNA FLJ75934, highly similar to Homo sapiens vacuolar protein sorting 4B (yeast) (VPS4B), mRNA	2 SV	67.95	0.1982	2	5	7	16	1.208	1.176	1.178	1.234	1.183	444	49.2	6.96	1.1958	0.0111373	8.36863e-06	0.958671	1.04754	1.0017	0.97351	1.02113
A8K5G6	"cDNA FLJ78646, highly similar to Homo sapiens polymerase (DNA directed), gamma (POLG), mRNA	2 SV	47.27	0.0718	5	6	6	13	0.809	0.863	0.923	0.841	0.948	1239	139.5	6.84	0.8768	0.0257612	0.0581443	1.12723	0.911159	1.06952	1.06675	0.853376
A8K5H3	"cDNA FLJ78647, highly similar to Homo sapiens zinc finger, FYVE domain containing 20 (ZFYVE20), mRNA	2 SV	15.45	0.0319	2	2	2	5	0.957	0.846	0.869	0.899	0.926	784	88.9	5.5	0.8994	0.0197499	0.0203041	1.03003	1.03452	1.02719	0.884013	1.03348
A8K5J5	cDNA FLJ77818	2 SV	25.51	0.2137	4	2	2	8	0.728	0.77	0.712	0.729	0.718	117	13.5	9.6	0.7314	0.0101568	4.19678e-06	0.984911	1.02388	0.924675	1.05769	1.01393
A8K5J7	"cDNA FLJ77290, highly similar to Homo sapiens BCL2-associated athanogene 5 (BAG5), mRNA	2 SV	42.83	0.1969	3	5	5	11	1.27	1.47	1.453	1.226	1.232	447	51.2	5.99	1.3302	0.0541982	0.0022709	1.00489	0.843772	0.988435	1.15748	1.03084
A8K5K5	Eukaryotic translation initiation factor 3 subunit G	EIF3G	37.21	0.2031	3	6	6	11	1.232	1.17	1.356	1.354	1.171	320	35.6	6.13	1.2566	0.0417128	0.00456197	0.864845	0.998525	1.15897	0.949675	1.05209
A8K5M7	"cDNA FLJ76303, highly similar to Homo sapiens armadillo repeat containing, X-linked 2 (ARMCX2), mRNA	2 SV	196.91	0.3734	2	15	15	43	0.761	0.74	0.737	0.677	0.722	632	65.7	8.78	0.7274	0.014052	1.9017e-05	1.06647	0.918589	0.995946	0.972405	1.05402
A8K5Q1	"cDNA FLJ77548, highly similar to Homo sapiens bin3, bicoid-interacting 3, homolog (Drosophila) (BCDIN3), mRNA	2 SV	38.53	0.0668	2	5	5	10	0.878	0.802	0.766	0.734	0.839	689	74.3	9.57	0.8038	0.0255429	0.00334343	1.14305	0.958225	0.955112	0.91344	1.04648
A8K5T7	"cDNA FLJ75365, highly similar to Homo sapiens SUGT1B (SUGT1) mRNA	2 SV	37.73	0.2137	2	7	7	11	1.422	1.578	1.371	1.367	1.245	365	41	5.16	1.3966	0.0538819	0.000876948	0.910753	0.997082	0.868821	1.1097	1.14217
A8K5U6	"cDNA FLJ77258, highly similar to Homo sapiens EPH receptor A3 (EPHA3), transcript variant 1, mRNA	2 SV	41.86	0.0661	3	5	5	11	0.573	0.642	0.571	0.569	0.581	983	110.1	6.76	0.5872	0.0138506	5.78836e-06	1.02109	0.996497	0.889408	1.12042	0.986231
A8K5W7	"cDNA FLJ75180, highly similar to Homo sapiens mitochondrial isoleucine tRNA synthetase, mRNA	2 SV	200.15	0.2862	2	21	21	52	0.82	0.773	0.847	0.807	0.876	940	105.9	6.42	0.8246	0.0175174	0.00217884	1.0855	0.952774	1.09573	0.942683	0.936073
A8K5Y7	"cDNA FLJ78655, highly similar to Homo sapiens exportin 5 (XPO5), mRNA	2 SV	102.68	0.1404	2	11	11	29	1.051	1.063	1.08	1.095	1.006	1204	136.2	5.9	1.059	0.0152086	0.0581445	0.918721	1.01389	1.01599	1.01142	1.04473
A8K607	"cDNA FLJ76855, highly similar to Homo sapiens exportin 7 (XPO7), mRNA	2 SV	36.66	0.0451	3	4	4	10	1.061	1.06	1.117	1.147	1.137	1087	123.8	6.34	1.1044	0.0185623	0.00541688	0.991282	1.02686	1.05377	0.999057	0.933157
A8K619	"cDNA FLJ77751, highly similar to Homo sapiens SREBP cleavage-activating protein (SCAP), mRNA	2 SV	34.64	0.0395	6	3	3	9	0.835	0.772	0.816	0.855	0.751	886	95.6	6.11	0.8058	0.0193943	0.0032899	0.878363	1.04779	1.05699	0.924551	1.11185
A8K646	"cDNA FLJ75699, highly similar to Homo sapiens osteoclast stimulating factor 1 (TF1), mRNA	2 SV	47.46	0.3598	2	6	6	16	1.724	1.627	1.717	2.027	1.651	214	23.7	5.68	1.7492	0.0719099	4.98769e-05	0.814504	1.18055	1.05532	0.943735	1.04422
A8K651	"cDNA FLJ75700, highly similar to Homo sapiens complement component 1, q subcomponent binding protein (C1QBP), nuclear gene encoding mitochondrial protein, mRNA	2 SV	374.72	0.266	2	5	5	66	0.848	0.803	0.843	0.762	0.889	282	31.4	4.84	0.829	0.0215893	0.00959903	1.16667	0.903915	1.04981	0.946934	0.953881
A8K690	"cDNA FLJ76863, highly similar to Homo sapiens stress-induced-phosphoprotein 1 (Hsp70/Hsp90-organizing protein) (STIP1), mRNA	2 SV	579.41	0.5691	3	39	39	169	1.408	1.423	1.326	1.524	1.266	543	62.6	6.8	1.3894	0.0440677	0.000791448	0.830709	1.14932	0.931834	1.01065	1.11216
A8K6C9	"cDNA FLJ78037, highly similar to Homo sapiens insulin-like growth factor 2 (somatomedin A), mRNA	2 SV	126.73	0.3222	4	5	7	31	0.419	0.408	0.416	0.339	0.417	180	20.2	9.32	0.3998	0.0153147	1.9357e-05	1.23009	0.814904	1.01961	0.973747	1.0048
A8K6D2	"cDNA FLJ76620, highly similar to Homo sapiens C2f protein (C2F), mRNA	2 SV	59.43	0.2664	2	5	5	14	0.758	0.863	0.748	0.836	0.771	244	26.7	9.17	0.7952	0.0228679	0.00673364	0.922249	1.11765	0.866744	1.13852	0.983139
A8K6J9	"cDNA FLJ76879, highly similar to Homo sapiens DEAH (Asp-Glu-Ala-His) box polypeptide 8 (DHX8), mRNA	2 SV	24.07	0.0402	4	3	3	7	0.747	0.739	0.813	0.684	0.692	1220	139.3	8.4	0.735	0.0231236	0.000760442	1.0117	0.841328	1.10014	0.98929	1.07948
A8K6L5	cDNA FLJ75063	2 SV	12.42	0.0398	3	2	2	4	0.87	0.861	0.822	0.977	0.707	678	74.3	6.93	0.8474	0.0435024	0.13043	0.723644	1.18856	0.954704	0.989655	1.23055
A8K6M4	"cDNA FLJ75725, highly similar to Homo sapiens vesicle transport through interaction with t-SNAREs homolog 1B (yeast) (VTI1B), mRNA	2 SV	68.71	0.25	3	5	5	15	0.801	0.882	0.838	0.775	0.808	232	26.7	8.79	0.8208	0.0182959	0.001138	1.04258	0.924821	0.950113	1.10112	0.991337
A8K6N3	"cDNA FLJ76886, highly similar to Homo sapiens loss of heterozygosity, 11, chromosomal region 2, gene A (LOH11CR2A), transcript variant 1, mRNA	2 SV	123.58	0.2201	2	13	13	31	1.884	2.201	1.942	2.205	1.962	786	86.5	6.58	2.0388	0.0682506	3.41922e-06	0.889796	1.13543	0.882326	1.16826	0.960245
A8K6P5	"cDNA FLJ76887, highly similar to Homo sapiens myotubularin 1 (MTM1), mRNA	2 SV	18.56	0.0448	2	2	2	7	0.931	1.379	1.139	1.198	1.859	603	69.9	8.18	1.3012	0.156716	0.4113	1.55175	1.0518	0.825961	1.4812	0.500807
A8K6Q2	cDNA FLJ77567	2 SV	80.2	0.1941	4	10	10	20	0.797	0.822	0.856	0.756	0.847	716	80.6	6.15	0.8156	0.0181069	0.00317239	1.12037	0.883178	1.04136	1.03137	0.940968
A8K6Q8	"cDNA FLJ75881, highly similar to Homo sapiens transferrin receptor (p90, CD71) (TFRC), mRNA	2 SV	299.21	0.3316	1	1	20	74	0.314	0.321	0.28	0.272	0.271	760	84.8	6.61	0.2916	0.0107452	3.82078e-07	0.996324	0.971429	0.872274	1.02229	1.15867
A8K6Q9	"cDNA FLJ75882, highly similar to Homo sapiens spastic paraplegia 20, spartin (Troyer syndrome) (SPG20), mRNA	2 SV	51.56	0.1111	2	6	6	13	1.022	1.062	1.033	1.078	0.969	666	72.8	6	1.0328	0.0188186	0.401151	0.898887	1.04356	0.972693	1.03914	1.0547
A8K6S3	"cDNA FLJ77570, highly similar to Homo sapiens pleckstrin homology domain containing, family C (with FERM domain) member 1 (PLEKHC1), mRNA	2 SV	491.33	0.4088	1	2	23	132	1.347	1.209	1.147	1.275	1.228	680	77.8	6.7	1.2412	0.0334819	0.00232806	0.963137	1.1116	0.948718	0.89755	1.09691
A8K6X5	"cDNA FLJ78680, highly similar to Homo sapiens dishevelled associated activator of morphogenesis 1, mRNA	2 SV	20.58	0.0337	3	3	4	7	0.849	0.754	0.81	0.772	0.86	1068	122.2	7.23	0.809	0.0207316	0.00282235	1.11399	0.953086	1.07427	0.888104	0.987209
A8K6X9	"cDNA FLJ76427, highly similar to Homo sapiens SH2 domain binding protein 1 (tetratricopeptide repeat containing) (SH2BP1), mRNA	2 SV	40.27	0.0554	2	5	5	13	0.707	0.704	0.841	0.642	0.797	1173	133.4	6.77	0.7382	0.0356531	0.0210738	1.24143	0.763377	1.1946	0.995757	0.887077
A8K701	"cDNA FLJ77574, highly similar to Homo sapiens iduronidase, alpha-L- (IDUA), mRNA	2 SV	52.83	0.1363	2	6	6	13	1.026	0.91	1.065	0.969	1.023	653	72.6	9.23	0.9986	0.0269084	0.912832	1.05573	0.909859	1.17033	0.88694	1.00293
A8K769	Secretory carrier-associated membrane protein	2 SV	69.83	0.1611	3	4	4	15	0.928	0.833	0.964	0.872	0.891	329	36.6	6.1	0.8976	0.0225889	0.0792597	1.02179	0.904564	1.15726	0.897629	1.04153
A8K787	"cDNA FLJ75273, highly similar to Homo sapiens solute carrier family 25 (mitochondrial carrier; adenine nucleotide translocator), member 4, mRNA	2 SV	427.87	0.5839	1	4	20	111	0.677	0.769	0.725	0.767	0.705	298	33.1	9.76	0.7286	0.0178034	0.000265283	0.919166	1.05793	0.942783	1.13589	0.960284
A8K7A0	DNA primase large subunit	2 SV	5.97	0.0275	2	1	1	2	0.483	0.686	0.734	0.719	0.6	509	58.8	7.91	0.6444	0.0465538	0.0137278	0.834492	0.979564	1.06997	1.42029	0.805
A8K7D9	Importin subunit alpha	2 SV	91.82	0.327	5	10	10	24	0.823	0.791	0.714	0.821	0.633	529	57.8	5.4	0.7564	0.0366273	0.0317791	0.771011	1.14986	0.902655	0.961118	1.30016
A8K7F6	"cDNA FLJ78244, highly similar to Homo sapiens eukaryotic translation initiation factor 4A, isoform 1 (EIF4A1), mRNA	2 SV	762.43	0.6404	2	13	27	191	1.234	1.244	1.198	1.311	1.158	406	46.1	5.48	1.229	0.0254716	0.00107597	0.883295	1.09432	0.963023	1.0081	1.06563
A8K7L8	cDNA FLJ77847	2 SV	10.81	0.065	4	2	2	4	1.14	1.334	1.305	1.374	1.351	277	30.2	4.88	1.3008	0.0417461	0.00240951	0.983261	1.05287	0.978261	1.17018	0.843819
A8K7Q1	"cDNA FLJ77770, highly similar to Homo sapiens nucleobindin 1 (NUCB1), mRNA	2 SV	325.62	0.4859	2	21	23	91	0.919	0.913	0.938	0.943	0.943	461	53.9	5.25	0.9312	0.0063435	0.000194771	1	1.00533	1.02738	0.993471	0.974549
A8K7S5	Katanin p60 ATPase-containing subunit A1	KATNA1	6.06	0.0733	3	2	3	4	0.916	0.972	0.928	1.061	0.72	491	55.9	6.9	0.9194	0.0559746	0.397875	0.678605	1.14332	0.954733	1.06114	1.27222
A8K7T4	"cDNA FLJ75774, highly similar to Homo sapiens lectin, mannose-binding 2 (LMAN2), mRNA	2 SV	216.19	0.5562	2	14	14	46	0.841	0.834	0.836	0.808	0.824	356	40.2	6.95	0.8286	0.00584466	4.33011e-07	1.0198	0.966507	1.0024	0.991677	1.02063
A8K7V1	"cDNA FLJ78053, highly similar to Homo sapiens splicing factor 3a, subunit 3, 60kDa (SF3A3), mRNA	2 SV	96.9	0.1956	4	10	10	30	0.638	0.641	0.596	0.623	0.616	501	58.8	5.38	0.6228	0.00814494	1.3636e-07	0.988764	1.0453	0.929797	1.0047	1.03571
A8K800	"cDNA FLJ76924, highly similar to Homo sapiens brix domain containing 1 (BXDC1), mRNA	2 SV	122.19	0.281	2	8	9	34	0.685	0.8	0.727	0.712	0.737	306	35.6	9.99	0.7322	0.0190825	0.000631186	1.03511	0.979367	0.90875	1.16788	0.929444
A8K806	cDNA FLJ77705	2 SV	55.05	0.1557	4	7	7	14	0.808	0.749	0.832	0.717	0.847	610	67.9	9.69	0.7906	0.0248447	0.0101955	1.18131	0.861779	1.11081	0.92698	0.953955
A8K818	"cDNA FLJ75784, highly similar to Homo sapiens CD3E antigen, epsilon polypeptide associated protein (CD3EAP), mRNA	2 SV	17.51	0.0471	3	1	1	3	1.439	1.539	1.629	1.385	1.971	510	54.9	8.19	1.5926	0.103459	0.00691738	1.4231	0.850215	1.05848	1.06949	0.730086
A8K855-2	Isoform 2 of EF-hand calcium-binding domain-containing protein 7	EFCAB7 - [EFCB7_HUMAN]	3.68	0.0149	2	1	1	2	1.051	0.833	0.954	0.912	0.914	606	69.1	6.43	0.9328	0.0354731	0.339871	1.00219	0.955975	1.14526	0.792578	1.14989
A8K874	"cDNA FLJ77588, highly similar to Homo sapiens MAK10 homolog, amino-acid N-acetyltransferase subunit, (S. cerevisiae) (MAK10), mRNA	2 SV	20.53	0.0855	2	5	5	7	1.122	1.189	1.182	1.265	1.204	725	83.6	7.05	1.1924	0.0228924	0.000731013	0.951779	1.07022	0.994113	1.05971	0.931894
A8K883	"cDNA FLJ77590, highly similar to Homo sapiens leucine rich repeat containing 1, mRNA	2 SV	55.2	0.1298	2	4	5	16	0.811	0.728	0.765	0.795	0.748	524	59.2	5.02	0.7694	0.0151281	0.000306722	0.940881	1.03922	1.05082	0.897657	1.08422
A8K885	Sorting nexin	2 SV	203.14	0.4483	3	16	18	58	1.061	1.06	1.089	1.196	1.066	406	46.6	6.29	1.0944	0.0259395	0.0606925	0.891304	1.09826	1.02736	0.999057	0.99531
A8K894	cDNA FLJ77927	2 SV	135.85	0.3147	6	12	13	33	0.91	0.81	0.83	0.913	0.831	537	59.6	7.85	0.8588	0.0218435	0.0191094	0.910186	1.1	1.02469	0.89011	1.09507
A8K8D9	Glucose-6-phosphate 1-dehydrogenase	2 SV	438.26	0.5068	4	26	26	119	1.278	1.261	1.259	1.309	1.268	515	59.3	6.73	1.275	0.00912688	7.88609e-08	0.968678	1.03971	0.998414	0.986698	1.00789
A8K8K1	"cDNA FLJ76936, highly similar to Homo sapiens RNA terminal phosphate cyclase domain 1 (RTCD1), mRNA	2 SV	123.08	0.306	2	10	10	39	1.298	1.373	1.355	1.491	1.4	366	39.3	8.05	1.3834	0.0316711	3.48522e-05	0.938967	1.10037	0.98689	1.05778	0.927143
A8K8N5	"cDNA FLJ76940, highly similar to Homo sapiens ubiquitin specific peptidase 8 (USP8), mRNA	2 SV	32.8	0.0653	5	6	7	11	1.246	1.201	1.321	1.254	1.263	1118	127.4	8.56	1.257	0.0192328	5.23594e-05	1.00718	0.949281	1.09992	0.963884	0.98654
A8K8N7	"Phosphoribosylformylglycinamidine synthase (FGAR amidotransferase), isoform CRA_b	PFAS	310.11	0.2436	3	26	26	83	1.002	1.015	0.967	1.061	1.008	1338	144.6	5.76	1.0106	0.0150685	0.772385	0.950047	1.09721	0.952709	1.01297	0.994048
A8K8U1	"cDNA FLJ77762, highly similar to Homo sapiens cullin-associated and neddylation-dissociated 1 (CAND1), mRNA	2 SV	529.67	0.3951	2	41	42	139	1.163	1.256	1.182	1.403	1.115	1230	136.2	5.83	1.2238	0.0502149	0.0328058	0.794726	1.18697	0.941083	1.07997	1.04305
A8K8Y8	"cDNA FLJ77796, highly similar to Homo sapiens evolutionarily conserved G-patch domain containing protein mRNA	2 SV	6.86	0.0118	3	1	1	2	0.718	0.715	0.688	0.68	0.737	931	103.3	7.15	0.7076	0.010424	1.81606e-06	1.08382	0.988372	0.962238	0.995822	0.97422
A8K905	"cDNA FLJ77615, highly similar to Homo sapiens nucleolar complex associated 3 homolog (S. cerevisiae) (NOC3L), mRNA	2 SV	63.55	0.1075	4	9	9	18	0.656	0.713	0.643	0.666	0.755	800	92.5	9.1	0.6866	0.0207812	0.000441358	1.13363	1.03577	0.901823	1.08689	0.868874
A8K923	"cDNA FLJ78690, highly similar to Homo sapiens protein phosphatase 4, regulatory subunit 1 (PPP4R1), mRNA	2 SV	52.89	0.0772	4	6	6	17	1.171	1.166	1.141	1.115	1.08	933	105.2	4.81	1.1346	0.0169074	0.00116902	0.96861	0.977213	0.978559	0.99573	1.08426
A8K930	"cDNA FLJ75500, highly similar to Homo sapiens EH domain binding protein 1, mRNA	2 SV	32.74	0.0405	4	2	5	10	1.439	1.39	1.338	1.493	1.273	1160	132.2	5.85	1.3866	0.0383048	0.000368115	0.852646	1.11584	0.96259	0.965949	1.1304
A8K948	cDNA FLJ78298	2 SV	41.73	0.1573	3	6	6	12	0.784	0.854	0.799	0.775	0.779	496	56.3	8.46	0.7982	0.0145307	0.000123997	1.00516	0.969962	0.935597	1.08929	1.00642
A8K962	"cDNA FLJ77827, highly similar to Human upstream binding factor (hUBF)	2 SV	133.45	0.1885	2	1	15	40	0.613	0.581	0.483	0.564	0.552	764	89.4	5.71	0.5586	0.0215049	0.000107036	0.978723	1.1677	0.831325	0.947798	1.11051
A8K963	"cDNA FLJ77516, highly similar to Homo sapiens LIM domain only 4 (LMO4), mRNA	2 SV	2.54	0.0788	2	1	1	2	0.944	0.987	1.211	1.22	0.84	165	18	8.38	1.0404	0.0753874	0.856948	0.688525	1.00743	1.22695	1.04555	1.12381
A8K964	"cDNA FLJ75071, highly similar to Homo sapiens pinin, desmosome associated protein (PNN), mRNA	2 SV	111.18	0.1632	2	13	13	36	0.606	0.655	0.571	0.575	0.623	717	81.5	7.37	0.606	0.0156141	1.32649e-05	1.08348	1.00701	0.871756	1.08086	0.972713
A8K972	"cDNA FLJ76457, highly similar to Homo sapiens leucine carboxyl methyltransferase 2 (LCMT2), mRNA	2 SV	2.98	0.019	2	1	1	1	0.912	1.016	0.936	1.14	1.071	686	75.5	6.73	1.015	0.0421972	0.94054	0.939474	1.21795	0.92126	1.11404	0.851541
A8K9B2	"cDNA FLJ76725, highly similar to Homo sapiens L-2-hydroxyglutarate dehydrogenase (L2HGDH), mRNA	2 SV	47.89	0.149	2	5	5	15	0.844	0.878	0.88	0.767	0.874	463	50.4	8.35	0.8486	0.0214187	0.0131135	1.1395	0.871591	1.00228	1.04028	0.965675
A8K9B9	"cDNA FLJ77391, highly similar to Homo sapiens EH-domain containing 4 (EHD4), mRNA	2 SV	152.18	0.3216	2	10	14	41	1.324	1.252	1.289	1.358	1.175	541	61.1	6.65	1.2796	0.0315509	0.00105614	0.865243	1.05353	1.02955	0.945619	1.12681
A8K9D2	"Mitochondrial ribosomal protein L18, isoform CRA_b	MRPL18	17.67	0.1397	2	2	2	6	0.8	0.808	0.789	0.793	0.844	179	20.4	9.32	0.8068	0.00984581	1.98914e-05	1.06431	1.00507	0.976485	1.01	0.947867
A8K9D8	"cDNA FLJ78129, highly similar to Homo sapiens reversion-inducing-cysteine-rich protein with kazal motifs (RECK), mRNA	2 SV	5.97	0.0216	3	2	2	2	0.751	0.76	0.727	0.649	0.739	971	106.4	6.68	0.7252	0.0198454	0.000273576	1.13867	0.89271	0.956579	1.01198	1.01624
A8K9K1	Calcium-transporting ATPase	2 SV	488.53	0.1453	8	1	16	108	1.123	0.907	1.194	0.87	0.944	998	109.1	5.62	1.0076	0.0637029	0.893029	1.08506	0.728643	1.31643	0.807658	1.18962
A8K9K6	"cDNA FLJ76962, highly similar to Homo sapiens nucleolar protein 5A (56kDa with KKE/D repeat) (NOL5A), mRNA	2 SV	477.33	0.5286	2	27	27	113	0.762	0.764	0.788	0.73	0.796	594	65.9	9.23	0.768	0.0115758	6.51802e-05	1.09041	0.926396	1.03141	1.00262	0.957286
A8K9K8	rRNA adenine N(6)-methyltransferase	2 SV	9.58	0.0288	2	1	1	3	0.854	0.81	0.779	0.992	0.855	313	35.2	9.91	0.858	0.0364184	0.0917656	0.861895	1.27343	0.961728	0.948478	0.99883
A8K9T8	"cDNA FLJ76106, highly similar to Homo sapiens neurolysin (metallopeptidase M3 family) (NLN), mRNA	2 SV	159.54	0.2244	2	14	14	41	1.394	1.298	1.347	1.323	1.326	704	80.6	6.6	1.3376	0.0161016	1.48546e-06	1.00227	0.982183	1.03775	0.931133	1.05128
A8K9U0	"cDNA FLJ78260, highly similar to Homo sapiens RNA binding motif protein 4, mRNA	2 SV	198.17	0.5192	2	15	15	46	0.695	0.699	0.675	0.686	0.687	364	40.3	7.08	0.6884	0.00414246	1.12076e-09	1.00146	1.0163	0.965665	1.00576	1.01164
A8K9U1	"cDNA FLJ76468, highly similar to Homo sapiens cullin 7 (CUL7), mRNA	2 SV	160.77	0.1296	1	13	17	45	0.821	0.834	0.857	0.855	0.81	1698	191	5.96	0.8354	0.00923363	9.90512e-06	0.947368	0.997666	1.02758	1.01583	1.01358
A8KA01	Palmitoyltransferase	2 SV	9.48	0.0289	2	2	2	3	0.895	0.88	0.873	0.864	0.9	622	71.4	7.5	0.8824	0.00671267	1.30769e-05	1.04167	0.989691	0.992045	0.98324	0.994444
A8KA19	"cDNA FLJ75831, highly similar to Homo sapiens exportin, tRNA (nuclear export receptor for tRNAs) (XPOT), mRNA	2 SV	39.79	0.0759	2	5	5	11	1.18	1.031	1.117	1.251	1.114	962	109.8	5.39	1.1386	0.0367404	0.0677461	0.890488	1.11996	1.08341	0.873729	1.05925
A8KA30	Oxysterol-binding protein	2 SV	7.75	0.0305	8	2	2	3	0.831	0.752	0.741	1.031	0.967	950	108.4	6.33	0.8644	0.057991	0.21442	0.937924	1.39136	0.985372	0.904934	0.859359
A8KA33	"cDNA FLJ76690, highly similar to Homo sapiens neuronal protein isoform a mRNA	2 SV	18.25	0.0359	4	2	2	5	1.11	1.003	1.097	1.016	1.051	696	77.1	5.83	1.0554	0.0212476	0.255418	1.03445	0.926162	1.09372	0.903604	1.05614
A8KA77	"cDNA FLJ78669, highly similar to Homo sapiens tetratricopeptide repeat domain 21B (TTC21B), mRNA	2 SV	3.43	0.0068	2	1	1	3	0.877	0.93	0.793	1.026	0.891	1316	150.7	7.03	0.9034	0.0379323	0.255868	0.868421	1.29382	0.852688	1.06043	0.984287
A8KA83	"cDNA FLJ78586, highly similar to Homo sapiens VAMP (vesicle-associated membrane protein)-associated protein A, 33kDa (VAPA), mRNA	1 SV	268.73	0.5496	3	12	14	68	0.931	0.946	0.886	0.863	0.937	242	27.3	8.62	0.9126	0.0161512	0.0173176	1.08575	0.974041	0.936575	1.01611	0.993597
A8KAB1	"cDNA FLJ78685, highly similar to Homo sapiens myosin binding protein C, slow type (MYBPC1), transcript variant 2, mRNA	2 SV	1214.4	0.6411	3	2	70	305	0.175	0.185	0.125	0.13	0.151	1148	129	6.04	0.1532	0.0118844	1.14884e-05	1.16154	1.04	0.675676	1.05714	1.15894
A8KAH1	"cDNA FLJ75839, highly similar to Homo sapiens phosphatidylserine synthase 1 (PTDSS1), mRNA	2 SV	41.21	0.0951	2	4	4	11	0.695	0.695	0.744	0.701	0.776	473	55.4	8.38	0.7222	0.016277	0.000164396	1.10699	0.942204	1.0705	1	0.895619
A8KAH2	"cDNA FLJ78748, highly similar to Homo sapiens ADAMTS-like 4, mRNA	2 SV	9.4	0.0212	6	1	1	3	1.885	1.733	1.88	1.898	1.871	424	45.7	8.03	1.8534	0.0304148	2.65101e-08	0.985774	1.00957	1.08482	0.919363	1.00748
A8KAK5	"cDNA FLJ77399, highly similar to Homo sapiens cofactor required for Sp1 transcriptional activation, subunit 2, 150kDa (CRSP2), mRNA	2 SV	27.45	0.0371	2	4	4	9	1.161	0.955	1.169	0.828	1.073	1454	160.5	8.73	1.0372	0.0650003	0.937218	1.29589	0.708298	1.22408	0.822567	1.08201
A8KAQ3	"cDNA FLJ76489, highly similar to Homo sapiens sortilin 1 (SORT1), mRNA	2 SV	56.14	0.0878	2	6	6	17	1.193	1.083	1.163	1.032	1.126	831	92	5.74	1.1194	0.0285703	0.0583109	1.09109	0.88736	1.07387	0.907795	1.0595
A8KAQ6	"cDNA FLJ76490, highly similar to Homo sapiens ancient ubiquitous protein 1 (AUP1), transcript variant 2, mRNA	2 SV	23.6	0.122	4	4	4	7	0.879	0.926	0.881	0.814	0.92	410	45.8	8.79	0.884	0.0199925	0.0257955	1.13022	0.92395	0.951404	1.05347	0.955435
A8MTT3	Protein CEBPZ	CEBPZ	2.84	0.0875	1	1	1	1	0.823	1.177	1.163	1.214	1.242	80	9.3	9.7	1.1238	0.0764705	0.530839	1.02306	1.04385	0.988105	1.43013	0.662641
A8MVW0	Protein FAM171A2	FAM171A2	86.85	0.1453	1	9	9	23	0.839	0.911	0.813	0.792	0.86	826	87.4	8.05	0.843	0.0205305	0.00548333	1.08586	0.97417	0.892426	1.08582	0.975581
A8MVZ6	BICD1 protein	BICD1	11.45	0.0254	4	2	2	4	0.917	0.96	0.991	0.9	0.864	827	94.8	5.52	0.9264	0.0223397	0.0744628	0.96	0.908174	1.03229	1.04689	1.06134
A8MWD9	Putative small nuclear ribonucleoprotein G-like protein 15	SNRPGP15	130.21	0.3684	2	5	5	41	0.718	0.75	0.737	0.773	0.765	76	8.5	8.84	0.7486	0.00984175	4.10418e-06	0.989651	1.04885	0.982667	1.04457	0.938562
A8MWY0-2	Isoform 2 of UPF0577 protein KIAA1324-like	KIAA1324L - [K132L_HUMAN]	0	0.0304	5	1	1	1	0.915	1.076	0.944	0.973	0.766	789	87	6.43	0.9348	0.0501831	0.432233	0.787256	1.03072	0.877323	1.17596	1.19452
A8MXL6	Protein SEC13 homolog	SEC13	108.65	0.3275	6	8	8	25	1.106	1.1	1.09	1.147	1.083	284	31.6	5.82	1.1052	0.0111777	0.00111488	0.944202	1.05229	0.990909	0.994575	1.02124
A8MXV4	Nucleoside diphosphate-linked moiety X motif 19	NUDT19	23.91	0.0533	8	2	2	6	1.469	1.245	1.661	1.418	1.812	375	42.2	7.64	1.521	0.0984302	0.0113253	1.27786	0.853703	1.33414	0.847515	0.810706
A8MY26	Down syndrome critical region protein 3	DSCR3	15.46	0.186	5	3	3	5	1.454	1.316	1.362	1.571	1.519	172	19.1	6.89	1.4444	0.0474137	0.000124264	0.9669	1.15345	1.03495	0.905089	0.957209
A8MY87	Kinase suppressor of Ras 1 (Fragment)	KSR1	4.49	0.0245	6	1	1	1	1.359	1.332	1.442	1.665	1.341	612	69	8.73	1.4278	0.0624143	0.00118111	0.805405	1.15465	1.08258	0.980132	1.01342
A8MYC1	"cDNA FLJ57473, highly similar to Ribonuclease P protein subunit p29 (EC 3.1.26.5)	2 SV	9.24	0.0863	3	1	1	2	0.968	1.015	0.931	0.964	1.052	139	16	9.85	0.986	0.0212485	0.699584	1.09129	1.03545	0.917241	1.04855	0.920152
A8MYT4	Phosphatidylinositol 3-kinase	PIK3C3	29.4	0.0546	3	4	4	9	1.255	1.006	1.079	1.156	1.005	824	94.3	6.64	1.1002	0.0476775	0.374916	0.869377	1.07136	1.07256	0.801594	1.24876
A8MZF0	Proline-rich protein 33	PRR33	4.82	0.0725	1	2	2	2	1.149	1.017	0.816	1.042	1.159	331	35.2	8.35	1.0366	0.0619246	0.831068	1.11228	1.27696	0.80236	0.885117	0.991372
A8MZF9	Developmentally-regulated GTP-binding protein 2	DRG2	82.53	0.277	2	7	7	23	1.252	1.286	1.304	1.335	1.273	343	38.1	8.91	1.29	0.014089	4.81564e-07	0.953558	1.02377	1.014	1.02716	0.983504
A8MZH8	Pituitary tumor-transforming gene 1 protein-interacting protein	PTTG1IP	23.6	0.2336	4	2	2	7	1.117	1.441	1.423	1.473	1.67	107	11.6	8.12	1.4248	0.0887279	0.0180849	1.13374	1.03514	0.987509	1.29006	0.668862
A8QI98	DIS3	2 SV	106.55	0.1284	2	11	11	28	0.896	0.895	0.845	0.854	0.84	958	109	7.14	0.866	0.0122515	0.000423579	0.983607	1.01065	0.944134	0.998884	1.06667
A8YXX5	Cell proliferation-inducing protein 60	PIG60	19.86	0.2316	6	4	4	9	0.839	0.79	0.959	0.891	0.807	354	38.2	9.55	0.8572	0.0307187	0.050089	0.905724	0.929093	1.21392	0.941597	1.03965
A9QQ22	Actin nucleation promoting factor (Fragment)	WASH	28.02	0.1732	2	5	5	8	1.306	1.203	1.174	1.357	1.233	410	43.8	5.58	1.2546	0.0337292	0.00237283	0.908622	1.15588	0.975894	0.921133	1.05921
B0AZM4	"cDNA, FLJ79464, highly similar to Homo sapiens aquarius (Fragment)	2 SV	69.12	0.0983	3	9	11	23	0.711	0.689	0.711	0.659	0.611	1353	156.7	7.09	0.6762	0.0188849	0.000138644	0.927162	0.926864	1.03193	0.969058	1.16367
B0AZQ4	Structural maintenance of chromosomes protein	2 SV	229.13	0.212	4	20	20	62	0.707	0.687	0.707	0.652	0.648	1217	141.4	7.18	0.6802	0.012874	6.61906e-06	0.993865	0.922207	1.02911	0.971711	1.09105
B0AZS0	"cDNA, FLJ79510, moderately similar to Sideroflexin-5	2 SV	14.61	0.3492	4	1	1	3	0.704	0.796	0.693	0.75	0.768	63	6.9	5.78	0.7422	0.0193659	0.00107119	1.024	1.08225	0.870603	1.13068	0.916667
B0AZS5	Kinesin-like protein	2 SV	94.83	0.1515	2	9	9	24	1.01	1.047	0.976	1.062	0.898	660	75	6.4	0.9986	0.0292602	0.910776	0.845574	1.08811	0.932187	1.03663	1.12472
B0AZT2	"cDNA, FLJ79522, highly similar to Protein-lysine 6-oxidase (EC1.4.3.13)	2 SV	3.63	0.1333	6	1	1	1	1.547	1.404	1.427	1.332	1.423	120	13.5	5.4	1.4266	0.0346188	2.74779e-05	1.06832	0.933427	1.01638	0.907563	1.08714
B0EVZ7	TAK1-like protein	HC21ORF7	9.34	0.1379	4	1	1	2	2.09	2.588	1.898	2.414	1.95	87	10.4	5.97	2.188	0.134429	0.000152057	0.807788	1.27187	0.733385	1.23828	1.07179
B0FTY2	NudC-like protein	1 SV	105.3	0.2133	2	6	8	29	1.048	1.156	1.009	1.175	1.092	361	40.8	5.2	1.096	0.0314086	0.192137	0.929362	1.16452	0.872837	1.10305	0.959707
B0I1S0	DYNC2H1 variant protein	2 SV	20.49	0.0153	2	4	5	10	0.909	0.854	0.926	0.947	0.877	4307	492.3	6.52	0.9026	0.0166991	0.0203322	0.926082	1.02268	1.08431	0.939494	1.03649
B0QY71	Transcription factor MafF (Fragment)	MAFF	2.49	0.0753	7	1	1	1	1.122	1.166	1.206	1.176	1.194	93	10.7	10.26	1.1728	0.014472	9.15238e-05	1.01531	0.975124	1.03431	1.03922	0.939698
B0QYV1	RNA binding protein fox-1 homolog	RBFOX2	149.23	0.2689	8	2	7	35	0.932	1.004	1.036	0.946	0.967	357	37.8	8.6	0.977	0.0190997	0.493545	1.0222	0.913127	1.03187	1.07725	0.963806
B0YJ81	Very-long-chain (3R)-3-hydroxyacyl-CoA dehydratase 1	HACD1	12.05	0.0417	1	1	1	3	1.256	1.243	1.374	1.199	1.411	288	32.4	9.04	1.2966	0.0406972	0.00382102	1.17681	0.872635	1.10539	0.98965	0.890149
B1AHG3	Proline-rich protein 5 (Fragment)	PRR5	6.75	0.0841	9	1	1	2	1.369	1.009	0.679	0.955	0.625	226	25.4	8.02	0.9274	0.133338	0.549118	0.65445	1.40648	0.672944	0.737034	2.1904
B1AHR2	Neuronal-specific septin-3 (Fragment)	2003-09-01	0	0.0955	4	1	1	1	1.276	1.855	1.204	1.04	0.995	178	20.2	8.76	1.274	0.15412	0.30324	0.956731	0.863787	0.649057	1.45376	1.28241
B1AJY5	26S proteasome non-ATPase regulatory subunit 10	PSMD10	32.87	0.2162	3	4	4	10	1.513	1.524	1.454	1.729	1.426	185	20.2	5.58	1.5292	0.0531577	0.000186392	0.824754	1.18913	0.954068	1.00727	1.06101
B1AK13	"3-hydroxymethyl-3-methylglutaryl-Coenzyme A lyase (Hydroxymethylglutaricaciduria), isoform CRA_b	HMGCL	84.51	0.3467	2	8	9	22	0.946	0.856	1	1.009	1.003	300	31.7	7.61	0.9628	0.0290024	0.465572	0.994054	1.009	1.16822	0.904863	0.94317
B1AK87	"Capping protein (Actin filament) muscle Z-line, beta, isoform CRA_a	CAPZB	501.4	0.7308	4	1	18	143	1.069	1.128	1.096	0.892	0.943	260	29.3	6.92	1.0256	0.0458242	0.793194	1.05717	0.813869	0.971631	1.05519	1.13362
B1AKL4	Eukaryotic translation initiation factor 4E transporter	EIF4ENIF1	4.4	0.0406	3	2	3	3	0.712	0.796	0.801	0.895	1.058	961	105.5	8.32	0.8524	0.0590005	0.162578	1.18212	1.11735	1.00628	1.11798	0.672968
B1AKV6	Ubiquinol-cytochrome-c reductase complex assembly factor 1 (Fragment)	UQCC1	21.74	0.1152	3	3	3	6	1.008	0.863	0.99	0.985	0.91	243	27.9	9.09	0.9512	0.0277045	0.397114	0.923858	0.994949	1.14716	0.856151	1.10769
B1AL69	Hsp90 co-chaperone Cdc37-like 1	CDC37L1	7	0.0292	2	1	1	3	1.98	1.799	1.709	1.981	1.518	308	35.6	5.71	1.7974	0.0874452	0.000314035	0.76628	1.15916	0.949972	0.908586	1.30435
B1ALC0	Actin-related protein 2/3 complex subunit 5	ARPC5	52.01	0.7333	3	8	8	11	1.615	1.519	1.564	1.703	1.4	135	14.8	5.06	1.5602	0.0503839	9.24164e-05	0.822079	1.08887	1.02962	0.940557	1.15357
B1ALM3	Voltage-dependent L-type calcium channel subunit alpha	CACNA1S	125.92	0.0922	2	14	14	37	0.882	0.823	0.884	0.795	0.835	1854	210.5	6.57	0.8438	0.0172725	0.00402109	1.05031	0.899321	1.07412	0.933107	1.05629
B1AN62	Nicotinamide/nicotinic acid mononucleotide adenylyltransferase 1	NMNAT1	5.93	0.0563	3	1	1	2	0.813	0.912	0.945	0.855	0.838	160	18.3	8.9	0.8726	0.0243446	0.0178651	0.980117	0.904762	1.03618	1.12177	0.970167
B1ANH0	Guanylate kinase (Fragment)	GUK1	46.44	0.2166	4	3	3	9	1.374	1.345	1.231	1.3	1.356	217	23.7	7.5	1.3212	0.0256425	2.04248e-05	1.04308	1.05605	0.915242	0.978894	1.01327
B1APJ0	"cDNA FLJ57459, highly similar to Mitochondrial import inner membrane translocase subunit Tim23	2 SV	58.77	0.3837	2	3	3	11	0.826	0.878	0.855	0.724	0.825	172	17.8	6.52	0.8216	0.0263184	0.0107075	1.1395	0.846784	0.973804	1.06295	1.00121
B1APM4	Sterol O-acyltransferase 1 (Fragment)	SOAT1	11.26	0.1115	5	2	2	3	0.811	0.964	0.805	0.788	0.795	260	29.9	6.44	0.8326	0.0330887	0.0288874	1.00888	0.978882	0.835062	1.18866	1.02013
B1APR7	Eyes absent homolog	EYA3	12.5	0.0889	6	2	2	4	0.758	0.784	0.757	0.79	0.723	416	45.5	5.85	0.7624	0.0118937	3.37175e-05	0.91519	1.04359	0.965561	1.0343	1.04841
B2CNW3	One cut homeobox 1 (Fragment)	ONECUT1	2.82	0.0184	2	1	1	1	1.14	1.101	1.181	1.319	1.296	381	42.4	9.92	1.2074	0.0429332	0.00928558	0.982563	1.11685	1.07266	0.965789	0.87963
B2D1N3	Cyclin-dependent kinase inhibitor 1C transcript variant 3	CDKN1C	44.98	0.1595	5	4	4	10	0.717	0.72	0.728	0.707	0.733	301	31.1	5.74	0.721	0.00450555	1.88786e-08	1.03678	0.971154	1.01111	1.00418	0.978172
B2DFH4	MHC class I antigen (Fragment)	HLA-A	156.38	0.3553	7	2	9	35	2.582	2.386	2.323	2.838	2.422	273	31.4	6.05	2.5102	0.0924275	9.29212e-07	0.853418	1.2217	0.973596	0.92409	1.06606
B2MUX6	Insulin-like growth factor 2	IGF2	38.79	0.2609	1	1	2	8	0.923	1.007	0.944	0.694	1.018	69	7.6	5.31	0.9172	0.0586493	0.44351	1.46686	0.735169	0.937438	1.09101	0.90668
B2R4A2	Cytochrome b-c1 complex subunit 7	2 SV	218.64	0.8108	1	1	14	50	0.748	0.65	0.698	0.658	0.742	111	13.5	8.27	0.6992	0.0204118	0.000299095	1.12766	0.942693	1.07385	0.868984	1.00809
B2R4C1	"cDNA, FLJ92036, highly similar to Homo sapiens ribosomal protein L31 (RPL31), mRNA	2 SV	181.19	0.544	2	10	10	51	1.043	0.925	0.921	1.003	0.927	125	14.5	10.54	0.9638	0.0250008	0.461601	0.924227	1.08903	0.995676	0.886865	1.12513
B2R4C9	"cDNA, FLJ92044, highly similar to Homo sapiens death-associated protein (DAP), mRNA	2 SV	4.52	0.0784	2	1	1	2	1.039	1.12	1.554	0.937	1.395	102	11.2	9.52	1.209	0.114984	0.495005	1.48879	0.60296	1.3875	1.07796	0.744803
B2R4D5	Actin-related protein 2/3 complex subunit 3	2 SV	78	0.3315	3	7	7	27	1.313	1.21	1.307	1.354	1.189	178	20.5	8.59	1.2746	0.031882	0.00112607	0.878139	1.03596	1.08017	0.921554	1.10429
B2R4H9	"cDNA, FLJ92096, highly similar to Homo sapiens delta sleep inducing peptide, immunoreactor (DSIPI), mRNA	2 SV	11.07	0.1299	8	1	1	3	1.221	1.194	1.197	1.221	1.245	77	8.7	4.7	1.2156	0.0093145	1.79684e-07	1.01966	1.02005	1.00251	0.977887	0.980723
B2R4I8	"cDNA, FLJ92106, highly similar to Homo sapiens adaptor-related protein complex 3, sigma 1 subunit(AP3S1), mRNA	2 SV	35.73	0.1813	2	3	3	9	1.137	1.086	1.071	1.187	1.082	193	21.7	5.39	1.1126	0.0218005	0.0279342	0.911542	1.10831	0.986188	0.955145	1.05083
B2R4V2	"cDNA, FLJ92227, highly similar to Homo sapiens ribosomal protein L36a-like (RPL36AL), mRNA	2 SV	47.78	0.3019	2	2	7	18	1.098	0.784	0.908	0.942	0.91	106	12.5	10.65	0.9284	0.0502768	0.405639	0.96603	1.03744	1.15816	0.714026	1.20659
B2R4X4	"cDNA, FLJ92255, highly similar to Homo sapiens ring finger protein 7 (RNF7), mRNA	2 SV	10.07	0.0796	2	1	1	3	1.333	1.289	1.388	1.391	1.418	113	12.7	5.21	1.3638	0.0232452	4.1619e-06	1.01941	1.00216	1.0768	0.966992	0.940056
B2R514	"cDNA, FLJ92300, Homo sapiens COP9 subunit 6 (MOV34 homolog, 34 kD) (COPS6), mRNA	2 SV	83.02	0.2391	3	5	5	17	1.356	1.216	1.264	1.465	1.22	297	33.6	6	1.3042	0.0474472	0.00535532	0.832765	1.15902	1.03947	0.896755	1.11148
B2R5H0	Protein S100	2 SV	290.75	0.5619	1	1	7	81	1.641	1.203	1.457	1.83	1.546	105	11.7	7.18	1.5354	0.103607	0.00761176	0.844809	1.25601	1.21114	0.73309	1.06145
B2R5H5	"cDNA, FLJ92476, highly similar to Homo sapiens LSM3 homolog, U6 small nuclear RNA associated (S. cerevisiae) (LSM3), mRNA	2 SV	37.81	0.2549	2	3	3	11	0.708	0.742	0.721	0.759	0.783	102	11.8	4.7	0.7426	0.0133514	3.42779e-05	1.03162	1.0527	0.971698	1.04802	0.904215
B2R5I8	"cDNA, FLJ92490, highly similar to Homo sapiens RAB32, member RAS oncogene family (RAB32), mRNA	2 SV	18.75	0.0489	2	1	1	5	1.148	1.177	1.161	1.08	1.03	225	24.9	6.68	1.1192	0.0277586	0.0251221	0.953704	0.930233	0.986406	1.02526	1.11456
B2R5M9	"cDNA, FLJ92537, highly similar to Homo sapiens procollagen-lysine, 2-oxoglutarate 5-dioxygenase (lysine hydroxylase, Ehlers-Danlos syndrome type VI) (PLOD), mRNA	2 SV	668.14	0.4773	3	30	31	161	0.762	0.761	0.761	0.751	0.761	727	83.5	7.02	0.7592	0.00205913	2.25631e-11	1.01332	0.986859	1	0.998688	1.00131
B2R5U1	"cDNA, FLJ92620, highly similar to Homo sapiens staphylococcal nuclease domain containing 1 (SND1),mRNA	2 SV	931.94	0.5774	5	48	48	213	1.138	1.126	1.102	1.208	1.085	885	99.6	6.96	1.1318	0.0211622	0.0114638	0.898179	1.09619	0.978686	0.989455	1.04885
B2R5U7	"cDNA, FLJ92633, highly similar to Homo sapiens CCAAT-box-binding transcription factor (CBF2), mRNA	2 SV	55.02	0.1343	2	9	9	20	0.6	0.632	0.629	0.582	0.645	998	114.1	5.36	0.6176	0.0115438	6.57508e-06	1.10825	0.925278	0.995253	1.05333	0.930233
B2R603	"cDNA, FLJ92712, highly similar to Homo sapiens heterogeneous nuclear ribonucleoprotein C (C1/C2) (HNRPC), transcript variant 1, mRNA	2 SV	592.71	0.6271	27	2	25	136	0.771	0.797	0.813	0.708	0.839	303	33.3	5.24	0.7856	0.022324	0.00560542	1.18503	0.870849	1.02008	1.03372	0.918951
B2R612	"cDNA, FLJ92723, highly similar to Homo sapiens Down syndrome critical region gene 1-like 1 (DSCR1L1), mRNA	2 SV	0	0.0469	5	1	1	1	0.884	0.859	0.902	1.034	1.408	192	21.5	6.21	1.0174	0.102237	0.930847	1.3617	1.14634	1.05006	0.971719	0.627841
B2R659	"cDNA, FLJ92803, highly similar to Homo sapiens hydroxysteroid (17-beta) dehydrogenase 4 (HSD17B4), mRNA	2 SV	706.79	0.5611	3	36	36	152	0.851	0.848	0.896	0.815	0.887	736	79.6	8.9	0.8594	0.0146171	0.00379663	1.08834	0.909598	1.0566	0.996475	0.959414
B2R665	"cDNA, FLJ92810, highly similar to Homo sapiens protein phosphatase 1G (formerly 2C), magnesium-dependent, gamma isoform (PPM1G), mRNA	2 SV	93.65	0.1667	2	9	9	29	0.825	0.823	0.817	0.886	0.798	546	59.2	4.36	0.8298	0.0148371	0.000907589	0.900677	1.08446	0.99271	0.997576	1.03383
B2R6A3	Na(+)/H(+) exchange regulatory cofactor NHE-RF	2 SV	73.89	0.243	2	7	7	23	1.6	1.647	1.615	1.685	1.649	358	38.9	5.77	1.6392	0.0147932	1.49148e-09	0.978635	1.04334	0.980571	1.02937	0.970285
B2R6D0	"cDNA, FLJ92896, highly similar to Homo sapiens proteasome (prosome, macropain) 26S subunit, non-ATPase, 1 (PSMD1), mRNA	2 SV	687.18	0.4092	2	33	33	170	1.149	1.173	1.154	1.188	1.12	953	105.8	5.39	1.1568	0.01153	5.5868e-05	0.942761	1.02946	0.983802	1.02089	1.02589
B2R6D4	Phosphomannomutase	2 SV	41.98	0.1504	2	5	5	11	1.16	1.137	1.165	1.185	1.067	246	28	6.77	1.1428	0.0204313	0.00505499	0.900422	1.01717	1.02463	0.980172	1.08716
B2R6F5	Protein XRP2	2 SV	0	0.0429	2	1	1	1	0.961	1.397	1.561	1.131	1.522	350	39.6	5.12	1.3144	0.11603	0.231438	1.34571	0.724536	1.11739	1.45369	0.631406
B2R6F9	"cDNA, FLJ92932, highly similar to Homo sapiens serine/threonine kinase 38 (STK38), mRNA	2 SV	32.93	0.1269	2	5	6	10	1.301	1.353	1.345	1.44	1.364	465	54.2	7.15	1.3606	0.0225491	4.4084e-06	0.947222	1.07063	0.994087	1.03997	0.953812
B2R6K1	"cDNA, FLJ92992, highly similar to Homo sapiens methylmalonyl Coenzyme A mutase (MUT), nuclear gene encoding mitochondrial protein, mRNA	2 SV	172.46	0.292	2	15	15	42	0.991	0.941	0.959	0.897	1	750	83	7.06	0.9576	0.0185246	0.263321	1.11483	0.935349	1.01913	0.949546	0.991
B2R6K4	"cDNA, FLJ92996, highly similar to Homo sapiens guanine nucleotide binding protein (G protein), beta polypeptide 1 (GNB1), mRNA	2 SV	492.3	0.6618	2	8	15	102	1.074	1.097	1.236	1.234	1.173	340	37.3	6.18	1.1628	0.0337245	0.0117971	0.950567	0.998382	1.12671	1.02142	0.915601
B2R6L0	Tubulin beta chain	2 SV	3583.7	0.7528	1	3	30	901	1.655	1.731	1.61	1.971	1.544	445	49.9	4.89	1.7022	0.0737695	0.000164916	0.783359	1.22422	0.930098	1.04592	1.07189
B2R6N9	"cDNA, FLJ93042, highly similar to Homo sapiens signal sequence receptor, alpha (translocon-associated protein alpha) (SSR1), mRNA	2 SV	118.99	0.2098	2	5	5	32	0.747	0.768	0.747	0.73	0.735	286	32.2	4.49	0.7454	0.00656201	3.99165e-08	1.00685	0.977242	0.972656	1.02811	1.01633
B2R6P3	"cDNA, FLJ93047, highly similar to Homo sapiens matrix metallopeptidase 14 (membrane-inserted) (MMP14), mRNA	2 SV	127.3	0.2045	3	13	13	36	0.994	0.903	1.047	1.157	0.971	582	65.8	7.77	1.0144	0.0424895	0.92385	0.839239	1.10506	1.15947	0.908451	1.02369
B2R6Q2	Alkaline phosphatase	2 SV	126.15	0.2118	2	9	9	31	3.21	3.12	3.505	3.593	3.314	524	57.2	6.57	3.3484	0.0885599	7.72206e-09	0.922349	1.02511	1.1234	0.971963	0.968618
B2R6S9	"cDNA, FLJ93097, highly similar to Homo sapiens low density lipoprotein receptor-related protein associated protein 1 (LRPAP1), mRNA	2 SV	167.3	0.423	2	15	16	41	0.952	0.889	0.973	0.899	0.953	357	41.5	8.92	0.9332	0.0165118	0.102829	1.06007	0.923947	1.09449	0.933824	0.998951
B2R6T2	"cDNA, FLJ93100, highly similar to Homo sapiens calpain 6 (CAPN6), mRNA	2 SV	227.21	0.3307	2	17	17	65	0.451	0.427	0.46	0.407	0.47	641	74.5	7.05	0.443	0.0114761	3.59504e-06	1.15479	0.884783	1.07728	0.946785	0.959574
B2R6U8	"cDNA, FLJ93125, highly similar to Homo sapiens cleavage and polyadenylation specific factor 5, 25 kDa(CPSF5), mRNA	2 SV	119.45	0.5639	2	12	12	29	0.587	0.598	0.557	0.605	0.538	227	26.2	8.82	0.577	0.0127397	8.37986e-06	0.889256	1.08618	0.931438	1.01874	1.09108
B2R6V9	"cDNA, FLJ93141, highly similar to Homo sapiens coagulation factor XIII, A1 polypeptide (F13A1), mRNA	2 SV	535.22	0.4945	1	1	33	133	4.431	5.735	4.258	4.649	4.59	732	83.2	6	4.7326	0.259648	8.5673e-07	0.987309	1.09183	0.742459	1.29429	0.965359
B2R6Y2	"cDNA, FLJ93173, Homo sapiens sulfite oxidase (SUOX), nuclear gene encodingmitochondrial protein, mRNA	2 SV	56.85	0.1967	2	6	6	15	0.812	0.816	0.926	0.806	0.929	488	53.9	5.58	0.8578	0.0285033	0.056467	1.15261	0.87041	1.1348	1.00493	0.874058
B2R728	"cDNA, FLJ93255, highly similar to Homo sapiens solute carrier family 7 (cationic amino acidtransporter, y+ system), member 1 (SLC7A1), mRNA	2 SV	33.26	0.0715	2	4	4	10	1.198	1.397	1.115	1.323	1.211	629	67.6	5.43	1.2488	0.0496894	0.0286034	0.915344	1.18655	0.798139	1.16611	0.989265
B2R739	"cDNA, FLJ93269, highly similar to Homo sapiens mitochondrial ribosomal protein L15 (MRPL15), nuclear gene encoding mitochondrial protein, mRNA	2 SV	128.03	0.5034	2	12	12	36	0.835	0.79	0.86	0.734	0.86	296	33.4	10.01	0.8158	0.0241172	0.014016	1.17166	0.853488	1.08861	0.946108	0.97093
B2R780	"cDNA, FLJ93320, highly similar to Homo sapiens angiopoietin-like 2 (ANGPTL2), mRNA	2 SV	26.35	0.069	2	2	2	6	1.142	1.175	1.265	1.146	1.123	493	57	7.52	1.1702	0.0251185	0.00217352	0.97993	0.905929	1.0766	1.0289	1.01692
B2R791	"cDNA, FLJ93335, highly similar to Homo sapiens PRP3 pre-mRNA processing factor 3 homolog (yeast) (PRPF3), mRNA	2 SV	73.24	0.2006	2	10	10	20	0.681	0.667	0.617	0.607	0.735	683	77.5	9.5	0.6614	0.0231983	0.000342874	1.21087	0.983793	0.925037	0.979442	0.926531
B2R7C2	"cDNA, FLJ93375, highly similar to Homo sapiens ZW10, kinetochore associated, homolog (Drosophila) (ZW10), mRNA	2 SV	113.9	0.1784	3	8	9	34	0.93	0.893	0.865	0.969	0.953	779	88.8	6.27	0.922	0.0191364	0.054944	0.983488	1.12023	0.968645	0.960215	0.975866
B2R7C5	DNA helicase	2 SV	102.33	0.2178	5	13	13	27	0.473	0.461	0.375	0.487	0.426	808	91	5.77	0.4444	0.0200788	0.000213286	0.874743	1.29867	0.813449	0.97463	1.11033
B2R7J8	"cDNA, FLJ93474, Homo sapiens zinc finger protein 205 (ZNF205), mRNA	2 SV	0	0.0456	3	1	1	3	1.364	1.443	1.133	0.721	0.821	504	55.3	8.92	1.0964	0.143152	0.862992	1.1387	0.636364	0.78517	1.05792	1.66139
B2R7M1	"cDNA, FLJ93507, highly similar to Homo sapiens ATPase, H+ transporting, lysosomal 38kDa, V0 subunit d isoform 1 (ATP6V0D1), mRNA	2 SV	149.71	0.3476	3	12	12	41	0.987	1.018	1.06	1.061	1.009	351	40.3	5	1.027	0.0145774	0.266846	0.95099	1.00094	1.04126	1.03141	0.978196
B2R7M3	"cDNA, FLJ93510, highly similar to Homo sapiens JTV1 gene (JTV1), mRNA	2 SV	88.11	0.35	2	10	10	24	1.298	1.341	1.296	1.307	1.22	320	35.4	8.41	1.2924	0.0198257	1.20995e-05	0.933435	1.00849	0.966443	1.03313	1.06393
B2R7R5	"cDNA, FLJ93570, highly similar to Homo sapiens phosphoribosyl pyrophosphate synthetase-associated protein 2 (PRPSAP2), mRNA	2 SV	95.5	0.2764	2	10	10	25	1.327	1.305	1.338	1.423	1.22	369	40.9	7.44	1.3226	0.0325371	0.000278277	0.857344	1.06353	1.02529	0.983421	1.0877
B2R7T2	"cDNA, FLJ93591, highly similar to Homo sapiens transforming growth factor, beta 2 (TGFB2), mRNA	2 SV	58.95	0.1546	3	6	6	15	0.909	0.788	0.925	0.726	0.893	414	47.7	8.53	0.8482	0.0388322	0.114285	1.23003	0.784865	1.17386	0.866887	1.01792
B2R7U4	"cDNA, FLJ93605, highly similar to Homo sapiens heme oxygenase (decycling) 1 (HMOX1), mRNA	2 SV	55.84	0.2674	3	6	6	13	1.241	1.368	1.646	1.035	1.071	288	32.8	8.25	1.2722	0.111046	0.1423	1.03478	0.628797	1.20322	1.10234	1.15873
B2R856	Acyl-coenzyme A oxidase	2 SV	154.59	0.2357	3	14	14	46	0.743	0.773	0.815	0.73	0.719	700	77.5	7.39	0.756	0.0172974	8.52647e-05	0.984932	0.895706	1.05433	1.04038	1.03338
B2R858	"cDNA, FLJ93750, Homo sapiens DEAD (Asp-Glu-Ala-Asp) box polypeptide 6 (DDX6), mRNA	2 SV	175.39	0.286	12	11	12	46	1.076	1.109	1.062	1.212	1.024	472	53.2	8.66	1.0966	0.0319086	0.15914	0.844884	1.14124	0.957619	1.03067	1.05078
B2R8A2	"cDNA, FLJ93804, highly similar to Homo sapiens gp25L2 protein (HSGP25L2G), mRNA	2 SV	202.91	0.2897	2	8	9	49	0.829	0.799	0.828	0.824	0.797	214	25.1	7.18	0.8154	0.00715961	6.4123e-06	0.967233	0.995169	1.0363	0.963812	1.04015
B2R8E4	"cDNA, FLJ93859, highly similar to Homo sapiens protein phosphatase 1A (formerly 2C), magnesium-dependent, alpha isoform (PPM1A), mRNA	2 SV	47.87	0.1649	4	3	5	15	1.014	1.021	1.009	0.997	1.01	382	42.4	5.36	1.0102	0.00391663	0.151577	1.01304	0.988107	0.988247	1.0069	1.00396
B2R8G6	Peptidylprolyl isomerase	2 SV	146.54	0.3202	2	10	10	38	0.769	0.763	0.749	0.755	0.801	356	38.5	7.69	0.7674	0.00906422	1.99672e-06	1.06093	1.00801	0.981651	0.992198	0.96005
B2R8K8	"cDNA, FLJ93949, highly similar to Homo sapiens NIMA (never in mitosis gene a)-related kinase 7 (NEK7), mRNA	2 SV	25	0.149	2	4	4	8	1.399	1.54	1.437	1.548	1.475	302	34.5	8.25	1.4798	0.0288607	6.3161e-06	0.952842	1.07724	0.933117	1.10079	0.948475
B2R8R5	"cDNA, FLJ94025, highly similar to Homo sapiens tripartite motif-containing 28 (TRIM28), mRNA	2 SV	731.97	0.412	2	35	35	185	0.699	0.685	0.686	0.676	0.655	835	88.5	5.77	0.6802	0.00728972	1.496e-07	0.968935	0.985423	1.00146	0.979971	1.06718
B2R8W8	"cDNA, FLJ94098, highly similar to Homo sapiens RAB3D, member RAS oncogene family (RAB3D), mRNA	2 SV	75.07	0.2877	3	3	6	21	0.437	0.484	0.406	0.42	0.481	219	24.3	4.88	0.4456	0.0158512	1.46367e-05	1.14524	1.03448	0.838843	1.10755	0.908524
B2R8Y4	"cDNA, FLJ94117, highly similar to Homo sapiens actinin, alpha 3 (ACTN3), mRNA	1 SV	1521.06	0.616	1	2	57	369	0.625	0.597	0.579	0.523	0.624	901	103.2	5.6	0.5896	0.0187606	5.19828e-05	1.19312	0.903282	0.969849	0.9552	1.0016
B2R8Y6	"cDNA, FLJ94121, highly similar to Homo sapiens stromal antigen 2 (STAG2), mRNA	2 SV	49.4	0.0645	6	4	5	14	0.705	0.76	0.684	0.69	0.746	1162	134	5.34	0.717	0.0152512	8.17485e-05	1.08116	1.00877	0.9	1.07801	0.94504
B2R917	"cDNA, FLJ94167	2 SV	2.38	0.0138	3	1	1	1	0.815	0.679	0.702	0.631	0.839	508	59.9	5.91	0.7332	0.0401502	0.0183425	1.32964	0.89886	1.03387	0.833129	0.971395
B2R932	"cDNA, FLJ94187, highly similar to Homo sapiens CD99 antigen (CD99), mRNA	2 SV	37.73	0.2432	3	3	3	10	0.966	0.994	0.912	1.055	0.933	185	18.9	4.82	0.972	0.02503	0.565827	0.88436	1.1568	0.917505	1.02899	1.03537
B2R983	"cDNA, FLJ94267, highly similar to Homo sapiens glutathione S-transferase omega 1 (GSTO1), mRNA	2 SV	111.66	0.3112	2	9	9	37	1.41	1.332	1.431	1.603	1.204	241	27.5	6.6	1.396	0.0652802	0.0048817	0.751092	1.1202	1.07432	0.944681	1.1711
B2R995	Malic enzyme	2 SV	10.73	0.1209	2	3	3	3	0.925	1.063	0.753	0.877	1.052	604	67.1	7.84	0.934	0.0577304	0.465748	1.19954	1.16467	0.708373	1.14919	0.879278
B2R9B9	"cDNA, FLJ94321, highly similar to Homo sapiens eukaryotic translation initiation factor 4E binding protein 2 (EIF4EBP2), mRNA	2 SV	11.11	0.1083	3	1	1	4	1.132	1.135	1.062	1.016	1.101	120	13	6.37	1.0892	0.0225464	0.0348659	1.08366	0.956685	0.935683	1.00265	1.02816
B2R9C3	"cDNA, FLJ94328, highly similar to Homo sapiens pleckstrin homology, Sec7 and coiled-coil domains 3 (PSCD3), mRNA	2 SV	12.87	0.0827	3	2	3	4	0.976	0.948	1.027	0.958	1.003	399	46.3	5.47	0.9824	0.0145485	0.557023	1.04697	0.932814	1.08333	0.971311	0.973081
B2R9D9	"cDNA, FLJ94347	2 SV	2.56	0.0226	2	1	1	1	1.259	1.332	1.279	1.112	1.114	354	38.5	7.21	1.2192	0.0449682	0.00910394	1.0018	0.869429	0.96021	1.05798	1.13016
B2R9J4	"cDNA, FLJ94423, highly similar to Homo sapiens mitochondrial ribosomal protein L23 (MRPL23), nuclear gene encoding mitochondrial protein, mRNA	2 SV	37.92	0.3007	2	3	3	10	0.948	0.924	0.937	1.116	0.991	153	17.8	9.69	0.9832	0.0350534	0.734535	0.887993	1.19104	1.01407	0.974684	0.956609
B2R9R2	"cDNA, FLJ94517, highly similar to Homo sapiens baculoviral IAP repeat-containing 4 (BIRC4), mRNA	2 SV	1.79	0.0201	2	1	1	1	1.276	1.06	0.943	1.284	1.162	497	56.6	6.65	1.145	0.0651153	0.305682	0.904984	1.36161	0.889623	0.830721	1.09811
B2R9T9	"cDNA, FLJ94551	2 SV	60.75	0.1317	2	5	5	16	1.054	1.022	1.068	0.908	1.07	243	26.2	10.67	1.0244	0.0303407	0.768431	1.17841	0.850187	1.04501	0.969639	0.985047
B2R9U2	Peptidylprolyl isomerase	2 SV	174.77	0.3464	2	14	14	47	1.535	1.601	1.506	1.781	1.401	459	51.8	5.43	1.5648	0.06294	0.000329506	0.786637	1.1826	0.940662	1.043	1.09565
B2R9Y1	"cDNA, FLJ94608, Homo sapiens reticulon 4 interacting protein 1 (RTN4IP1), mRNA	1 SV	35.41	0.2514	2	5	5	9	1.011	0.977	1.093	1.043	1.108	354	38.7	8.35	1.0464	0.024543	0.363349	1.06232	0.954254	1.11873	0.96637	0.912455
B2RA10	"Homer homolog 3 (Drosophila), isoform CRA_b	HOMER3	79.1	0.2687	1	9	9	22	1.005	1.012	0.941	0.859	0.896	361	39.9	5.55	0.9426	0.0298941	0.24914	1.04307	0.912859	0.929842	1.00697	1.12165
B2RA56	Nicalin	2 SV	171.99	0.2482	3	10	10	36	1.106	1.028	1.098	0.943	1.137	552	61.7	7.49	1.0624	0.0347658	0.448018	1.20573	0.858834	1.06809	0.929476	0.972735
B2RA70	Tyrosine-protein kinase	2 SV	122.65	0.3683	3	7	15	32	0.779	0.807	0.779	0.691	0.733	543	60.8	6.74	0.7578	0.02049	0.000263365	1.06078	0.887035	0.965304	1.03594	1.06276
B2RA72	"cDNA, FLJ94734, Homo sapiens CHMP1.5 protein (CHMP1.5), mRNA	2 SV	33.43	0.1531	2	4	4	10	1.209	1.475	1.367	1.572	1.425	196	21.8	8.1	1.4096	0.0603917	0.00297972	0.906489	1.14996	0.92678	1.22002	0.848421
B2RA91	"cDNA, FLJ94773, highly similar to Homo sapiens splicing factor, arginine/serine-rich 2, interacting protein (SFRS2IP), mRNA	2 SV	27.97	0.0479	4	6	6	11	0.746	0.735	0.703	0.697	0.752	1148	128.8	8.29	0.7266	0.0112365	2.6097e-06	1.07891	0.991465	0.956463	0.985255	0.992021
B2RA97	HemK methyltransferase family member 2	N6AMT1	14.68	0.0561	1	1	1	6	1.469	1.557	1.567	1.771	1.446	214	22.9	5.11	1.562	0.0573742	9.46956e-05	0.816488	1.13019	1.00642	1.0599	1.01591
B2RAF3	"cDNA, FLJ94877, highly similar to Homo sapiens placental protein 6 (PL6), mRNA	2 SV	22.23	0.1197	2	2	2	7	1.107	1.294	1.086	1.359	1.234	351	38.2	8.16	1.216	0.0527437	0.0715947	0.908021	1.25138	0.839258	1.16893	0.897083
B2RAG5	Dihydroxyacetone phosphate acyltransferase	2 SV	89.47	0.1824	4	11	11	26	0.921	0.919	0.988	0.923	0.995	680	77.3	6.7	0.9492	0.0173159	0.191582	1.07801	0.934211	1.07508	0.997828	0.925628
B2RAH5	Protein phosphatase 1 regulatory subunit	2 SV	360.81	0.2505	2	26	26	91	0.924	0.916	0.85	0.829	0.852	1030	115.3	5.43	0.8742	0.0191687	0.00446469	1.02774	0.975294	0.927948	0.991342	1.08451
B2RAH7	"cDNA, FLJ94921, highly similar to Homo sapiens prolyl endopeptidase (PREP), mRNA	2 SV	262.01	0.3676	2	20	20	72	1.304	1.41	1.316	1.47	1.35	710	80.7	5.86	1.37	0.0310419	9.17135e-05	0.918367	1.11702	0.933333	1.08129	0.965926
B2RAL8	"cDNA, FLJ94995, highly similar to Homo sapiens LGN protein (LGN), mRNA	2 SV	28.11	0.065	3	3	3	8	1.491	1.609	1.511	1.574	1.625	677	75.8	6.39	1.562	0.0264235	7.84267e-07	1.0324	1.04169	0.939093	1.07914	0.917538
B2RAM2	"cDNA, FLJ94999, highly similar to Homo sapiens calpain 7 (CAPN7), mRNA	2 SV	4.01	0.0271	3	1	1	1	0.893	0.822	0.893	1.566	1.215	813	92.6	7.65	1.0778	0.139803	0.921779	0.775862	1.75364	1.08637	0.920493	0.734979
B2RAR3	Queuine tRNA-ribosyltransferase catalytic subunit 1	QTRT1	19.32	0.2035	2	4	4	5	1.093	1.132	1.04	1.131	1.012	403	44	7.43	1.0816	0.0241715	0.136241	0.894783	1.0875	0.918728	1.03568	1.08004
B2RAT6	Galactose-1-phosphate uridylyltransferase	2 SV	26.14	0.066	2	2	2	6	1.216	1.089	1.025	1.117	1.151	379	43.3	6.99	1.1196	0.0317578	0.0418378	1.03044	1.08976	0.94123	0.895559	1.05647
B2RAU6	"cDNA, FLJ95129, highly similar to Homo sapiens phosphatidylinositol glycan, class Q (PIGQ), transcript variant 2, mRNA	2 SV	9.98	0.031	2	2	2	4	0.911	0.882	1.007	0.915	0.992	581	65.3	9.04	0.9414	0.0245084	0.265805	1.08415	0.90864	1.14172	0.968167	0.918347
B2RAX6	"cDNA, FLJ95176, Homo sapiens CGI-48 protein (CGI-48), mRNA	2 SV	46.44	0.1958	2	7	7	15	0.828	0.765	0.794	0.798	0.857	521	57.7	7.46	0.8084	0.0157245	0.000234069	1.07393	1.00504	1.03791	0.923913	0.966161
B2RB06	"cDNA, FLJ95242, highly similar to Homo sapiens L-3-hydroxyacyl-Coenzyme A dehydrogenase, short chain (HADHSC), mRNA	2 SV	312.58	0.672	1	1	15	94	0.943	0.889	1.044	0.861	1.049	314	34.2	8.85	0.9572	0.0387742	0.547981	1.21835	0.824713	1.17435	0.942736	0.898951
B2RB23	"cDNA, FLJ95265, highly similar to Homo sapiens acetyl-Coenzyme A acyltransferase 2 (mitochondrial 3-oxoacyl-Coenzyme A thiolase) (ACAA2), nuclear gene encoding mitochondrial protein, mRNA	2 SV	895.55	0.806	2	29	29	181	1.067	1.091	1.099	1.058	1.116	397	42	8.25	1.0862	0.0105802	0.00392608	1.05482	0.962693	1.00733	1.02249	0.956093
B2RB72	"cDNA, FLJ95344, highly similar to Homo sapiens WW domain binding protein 4 (formin binding protein 21) (WBP4), mRNA	2 SV	7.5	0.0612	3	2	2	3	0.894	0.849	0.83	0.892	0.793	376	42.5	5.67	0.8516	0.0191536	0.012117	0.889013	1.0747	0.977621	0.949664	1.12736
B2RB99	"cDNA, FLJ95387	2 SV	11.59	0.0359	4	1	1	3	1.17	1.161	0.942	1.271	1.154	306	33.8	8.59	1.1396	0.0538058	0.271787	0.907946	1.34926	0.81137	0.992308	1.01386
B2RBA0	"cDNA, FLJ95388, highly similar to Homo sapiens step II splicing factor SLU7 (SLU7), mRNA	2 SV	17.03	0.058	2	4	4	6	0.738	0.726	0.647	0.701	0.74	586	68.3	7.14	0.7104	0.0173049	5.32796e-05	1.05563	1.08346	0.891185	0.98374	0.997297
B2RBA6	DNA helicase	2 SV	130.78	0.2503	2	14	14	38	0.552	0.553	0.554	0.614	0.534	719	81.2	6.46	0.5614	0.0136587	4.81046e-06	0.869707	1.1083	1.00181	1.00181	1.03371
B2RBH6	"cDNA, FLJ95513, highly similar to Homo sapiens cyclin fold protein 1 (CFP1), mRNA	2 SV	66.43	0.1965	2	4	6	16	1.214	1.259	1.279	1.329	1.391	341	39.2	7.18	1.2944	0.0304	0.000181603	1.04665	1.03909	1.01589	1.03707	0.872753
B2RBI2	"cDNA, FLJ95525, highly similar to Homo sapiens synapse associated protein 1, SAP47 homolog (Drosophila) (SYAP1), mRNA	2 SV	31.21	0.1051	3	4	4	10	1.307	1.206	1.133	1.396	1.176	352	39.9	4.53	1.2436	0.0476766	0.0254208	0.842407	1.23213	0.939469	0.922724	1.11139
B2RBJ8	"Glutamyl-tRNA(Gln) amidotransferase subunit A, mitochondrial	QRSL1	22.16	0.0682	2	3	3	6	1.208	1.18	1.282	1.202	1.105	528	57.4	5.81	1.1954	0.0283824	0.00321884	0.919301	0.937598	1.08644	0.976821	1.09321
B2RBM1	"cDNA, FLJ95585	2 SV	66.28	0.1447	4	8	8	17	1.538	1.354	1.324	1.199	1.311	684	76.4	4.93	1.3452	0.054883	0.00250004	1.09341	0.905589	0.977843	0.880364	1.17315
B2RBM8	"cDNA, FLJ95596, highly similar to Homo sapiens activity-dependent neuroprotector (ADNP), mRNA	2 SV	65.57	0.0871	3	10	10	25	0.637	0.62	0.583	0.59	0.618	1102	123.5	7.42	0.6096	0.0100529	1.00559e-07	1.04746	1.01201	0.940323	0.973312	1.03074
B2RBP3	"cDNA, FLJ95615, highly similar to Homo sapiens ubiquitin-activating enzyme E1C (UBA3 homolog, yeast)(UBE1C), mRNA	2 SV	160.04	0.4665	2	16	16	41	1.152	1.194	1.12	1.229	1.15	463	51.8	5.45	1.169	0.0190735	0.00168218	0.93572	1.09732	0.938023	1.03646	1.00174
B2RBR9	"cDNA, FLJ95650, highly similar to Homo sapiens karyopherin (importin) beta 1 (KPNB1), mRNA	2 SV	475.6	0.387	2	25	25	131	1.103	1.102	1.08	1.182	1.069	876	97.1	4.78	1.1072	0.0197975	0.0215078	0.904399	1.09444	0.980036	0.999093	1.03181
B2RBW4	DNA ligase	2 SV	14.08	0.0472	2	4	4	6	1.683	1.585	1.546	1.532	1.296	911	103.9	7.96	1.5284	0.0638111	0.000815814	0.845953	0.990944	0.975394	0.941771	1.29861
B2RBY8	"cDNA, FLJ95771, highly similar to Homo sapiens ectonucleotide pyrophosphatase/phosphodiesterase 1 (ENPP1), mRNA	2 SV	15.11	0.0435	2	2	2	3	1.025	1.063	1.337	1.044	0.957	873	99.8	7.12	1.0852	0.0654419	0.501863	0.916667	0.780853	1.25776	1.03707	1.07106
B2RC26	"cDNA, FLJ95817, highly similar to Homo sapiens ZYG homolog (ZYG), mRNA	2 SV	1.83	0.0131	2	1	1	1	0.881	1.461	1.374	1.423	1.035	766	88.1	5.5	1.2348	0.116417	0.363755	0.727337	1.03566	0.940452	1.65834	0.851208
B2RC72	"cDNA, FLJ95884, highly similar to Homo sapiens myogenic factor 3 (MYOD1), mRNA	2 SV	18.59	0.0969	2	2	2	5	1.15	1.021	1.03	1.144	1.212	320	34.5	5.86	1.1114	0.0370616	0.080222	1.05944	1.11068	1.00881	0.887826	0.948845
B2RCD8	"cDNA, FLJ96012, highly similar to Homo sapiens interferon regulatory factor 2 binding protein 1 (IRF2BP1), mRNA	2 SV	36.31	0.1216	2	5	5	10	0.67	0.668	0.701	0.713	0.683	584	61.7	8.18	0.687	0.00876926	1.15617e-07	0.957924	1.01712	1.0494	0.997015	0.980966
B2RCJ4	"cDNA, FLJ96110, highly similar to Homo sapiens sema domain, transmembrane domain (TM), andcytoplasmic domain, (semaphorin) 6A (SEMA6A), mRNA	2 SV	33.26	0.0534	4	5	5	13	0.653	0.665	0.604	0.603	0.612	1030	114.3	8.46	0.6274	0.0131324	1.26046e-06	1.01493	0.998344	0.908271	1.01838	1.06699
B2RCM2	"cDNA, FLJ96156, highly similar to Homo sapiens leucyl-tRNA synthetase (LARS), mRNA	2 SV	769.01	0.4107	2	41	41	195	1.167	1.235	1.186	1.326	1.142	1176	134.4	7.2	1.2112	0.0324983	0.00528289	0.861237	1.11804	0.960324	1.05827	1.02189
B2RCM6	"cDNA, FLJ96161	2 SV	15.42	0.1502	2	3	3	4	1.768	1.63	1.812	1.686	1.625	253	28.2	9.54	1.7042	0.0372832	1.32666e-06	0.96382	0.930464	1.11166	0.921946	1.088
B2RCT7	"cDNA, FLJ96279, highly similar to Homo sapiens solute carrier family 2 (facilitated glucosetransporter), member 10 (SLC2A10), mRNA	2 SV	6.94	0.0148	3	1	1	3	0.695	0.619	0.663	0.687	0.745	541	56.8	8.59	0.6818	0.0206068	8.13742e-05	1.08443	1.0362	1.07108	0.890647	0.932886
B2RCZ4	Protein kinase C	1 SV	9.18	0.0239	3	1	1	2	0.987	1.115	0.961	0.986	0.921	587	67.2	5.9	0.994	0.0325361	0.85852	0.934077	1.02601	0.861883	1.12969	1.07166
B2RD19	"cDNA, FLJ96419, highly similar to Homo sapiens fructosamine-3-kinase-related protein (FN3KRP), mRNA	2 SV	33.44	0.1553	2	4	4	8	1.205	1.188	1.236	1.286	1.34	309	34.3	7.33	1.251	0.0277993	0.000219941	1.04199	1.04045	1.0404	0.985892	0.899254
B2RD27	"cDNA, FLJ96428, highly similar to Homo sapiens proteasome (prosome, macropain) 26S subunit, non-ATPase, 7 (Mov34 homolog) (PSMD7), mRNA	2 SV	253.64	0.4105	2	9	9	50	1.197	1.226	1.214	1.241	1.22	324	37	6.77	1.2196	0.00721526	8.01249e-08	0.983078	1.02224	0.990212	1.02423	0.981148
B2RD36	"cDNA, FLJ96437	2 SV	3.28	0.0327	2	1	1	1	1.35	1.343	1.374	1.441	1.349	245	28	6.79	1.3714	0.0181896	5.88859e-07	0.936155	1.04876	1.02308	0.994815	1.00074
B2RDE8	"cDNA, FLJ96580, highly similar to Homo sapiens hepatoma-derived growth factor (high-mobility group protein 1-like) (HDGF), mRNA	2 SV	237.91	0.6083	1	1	14	59	0.701	0.714	0.743	0.728	0.661	240	26.8	4.67	0.7094	0.0139807	1.13112e-05	0.907967	0.979812	1.04062	1.01854	1.06051
B2RDJ6	Probable cytosolic iron-sulfur protein assembly protein CIAO1	CIAO1	69.03	0.2389	2	6	6	15	1.32	1.414	1.308	1.24	1.18	339	37.8	4.97	1.2924	0.0394786	0.000778998	0.951613	0.948012	0.925035	1.07121	1.11864
B2RDK6	"cDNA, FLJ96656, highly similar to Homo sapiens SPFH domain family, member 1 (SPFH1), mRNA	2 SV	146.64	0.3237	1	7	13	41	0.731	0.746	0.784	0.784	0.815	346	38.9	7.87	0.772	0.01499	8.24196e-05	1.03954	1	1.05094	1.02052	0.896933
B2RDT8	"cDNA, FLJ96764, highly similar to Homo sapiens sorting nexin 8 (SNX8), mRNA	2 SV	3.39	0.028	2	1	1	1	0.997	0.811	1.522	0.936	1.159	465	52.6	7.39	1.085	0.122773	0.986994	1.23825	0.61498	1.8767	0.81344	0.860224
B2RDW9	"cDNA, FLJ96803, highly similar to Homo sapiens GTP binding protein 1 (GTPBP1), mRNA	2 SV	34.45	0.0719	3	3	3	12	1.322	1.278	1.088	1.395	1.012	584	63.4	9.01	1.219	0.0724831	0.196459	0.725448	1.28217	0.85133	0.966717	1.30632
B2RDY3	Katanin p60 ATPase-containing subunit A-like 1	KATNAL1	21.5	0.1224	3	4	5	9	1.599	1.587	1.414	1.533	1.413	490	55.4	7.02	1.5092	0.0406207	3.57373e-05	0.921722	1.08416	0.890989	0.992495	1.13163
B2RDY9	Adenylyl cyclase-associated protein	2 SV	583.06	0.5242	2	3	26	144	1.344	1.526	1.405	1.628	1.585	475	51.6	8.22	1.4976	0.0536736	0.000302952	0.973587	1.15872	0.920708	1.13542	0.84795
B2RDZ1	"cDNA, FLJ96840, highly similar to Homo sapiens valyl-tRNA synthetase 2-like (VARS2L), mRNA	2 SV	56.35	0.1449	4	7	7	18	0.995	0.851	1.007	0.953	1.017	642	71.5	6.65	0.9646	0.0304197	0.531952	1.06716	0.946375	1.18331	0.855276	0.978368
B2RDZ9	"cDNA, FLJ96850	2 SV	43.66	0.2887	2	5	5	11	0.745	0.739	0.722	0.704	0.608	291	31.9	5.27	0.7036	0.0249451	0.00152413	0.863636	0.975069	0.976996	0.991946	1.22533
B2RE11	"cDNA, FLJ96865	2 SV	7.49	0.1591	2	3	3	4	0.755	0.67	0.647	0.71	0.643	176	18.4	9.44	0.685	0.0211636	0.000665537	0.905634	1.09737	0.965672	0.887417	1.17418
B2RE59	"cDNA, FLJ93148, highly similar to Homo sapiens RCD1 required for cell differentiation1 homolog (S. pombe) (RQCD1), mRNA	2 SV	44.38	0.107	3	3	3	11	0.951	0.996	1.065	1.034	1.048	299	33.6	8.03	1.0188	0.0204142	0.641185	1.01354	0.970892	1.06928	1.04732	0.907443
B2RG53	Zinc finger and BTB domain containing 7C (Fragment)	ZBTB7C	2.47	1	1	1	1	1	1.807	1.426	1.578	1.254	1.511	18	2	4.22	1.5152	0.0909095	0.00523389	1.20494	0.794677	1.10659	0.789153	1.1959
B2RNR6	Zinc finger RNA binding protein	ZFR	110.75	0.1508	2	12	12	25	0.74	0.724	0.632	0.649	0.759	1074	116.9	9.04	0.7008	0.025376	0.000528379	1.16949	1.0269	0.872928	0.978378	0.974967
B2RTQ2	"TBC1 domain family, member 2B, isoform CRA_b	TBC1D2B	47.05	0.0693	3	5	5	13	0.926	0.904	0.934	0.964	0.99	837	96.6	5.97	0.9436	0.0150652	0.0488724	1.02697	1.03212	1.03319	0.976242	0.935354
B2RTX8	WAPAL protein	WAPAL	14.08	0.0296	4	2	2	4	0.9	0.88	0.91	0.854	0.978	1184	132.1	5.48	0.9044	0.0207403	0.0618646	1.1452	0.938462	1.03409	0.977778	0.920245
B2RUU3	Dedicator of cytokinesis 1	DOCK1	63.63	0.052	1	10	10	22	0.826	0.823	0.838	0.877	0.845	1865	215.2	7.49	0.8418	0.00966126	1.85395e-05	0.963512	1.04654	1.01823	0.996368	0.977515
B2RWN5	HEAT repeat containing 1	HEATR1	123.06	0.0863	1	1	14	37	0.828	0.79	0.773	0.777	0.815	2144	242.1	6.55	0.7966	0.0107452	5.9088e-06	1.04891	1.00517	0.978481	0.954106	1.01595
B2RWP2	PDZ domain containing ring finger 3	PDZRN3	22.86	0.0338	9	2	3	8	1.217	1.452	1.032	0.996	0.965	1066	119.5	6.02	1.1324	0.0911069	0.422797	0.968876	0.965116	0.710744	1.1931	1.26114
B2RZG9	"ArfGAP with GTPase domain, ankyrin repeat and PH domain 1	AGAP1	14.65	0.0435	9	1	3	6	2.081	2.659	2.644	2.661	3.478	804	89	8.03	2.7046	0.223011	0.000190063	1.30703	1.00643	0.994359	1.27775	0.598332
B2WTI3	Bifunctional arginine demethylase and lysyl-hydroxylase JMJD6	JMJD6	60.33	0.1433	7	4	4	14	1.185	1.112	1.211	1.215	1.162	335	39.2	9.54	1.177	0.01886	0.000643778	0.956379	1.0033	1.08903	0.938397	1.01979
B2ZZ86	Collagen type V alpha 1	COL5A1	164.76	0.0903	2	13	14	40	0.739	0.649	0.72	0.753	0.765	1838	183.5	5.06	0.7252	0.0204705	0.000227412	1.01594	1.04583	1.1094	0.878214	0.966013
B3CJ92	V-myc myelocytomatosis viral oncogene homolog (Fragment)	MYC	0	0.0873	2	1	1	1	0.816	0.753	0.652	0.587	0.502	252	27.3	4.28	0.662	0.0562681	0.047141	0.855196	0.900307	0.86587	0.922794	1.6255
B3KM36	"cDNA FLJ10153 fis, clone HEMBA1003417, highly similar to BAG family molecular chaperone regulator 2	2 SV	332.6	0.6777	4	16	17	86	1.765	1.842	1.772	1.785	1.785	211	23.7	6.7	1.7898	0.0136066	1.24614e-10	1	1.00734	0.961998	1.04363	0.988796
B3KM89	"cDNA FLJ10528 fis, clone NT2RP2000943, highly similar to Protein transport protein Sec24D	2 SV	199.84	0.2417	3	16	18	56	0.933	0.861	0.85	1.009	0.823	906	100.2	6.93	0.8952	0.0337674	0.171403	0.815659	1.18706	0.987224	0.92283	1.13366
B3KM90	"cDNA FLJ10529 fis, clone NT2RP2000965, highly similar to Targeting protein for Xklp2	2 SV	21.66	0.0711	3	4	4	6	0.401	0.43	0.387	0.418	0.41	605	69.7	9.35	0.4092	0.0073171	1.27695e-07	0.980861	1.0801	0.9	1.07232	0.978049
B3KM97	"cDNA FLJ10554 fis, clone NT2RP2002385, highly similar to Synaptic glycoprotein SC2	2 SV	97.17	0.2403	2	9	9	36	1.157	1.102	1.215	1.181	1.28	308	36	9.5	1.187	0.0296597	0.00537409	1.08383	0.972016	1.10254	0.952463	0.903906
B3KMD9	"cDNA FLJ10758 fis, clone NT2RP3004594, highly similar to WD repeat and HMG-box DNA-binding protein 1	2 SV	13.64	0.1126	6	3	3	5	0.454	0.501	0.453	0.465	0.497	364	40.9	7.75	0.474	0.0104403	1.4219e-06	1.06882	1.02649	0.904192	1.10352	0.913481
B3KME0	"cDNA FLJ10760 fis, clone NT2RP3004618, highly similar to Eukaryotic translation initiation factor 2C 1	2 SV	22.35	0.0345	4	1	2	6	0.98	0.94	0.948	1.011	0.968	782	88.7	9.2	0.9694	0.0125841	0.222646	0.957468	1.06646	1.00851	0.959184	1.0124
B3KMF1	"cDNA FLJ10840 fis, clone NT2RP4001315, highly similar to Rab5 GDP/GTP exchange factor	2 SV	14.53	0.12	7	3	3	4	1.389	1.427	1.348	1.643	1.297	325	37.6	5.35	1.4208	0.0596023	0.00219044	0.78941	1.21884	0.944639	1.02736	1.07093
B3KMJ1	"cDNA FLJ11167 fis, clone PLACE1007257, highly similar to Protein diaphanous homolog 2	2 SV	26.28	0.0536	10	3	3	8	1.425	1.314	1.489	1.344	1.378	634	72.1	7.88	1.39	0.0308723	7.38653e-05	1.0253	0.902619	1.13318	0.922105	1.03411
B3KML4	"cDNA FLJ11326 fis, clone PLACE1010481, highly similar to D-glucuronyl C5-epimerase (EC 5.1.3.-)	2 SV	4.62	0.0158	3	1	1	2	0.742	0.724	0.707	0.747	0.786	443	50.2	9.17	0.7412	0.0132416	8.97022e-06	1.05221	1.05658	0.976519	0.975741	0.94402
B3KMP2	"cDNA FLJ11747 fis, clone HEMBA1005530, highly similar to Anaphase-promoting complex subunit 7	2 SV	51.7	0.1551	7	6	6	17	1.003	1.076	0.93	1.104	1.034	503	56.3	8.51	1.0294	0.030278	0.725702	0.936594	1.1871	0.864312	1.07278	0.970019
B3KMR6	"cDNA FLJ12440 fis, clone NT2RM1000131, highly similar to Homo sapiens transmembrane protein 63A (TMEM63A), mRNA	2 SV	5.32	0.0112	2	1	1	2	1.351	1.494	1.374	1.423	1.443	807	92	7.27	1.417	0.0253436	1.00697e-05	1.01405	1.03566	0.919679	1.10585	0.936244
B3KMV8	"cDNA FLJ12766 fis, clone NT2RP2001520, highly similar to Calcium-binding mitochondrial carrier protein Aralar1	2 SV	276.3	0.4425	2	15	21	65	0.697	0.747	0.821	0.667	0.77	678	74.7	8.38	0.7404	0.0270991	0.00491397	1.15442	0.812424	1.09906	1.07174	0.905195
B3KMX9	"cDNA FLJ12884 fis, clone NT2RP2003984, highly similar to Homo sapiens mRNA; cDNA DKFZp564A026 (from clone DKFZp564A026)	2 SV	9.56	0.0716	2	2	3	3	0.916	0.835	0.783	0.871	0.883	419	46.4	5.16	0.8576	0.0227059	0.00925383	1.01378	1.11239	0.937725	0.911572	1.03737
B3KMZ5	"cDNA FLJ13047 fis, clone NT2RP3001383, highly similar to Homo sapiens ADP-ribosylation-like factor 6 interacting protein 6 (ARL6IP6), mRNA	2 SV	12.12	0.0531	2	1	1	3	0.647	0.648	0.569	0.513	0.689	226	24.6	6.33	0.6132	0.0316961	0.00230362	1.34308	0.901582	0.878086	1.00155	0.939042
B3KN05	"cDNA FLJ13129 fis, clone NT2RP3002969, highly similar to Long-chain-fatty-acid--CoA ligase 3 (EC 6.2.1.3)	2 SV	531.05	0.4753	3	24	26	122	1.237	1.175	1.252	1.22	1.302	709	79.2	8.32	1.2372	0.0207157	0.000118879	1.06721	0.974441	1.06553	0.949879	0.950077
B3KN29	PRA1 family protein	2 SV	54.42	0.1685	2	3	3	19	0.985	0.952	1.035	1.078	0.977	178	19.3	9.19	1.0054	0.0226066	0.930525	0.906308	1.04155	1.08718	0.966497	1.00819
B3KN49	"cDNA FLJ13562 fis, clone PLACE1008080, highly similar to Homo sapiens hexamethylene bis-acetamide inducible 1 (HEXIM1), mRNA	2 SV	29.56	0.1114	2	4	4	8	0.818	0.845	0.821	0.876	0.804	359	40.6	4.89	0.8328	0.0126546	0.000385151	0.917808	1.06699	0.971598	1.03301	1.01741
B3KN51	"cDNA FLJ13599 fis, clone PLACE1009925, highly similar to Probable ATP-dependent RNA helicase DDX58 (EC 3.6.1.-)	2 SV	10.7	0.0917	5	3	3	4	0.941	0.662	0.85	0.839	0.85	447	51.8	7.56	0.8284	0.0455045	0.106763	1.01311	0.987059	1.28399	0.703507	1.10706
B3KN62	"cDNA FLJ13743 fis, clone PLACE3000226, highly similar to DnaJ homolog subfamily C member 16	2 SV	34.22	0.1191	4	4	4	9	1.027	1.019	1.228	1.062	1.107	470	54	7.03	1.0886	0.0381557	0.270495	1.04237	0.864821	1.2051	0.99221	0.927733
B3KNC3	"cDNA FLJ14222 fis, clone NT2RP3003992, highly similar to Nucleolar complex protein 2 homolog	2 SV	92.38	0.1375	2	9	9	27	0.676	0.65	0.679	0.645	0.633	749	84.9	5.62	0.6566	0.00898109	7.53202e-07	0.981395	0.949926	1.04462	0.961538	1.06793
B3KNF9	"cDNA FLJ14522 fis, clone NT2RM1000883, highly similar to Homo sapiens nischarin (NISCH), mRNA	2 SV	32.21	0.0379	2	4	4	9	1.467	1.48	1.377	1.432	1.334	1504	166.6	5.17	1.418	0.0275481	1.01514e-05	0.931564	1.03994	0.930405	1.00886	1.0997
B3KNG6	"cDNA FLJ14554 fis, clone NT2RM2001839, highly similar to Calumenin	2 SV	182.12	0.3778	3	1	11	43	0.158	0.157	0.1	0.092	0.103	315	37.1	4.56	0.122	0.0146048	0.000248326	1.11957	0.92	0.636943	0.993671	1.53398
B3KNH9	"cDNA FLJ14643 fis, clone NT2RP2001597, weakly similar to RYANODINE RECEPTOR, CARDIAC MUSCLE	2 SV	21.75	0.0417	2	2	2	6	0.964	1.107	0.897	1.043	1.258	576	64.1	5.5	1.0538	0.062167	0.765237	1.20614	1.16276	0.810298	1.14834	0.766296
B3KNI2	"cDNA FLJ14650 fis, clone NT2RP2002185, highly similar to Ubiquilin-1	2 SV	96.86	0.2326	3	3	8	25	1.127	0.941	1.314	1.216	0.857	589	62.4	5.11	1.091	0.0848251	0.737301	0.70477	0.925419	1.39639	0.83496	1.31505
B3KNJ3	"cDNA FLJ14684 fis, clone NT2RP2004933, highly similar to Death-associated protein kinase 3 (EC 2.7.11.1)	2 SV	45.03	0.0969	2	5	5	13	1.278	1.25	1.204	1.179	1.257	454	52.5	6.89	1.2336	0.018228	1.94024e-05	1.06616	0.979236	0.9632	0.978091	1.01671
B3KNQ2	"cDNA FLJ30150 fis, clone BRACE2000300, highly similar to Transmembrane protein TPARL	2 SV	21.28	0.2517	4	2	2	4	0.783	0.82	0.775	0.797	0.831	151	16.4	5.27	0.8012	0.0106696	5.73336e-05	1.04266	1.02839	0.945122	1.04725	0.942238
B3KNQ9	"cDNA FLJ30200 fis, clone BRACE2001455, highly similar to HEAT SHOCK FACTOR PROTEIN 1	2 SV	12.2	0.0525	6	1	1	3	0.733	0.649	0.708	0.428	0.637	305	31.9	5.38	0.631	0.0538061	0.0294408	1.48832	0.60452	1.09091	0.885402	1.15071
B3KNR9	"cDNA FLJ30276 fis, clone BRACE2002736, highly similar to Fructosamine-3-kinase	2 SV	13.15	0.096	3	1	1	3	1.101	1.217	1.244	1.12	1.361	177	20.1	7.12	1.2086	0.046892	0.0500106	1.21518	0.900322	1.02219	1.10536	0.808964
B3KNS8	"cDNA FLJ30322 fis, clone BRACE2006703, highly similar to Surfeit locus protein 6	2 SV	36.72	0.1662	2	6	6	11	0.632	0.626	0.6	0.554	0.569	361	41.5	10.59	0.5962	0.0153375	3.1779e-06	1.02708	0.923333	0.958466	0.990506	1.11072
B3KNU0	"cDNA FLJ30470 fis, clone BRAWH1000040, highly similar to Rap1 GTPase-GDP dissociation stimulator 1	2 SV	145.09	0.2751	4	13	15	43	1.321	1.413	1.432	1.53	1.376	607	66.3	5.31	1.4144	0.0345494	2.45278e-05	0.899346	1.06844	1.01345	1.06964	0.960029
B3KNV9	"cDNA FLJ30554 fis, clone BRAWH2003693	2 SV	33.8	0.065	3	6	6	11	1.018	0.999	1.03	1.06	1.023	1016	111.9	7.74	1.026	0.00993479	0.156168	0.965094	1.02913	1.03103	0.981336	0.995112
B3KNZ3	LIM and senescent cell antigen-like-containing domain protein	2 SV	24.93	0.0804	1	1	2	6	1.524	1.342	1.374	1.309	1.329	336	38.4	8.12	1.3756	0.0385754	0.000220202	1.01528	0.952693	1.02385	0.880577	1.14673
B3KP02	"cDNA FLJ30846 fis, clone FEBRA2002783	2 SV	5.07	0.2095	3	1	1	1	1.024	1.045	1.094	1.26	1.297	105	12	4.88	1.144	0.0563764	0.134312	1.02937	1.15174	1.04689	1.02051	0.789514
B3KP14	"cDNA FLJ30937 fis, clone FEBRA2007247, highly similar to G-rich sequence factor 1	2 SV	136.37	0.4296	4	13	13	44	1.189	1.154	1.216	1.225	1.246	412	46.7	5.55	1.206	0.0158965	2.45522e-05	1.01714	1.0074	1.05373	0.970563	0.954254
B3KP18	"cDNA FLJ30946 fis, clone FEBRA2007622, highly similar to RAD50-interacting protein 1	2 SV	43.91	0.0492	2	4	5	12	0.975	1.075	0.904	0.993	1.007	792	90.5	5.45	0.9908	0.0275144	0.806706	1.0141	1.09845	0.84093	1.10256	0.968222
B3KP28	"cDNA FLJ31026 fis, clone HLUNG2000549, highly similar to Ubiquitin carboxyl-terminal hydrolase 11 (EC 3.1.2.15)	2 SV	42.03	0.074	5	4	5	13	1.159	1.144	1.071	1.175	1.034	689	78.9	5.58	1.1166	0.0272591	0.0693457	0.88	1.09711	0.936189	0.987058	1.12089
B3KP47	"cDNA FLJ31151 fis, clone IMR322001541, highly similar to Probable ribosome biogenesis protein RLP24	2 SV	39.49	0.2515	3	4	5	11	0.632	0.613	0.552	0.581	0.588	163	19.6	9.86	0.5932	0.013731	2.09333e-06	1.01205	1.05254	0.900489	0.969937	1.07483
B3KP90	"cDNA FLJ31447 fis, clone NT2NE2000913, highly similar to Protein phosphatase 2C isoform beta (EC 3.1.3.16)	2 SV	71.71	0.1378	2	4	6	22	1.496	1.443	1.567	1.593	1.273	479	52.7	5.05	1.4744	0.0568574	0.000581782	0.799121	1.01659	1.08593	0.964572	1.17518
B3KP96	Tripartite motif-containing protein 16	TRIM16	68.26	0.1797	6	6	7	20	1.284	1.559	1.367	1.391	1.319	434	50	6.67	1.384	0.0475331	0.000927138	0.948239	1.01756	0.876844	1.21417	0.973465
B3KPC7	Actin-related protein 2/3 complex subunit 5	2 SV	42.86	0.4575	2	4	4	11	1.453	1.351	1.213	1.258	1.397	153	17	6.02	1.3344	0.0440654	0.000494409	1.11049	1.0371	0.897853	0.9298	1.04009
B3KPF1	"cDNA FLJ31714 fis, clone NT2RI2006506, weakly similar to Drosophila melanogaster rudimentary gene	2 SV	2.35	0.0319	3	1	1	1	2.004	1.31	1.303	1.572	0.824	376	42.9	8.02	1.4026	0.192828	0.555381	0.524173	1.20645	0.994656	0.653693	2.43204
B3KPG6	"cDNA FLJ31769 fis, clone NT2RI2007956, highly similar to Chondroitin sulfate glucuronyltransferase (EC 2.4.1.226)	2 SV	70.9	0.1191	3	10	10	27	0.777	0.84	0.84	0.803	0.868	764	85.1	7.85	0.8256	0.0159455	0.00203231	1.08095	0.955952	1	1.08108	0.895161
B3KPL1	"cDNA FLJ31907 fis, clone NT2RP7004396, highly similar to Homo sapiens SH3 multiple domains 1 (SH3MD1), mRNA	2 SV	21.8	0.0645	4	5	6	9	1.04	1.14	1.14	1.026	1.293	1054	115.8	8.31	1.1278	0.0477812	0.245307	1.26023	0.9	1	1.09615	0.804331
B3KPM8	"cDNA FLJ31974 fis, clone NT2RP7008167, weakly similar to 85.1 kDa PROTEIN IN GREB-FEOA INTERGENIC REGION	2 SV	45.4	0.0643	2	6	6	15	0.827	0.929	0.848	0.92	0.946	995	111.7	8.72	0.894	0.0236749	0.0733309	1.02826	1.08491	0.912809	1.12334	0.874207
B3KPN7	"cDNA FLJ32002 fis, clone NT2RP7009394, highly similar to Exocyst complex component 2	2 SV	68.38	0.0855	2	6	6	23	1.043	1.084	1.132	1.125	0.987	924	104.1	6.83	1.0742	0.0270137	0.130291	0.877333	0.993816	1.04428	1.03931	1.05674
B3KPP8	"cDNA FLJ32037 fis, clone NTONG2000499, highly similar to Sodium/hydrogen exchanger 7	2 SV	4.19	0.0181	3	1	1	2	1.08	0.827	0.848	0.641	0.849	497	55.2	5.85	0.849	0.0696814	0.232662	1.32449	0.755896	1.02539	0.765741	1.27208
B3KPR2	"cDNA FLJ32087 fis, clone OCBBF2000467, highly similar to Leucine-rich repeat transmembrane protein FLRT2	2 SV	3.87	0.0091	2	1	1	2	0.718	0.674	0.679	0.599	0.842	660	73.9	7.66	0.7024	0.0398605	0.0195813	1.40568	0.88218	1.00742	0.938719	0.852732
B3KPR6	"cDNA FLJ32099 fis, clone OCBBF2001140, weakly similar to VACUOLAR PROTEIN SORTING-ASSOCIATED PROTEIN VPS8 (Fragment)	2 SV	2.16	0.0134	5	1	1	1	0.839	1.285	0.926	0.917	0.845	1196	135.4	5.49	0.9624	0.0826036	0.673743	0.921483	0.990281	0.720623	1.53159	0.992899
B3KPR7	"cDNA FLJ32101 fis, clone OCBBF2001176, highly similar to Homo sapiens BTB/POZ KELCH domain protein (ENC2), mRNA	2 SV	2.17	0.043	2	1	1	1	1.011	1.716	1.191	0.849	0.895	558	62.3	6.23	1.1324	0.15739	0.764152	1.05418	0.712846	0.694056	1.69733	1.12961
B3KPT2	Inactive rhomboid protein	2 SV	21.14	0.0756	4	3	3	6	1.315	1.288	1.34	1.255	1.256	529	60.2	9.96	1.2908	0.0165934	4.0244e-06	1.0008	0.936567	1.04037	0.979468	1.04697
B3KPU0	PDZ and LIM domain protein 2	PDLIM2	9.1	0.0685	4	1	1	3	2.181	1.856	2.046	2.233	2.014	146	16.1	7.31	2.066	0.0664522	1.64765e-06	0.901926	1.0914	1.10237	0.850986	1.08292
B3KPX5	"cDNA FLJ32418 fis, clone SKMUS2000863, weakly similar to PROBABLE ASPARAGINYL-TRNA SYNTHETASE (EC 6.1.1.22)	2 SV	44.55	0.2264	2	7	7	14	0.926	0.895	0.962	0.919	0.999	477	54	7.24	0.9402	0.0182027	0.137958	1.08705	0.955301	1.07486	0.966523	0.926927
B3KPZ7	"cDNA FLJ32517 fis, clone SMINT1000117, highly similar to Pyruvate dehydrogenase (lipoamide)-phosphatase 1 (EC 3.1.3.43)	2 SV	62.82	0.1159	5	5	5	18	0.931	0.953	0.918	0.886	0.988	535	60.8	6.74	0.9352	0.0170863	0.0988724	1.11512	0.965142	0.963274	1.02363	0.942308
B3KQ18	"cDNA FLJ32632 fis, clone SYNOV1000190, highly similar to Alpha-1,3-mannosyl-glycoprotein2-beta-N- acetylglucosaminyltransferase (EC 2.4.1.101)	2 SV	29.93	0.0697	1	2	2	8	1.181	1.246	1.132	1.095	1.277	445	50.8	9.06	1.1862	0.0339874	0.0146415	1.16621	0.967314	0.908507	1.05504	0.924824
B3KQ21	"cDNA FLJ32640 fis, clone SYNOV2001033, highly similar to U3 small nucleolar RNA-associated protein 6 homolog	2 SV	35.57	0.0905	2	5	5	9	0.67	0.687	0.59	0.752	0.66	597	70.2	7.46	0.6718	0.0259777	0.00262704	0.87766	1.27458	0.858806	1.02537	1.01515
B3KQA9	"cDNA FLJ90062 fis, clone HEMBA1003392, highly similar to Low-density lipoprotein receptor-related protein 6	2 SV	12.88	0.0335	7	1	1	2	0.58	0.508	0.491	0.525	0.554	448	48.7	5.45	0.5316	0.0159581	2.36395e-06	1.05524	1.06925	0.966535	0.875862	1.04693
B3KQE1	"cDNA FLJ90315 fis, clone NT2RP2001480, highly similar to Thrombospondin-3	2 SV	2.09	0.0079	6	1	1	1	0.95	0.956	0.851	0.783	0.7	762	82.9	4.45	0.848	0.0490948	0.140296	0.893997	0.920094	0.890167	1.00632	1.35714
B3KQF0	"cDNA FLJ90354 fis, clone NT2RP2003390, highly similar to Translocation protein SEC63 homolog	2 SV	98.66	0.1171	2	8	8	25	0.667	0.75	0.68	0.677	0.766	760	87.9	5.2	0.708	0.0206809	0.000862832	1.13146	0.995588	0.906667	1.12444	0.870757
B3KQF1	"cDNA FLJ90359 fis, clone NT2RP2003655, highly similar to Protein TEX261	2 SV	1.67	0.066	3	1	1	1	0.695	0.634	0.731	0.727	0.749	106	12.1	7.97	0.7072	0.0202643	0.000253708	1.03026	0.994528	1.153	0.91223	0.927904
B3KQF7	"cDNA FLJ90383 fis, clone NT2RP2005163	2 SV	3.03	0.0309	6	1	1	1	0.965	0.989	0.973	1.008	0.941	486	53.5	6.35	0.9752	0.0112801	0.281545	0.933532	1.03597	0.983822	1.02487	1.0255
B3KQH4	"cDNA FLJ90464 fis, clone NT2RP3002281, highly similar to RNA-binding protein 12	2 SV	57.3	0.1127	3	5	5	16	1.018	0.949	0.951	0.961	0.94	568	59.1	8.51	0.9638	0.0139549	0.222165	0.978148	1.01052	1.00211	0.93222	1.08298
B3KQL3	"cDNA FLJ90670 fis, clone PLACE1005539, highly similar to Heat-shock protein beta-7	2 SV	50.02	0.6218	5	4	4	13	2.098	2.668	2.311	2.475	2.183	119	13	6.4	2.347	0.102376	5.69978e-06	0.88202	1.07096	0.866192	1.27169	0.961063
B3KQL5	"cDNA FLJ90678 fis, clone PLACE1005736, highly similar to Pleckstrin homology domain-containing family A member 1	2 SV	4.85	0.05	6	1	1	2	1.179	1.071	0.952	0.966	1.008	200	22.4	8.4	1.0352	0.0414794	0.65745	1.04348	1.01471	0.888889	0.908397	1.16964
B3KQM3	Receptor-interacting serine/threonine-protein kinase 2	2 SV	4.27	0.013	3	1	1	2	1.38	1.181	1.245	1.278	1.07	540	61	7.09	1.2308	0.0514912	0.0541324	0.837246	1.02651	1.05419	0.855797	1.28972
B3KQW7	"cDNA FLJ33211 fis, clone ADRGL2009489, highly similar to Homo sapiens DPH1 homolog (DPH1), mRNA	2 SV	2.56	0.0553	7	1	1	1	1.019	0.946	0.91	1.022	1.031	199	22.1	8.95	0.9856	0.0242747	0.698083	1.00881	1.12308	0.961945	0.928361	0.988361
B3KQX7	"cDNA FLJ33256 fis, clone ASTRO2005557, highly similar to MAJOR PRION PROTEIN	2 SV	32.97	0.1779	15	3	3	11	1.898	1.932	1.773	1.8	1.872	163	18.2	5.76	1.855	0.0298463	1.23382e-08	1.04	1.01523	0.917702	1.01791	1.01389
B3KQX8	"cDNA FLJ33261 fis, clone ASTRO2005902, highly similar to WD repeat protein 20	2 SV	0	0.0417	12	1	1	3	1.58	1.346	1.688	1.734	1.545	312	34.2	7.52	1.5786	0.0675837	0.00039077	0.891003	1.02725	1.25409	0.851899	1.02265
B3KR38	"cDNA FLJ33624 fis, clone BRAMY2021962, highly similar to Homo sapiens diacylglycerol lipase beta	2 SV	10.13	0.0413	7	1	1	3	1.048	0.986	1.058	1.012	1.041	218	24.1	7.74	1.029	0.0131985	0.339998	1.02866	0.956522	1.07302	0.94084	1.00672
B3KR50	"cDNA FLJ33691 fis, clone BRAWH2002976, highly similar to GROWTH FACTOR RECEPTOR-BOUND PROTEIN 2	2 SV	69.21	0.2995	2	9	9	18	2.147	2.39	2.101	2.302	1.835	217	25.2	6.32	2.155	0.09545	1.21548e-05	0.797133	1.09567	0.879079	1.11318	1.17003
B3KRB2	"cDNA FLJ33964 fis, clone CTONG2019029, highly similar to Pseudouridylate synthase 7 homolog (EC 5.4.99.-)	2 SV	14.57	0.056	3	3	3	4	1.181	1.13	1.16	1.222	1.238	661	75	6.37	1.1862	0.0197949	0.000160857	1.01309	1.05345	1.02655	0.956816	0.953958
B3KRB7	"Inhibitor of kappa light polypeptide gene enhancer in B-cells, kinase beta, isoform CRA_a	IKBKB	24.12	0.045	5	2	2	7	1.4	1.459	1.3	1.549	1.507	533	60.8	5.58	1.443	0.0435236	0.000211599	0.972886	1.19154	0.891021	1.04214	0.928998
B3KRC6	"cDNA FLJ34004 fis, clone FCBBF1000232, highly similar to Cytochrome P450 51A1 (EC 1.14.13.70)	2 SV	76.22	0.2339	3	7	7	20	1.029	0.916	0.968	1.068	1.079	449	51.4	8.47	1.012	0.0308756	0.855247	1.0103	1.10331	1.05677	0.890185	0.953661
B3KRC7	"cDNA FLJ34015 fis, clone FCBBF2002349, highly similar to Homo sapiens DEAH (Asp-Glu-Ala-His) box polypeptide 40 (DHX40), mRNA	2 SV	5.68	0.042	5	2	2	2	0.717	0.784	0.78	0.833	0.783	571	65.2	8.43	0.7794	0.0184407	0.000466423	0.939976	1.06795	0.994898	1.09344	0.915709
B3KRG2	"cDNA FLJ34181 fis, clone FCBBF3016667, highly similar to TFIIH basal transcription factor complexhelicase XPB subunit (EC 3.6.1.-)	2 SV	38.55	0.0404	6	2	2	7	0.925	1.032	0.852	0.883	0.895	718	82	7.87	0.9174	0.0309461	0.164481	1.01359	1.03638	0.825581	1.11568	1.03352
B3KRI1	Sodium/potassium-transporting ATPase subunit alpha	2 SV	428.33	0.2587	4	3	23	103	3.344	2.913	3.226	3.209	3.269	947	103.5	5.58	3.1922	0.0735931	4.53003e-09	1.0187	0.99473	1.10745	0.871112	1.02294
B3KRJ9	"cDNA FLJ34439 fis, clone HLUNG2001146, highly similar to Splicing factor, arginine/serine-rich 12	2 SV	50.42	0.0992	2	4	4	15	0.676	0.711	0.626	0.727	0.646	514	58.2	9.92	0.6772	0.0189984	0.000414957	0.888583	1.16134	0.88045	1.05178	1.04644
B3KRK2	"DEAD (Asp-Glu-Ala-Asp) box polypeptide 41, isoform CRA_a	DDX41	9.04	0.0444	4	2	2	3	0.91	0.825	0.849	0.756	0.88	496	55.4	8.18	0.844	0.0262507	0.0211787	1.16402	0.890459	1.02909	0.906593	1.03409
B3KRK7	"cDNA FLJ34488 fis, clone HLUNG2004388, highly similar to BCL-2 HOMOLOGOUS ANTAGONIST/KILLER	2 SV	15.1	0.0851	10	2	2	5	1.085	1.025	1.1	1.056	1.123	141	15.9	9.61	1.0778	0.0171038	0.0464232	1.06345	0.96	1.07317	0.9447	0.966162
B3KRM2	Serine/threonine-protein phosphatase	2 SV	221.02	0.5049	4	1	14	55	1.142	1.341	1.264	1.149	1.128	309	35.5	5.43	1.2048	0.0418395	0.0120803	0.981723	0.909019	0.94258	1.17426	1.01241
B3KRR4	"cDNA FLJ34750 fis, clone MESAN2009580, highly similar to Peptidyl-prolyl cis-trans isomerase-like 4 (EC 5.2.1.8)	2 SV	67.03	0.25	4	5	5	22	0.968	1.159	0.973	1.04	1.004	368	42	4.91	1.0288	0.035002	0.761734	0.965385	1.06886	0.839517	1.19731	0.964143
B3KRS1	Gamma-tubulin complex component	2 SV	33.62	0.0763	5	4	4	10	1.009	1.044	0.97	1.078	0.936	721	82.5	6.84	1.0074	0.0253211	0.953966	0.868275	1.11134	0.929119	1.03469	1.07799
B3KRT5	"cDNA FLJ34902 fis, clone NT2RI2000588	2 SV	19.21	0.0973	2	2	2	3	0.899	0.766	0.855	0.857	0.77	370	40.7	9.47	0.8294	0.0262766	0.027374	0.898483	1.00234	1.11619	0.852058	1.16753
B3KRU6	"cDNA FLJ34926 fis, clone NT2RP7003319, highly similar to Chordin-like protein 1	2 SV	2	0.027	8	1	1	1	2.467	4.147	2.186	3.362	4.335	222	25.5	8.15	3.2994	0.431704	0.00228373	1.28941	1.53797	0.527128	1.68099	0.569089
B3KRV2	"cDNA FLJ34950 fis, clone NT2RP7017284, highly similar to Casein kinase I isoform epsilon (EC 2.7.11.1)	2 SV	21.99	0.1202	3	2	4	6	0.803	0.83	0.724	0.762	0.686	416	47.3	9.7	0.761	0.026	0.00361156	0.900262	1.05249	0.872289	1.03362	1.17055
B3KRV6	"cDNA FLJ34961 fis, clone NTONG2003839, highly similar to CONNECTIVE TISSUE GROWTH FACTOR	2 SV	2.12	0.0332	6	1	1	1	2.533	2.608	2.635	3.031	2.759	301	33.3	8.07	2.7132	0.0873924	1.1643e-07	0.910261	1.15028	1.01035	1.02961	0.918086
B3KRW4	"cDNA FLJ34980 fis, clone OCBBF2000522, highly similar to Rab GTPase-binding effector protein 2	2 SV	47.96	0.1283	2	6	6	17	0.952	1.216	1.219	1.073	1.255	569	63.5	4.78	1.143	0.0570219	0.287205	1.16962	0.88023	1.00247	1.27731	0.758566
B3KRY3	"cDNA FLJ35079 fis, clone PLACE6005283, highly similar to Lysosome-associated membrane glycoprotein 1	2 SV	228.93	0.1367	2	7	7	52	1.264	1.217	1.434	1.455	1.397	395	42.6	8.5	1.3534	0.0476011	0.000795235	0.960137	1.01464	1.17831	0.962816	0.904796
B3KS32	"cDNA FLJ35365 fis, clone SKMUS2000873, highly similar to Smoothelin large isoform L2	2 SV	95.95	0.2215	2	3	8	24	1.85	2.111	1.798	1.885	1.773	438	47.7	5.92	1.8834	0.0601669	3.50063e-06	0.940584	1.04839	0.851729	1.14108	1.04343
B3KS56	"cDNA FLJ35559 fis, clone SPLEN2005009, highly similar to GRIP and coiled-coil domain-containing protein 1	2 SV	12.57	0.0606	3	2	2	3	1.311	1.223	0.928	0.73	0.68	594	68.5	5.45	0.9744	0.127212	0.721734	0.931507	0.786638	0.75879	0.932876	1.92794
B3KS70	"cDNA FLJ35660 fis, clone SPLEN2017538, highly similar to Dickkopf-related protein 3	2 SV	47.37	0.2218	4	4	4	15	1.914	1.599	1.825	2.384	2.45	293	32.3	4.65	2.0344	0.164752	0.000714869	1.02768	1.3063	1.14134	0.835423	0.781224
B3KSG9	Transmembrane 9 superfamily member	2 SV	41.93	0.1309	2	6	6	10	0.876	0.875	0.849	0.827	0.769	573	65.4	7.28	0.8392	0.0197596	0.00405014	0.929867	0.974087	0.970286	0.998858	1.13914
B3KSH0	"cDNA FLJ36190 fis, clone TESTI2027271, highly similar to N6-adenosine-methyltransferase 70 kDa subunit (EC 2.1.1.62)	2 SV	5.16	0.0353	2	1	1	1	1.154	1.156	1.079	1.106	1.146	425	47.7	6.48	1.1282	0.0152787	0.000633485	1.03617	1.02502	0.933391	1.00173	1.00698
B3KSH7	"cDNA FLJ36235 fis, clone THYMU2001325, highly similar to LIM domain kinase 2 (EC 2.7.11.1)	2 SV	2.62	0.023	10	1	1	1	0.968	1.014	1.076	1.048	1.26	392	44.5	8.19	1.0732	0.0500544	0.491796	1.20229	0.973978	1.06114	1.04752	0.768254
B3KSI3	Branched-chain-amino-acid aminotransferase	BCAT2	71.18	0.2784	4	7	7	22	0.921	0.881	0.928	0.772	0.985	352	39.9	8.24	0.8974	0.0354691	0.210175	1.27591	0.831897	1.05335	0.956569	0.935025
B3KSL5	"cDNA FLJ36545 fis, clone TRACH2006670, highly similar to RNA-binding protein Luc7-like 2	2 SV	158.78	0.352	2	9	14	38	1.022	1.024	0.984	1.098	1.024	392	46.5	10.01	1.0304	0.0185408	0.454707	0.932605	1.11585	0.960938	1.00196	0.998047
B3KSM6	"cDNA FLJ36606 fis, clone TRACH2015654, highly similar to HEAT SHOCK 70 kDa PROTEIN 6	2 SV	344.99	0.21	3	2	14	92	1.226	1.256	1.007	1.077	1.263	643	70.9	6.14	1.1658	0.0521108	0.0851603	1.1727	1.06951	0.801752	1.02447	0.970705
B3KSN1	"cDNA FLJ36670 fis, clone UTERU2004037, highly similar to Conserved oligomeric Golgi complex component 7	2 SV	23.5	0.057	2	4	4	8	0.877	0.82	0.81	0.866	0.841	614	68.9	5.78	0.8428	0.0128585	0.000423905	0.971132	1.06914	0.987805	0.935006	1.04281
B3KSN3	"cDNA FLJ36686 fis, clone UTERU2008027, highly similar to ATP-binding cassette sub-family B member 8, mitochondrial	2 SV	47.46	0.191	7	6	6	11	1.149	1.206	1.25	1.268	1.313	513	55.5	8.34	1.2372	0.0279381	0.000570628	1.03549	1.0144	1.03648	1.04961	0.875095
B3KSS4	"cDNA FLJ36858 fis, clone ASTRO2015185, highly similar to POLIOVIRUS RECEPTOR	2 SV	75.71	0.232	6	7	7	19	2.501	2.396	2.491	2.46	2.419	362	39.6	6.67	2.4534	0.0202499	1.03411e-11	0.983333	0.987555	1.03965	0.958017	1.0339
B3KST6	"cDNA FLJ36923 fis, clone BRACE2005090, highly similar to Tetratricopeptide repeat protein 15	2 SV	22.68	0.0646	3	2	2	4	1.089	0.981	0.93	1.035	1.088	557	61.3	7.12	1.0246	0.0309235	0.664471	1.05121	1.1129	0.948012	0.900826	1.00092
B3KSV4	"cDNA FLJ37129 fis, clone BRACE2022990	2 SV	2.17	0.0185	9	1	1	1	1.138	1.44	1.046	0.926	1.169	541	60.2	7.71	1.1438	0.0852657	0.39938	1.26242	0.885277	0.726389	1.26538	0.973482
B3KT11	"cDNA FLJ37430 fis, clone BRAWH2001679, highly similar to Homo sapiens NMD3 homolog (NMD3), mRNA	2 SV	11.59	0.1113	3	4	4	6	1.131	0.96	0.793	0.971	1.01	503	57.6	7.14	0.973	0.0542706	0.690983	1.04016	1.22446	0.826042	0.848806	1.1198
B3KT23	"cDNA FLJ37500 fis, clone BRAWH2016166, highly similar to Tetratricopeptide repeat protein 19	2 SV	12.47	0.0979	2	2	2	4	1	1.046	1.148	0.991	0.972	143	16.5	8.43	1.0314	0.0315873	0.594339	0.980827	0.86324	1.09751	1.046	1.02881
B3KT25	"cDNA FLJ37504 fis, clone BRAWH2017103, highly similar to ATPase WRNIP1	2 SV	21.61	0.0896	3	4	4	7	0.84	0.842	0.841	0.8	0.758	614	66.6	6.34	0.8162	0.0165783	0.000541145	0.9475	0.951249	0.998812	1.00238	1.10818
B3KT37	"cDNA FLJ37577 fis, clone BRCOC2003513, moderately similar to 14-3-3 protein epsilon (14-3-3E)	2 SV	32.57	0.2458	1	1	3	9	0.995	0.914	1.19	0.761	1.254	118	13.2	7.44	1.0228	0.0901551	0.85902	1.64783	0.639496	1.30197	0.918593	0.793461
B3KT49	"cDNA FLJ37627 fis, clone BRCOC2014833	2 SV	0	0.0858	10	1	1	2	0.434	0.545	0.516	0.354	0.403	373	41.2	9.04	0.4504	0.0353986	0.000571039	1.13842	0.686047	0.946789	1.25576	1.07692
B3KT69	"cDNA FLJ37759 fis, clone BRHIP2023888	2 SV	39.71	0.0885	4	6	6	11	1.517	1.722	1.684	1.815	1.554	870	98.8	6.98	1.6584	0.0548257	1.88733e-05	0.856198	1.07779	0.977933	1.13514	0.97619
B3KT71	"cDNA FLJ37771 fis, clone BRHIP2025679, highly similar to Homo sapiens glycosyltransferase 25 domain containing 2 (GLT25D2), mRNA	2 SV	12.86	0.0496	5	1	2	4	1.131	1.398	1.6	1.056	0.891	363	42.2	5.64	1.2152	0.126299	0.31927	0.84375	0.66	1.14449	1.23607	1.26936
B3KTC3	"cDNA FLJ38059 fis, clone CTONG2014946, highly similar to Gigaxonin	2 SV	1.97	0.0184	2	1	1	1	1.012	1.081	1.033	0.902	1.044	597	67.6	5.94	1.0144	0.0302467	0.871325	1.15743	0.873185	0.955597	1.06818	0.969349
B3KTN7	"cDNA FLJ38547 fis, clone HCHON2001665, highly similar to Probable G-protein coupled receptor 125	2 SV	8.01	0.0062	4	1	1	3	0.57	0.568	0.602	0.6	0.584	1124	125.2	8.38	0.5848	0.00717217	9.18384e-09	0.973333	0.996678	1.05986	0.996491	0.976027
B3KTV2	"CDC-like kinase 3, isoform CRA_c	CLK3	2.29	0.0743	9	1	1	1		0.861	1.253	0.755	0.899	269	31.9	6.93	0.942	0.0966437	#DIV/0!	1.19073	0.602554	1.45528	#DIV/0!	0
B3KTX1	"Gasdermin domain containing 1, isoform CRA_c	GSDMDC1	2.93	0.0864	4	1	1	1	0.535	0.64	0.834	0.722	0.686	220	23.7	4.21	0.6834	0.0490322	0.0163498	0.950139	0.865707	1.30312	1.19626	0.779883
B3KU05	"cDNA FLJ39026 fis, clone NT2RP7005675	2 SV	6.87	0.0415	3	3	3	3	1.035	1.117	0.956	1.117	1.043	1133	128.8	7.27	1.0536	0.0300193	0.466253	0.933751	1.16841	0.855864	1.07923	0.99233
B3KU52	"cDNA FLJ39202 fis, clone OCBBF2005373, highly similar to 85 kDa calcium-independent phospholipase A2 (EC 3.1.1.4)	2 SV	5.65	0.012	4	1	1	3	1.305	0.901	2.288	1.6	1.535	667	74.5	8.21	1.5258	0.226458	0.39231	0.959375	0.699301	2.5394	0.690421	0.850163
B3KU91	"cDNA FLJ39381 fis, clone RIC2000422, highly similar to HEAT repeat-containing protein 2	2 SV	11.61	0.0599	1	1	3	6	4.784	2.936	2.916	5.328	4.643	601	66.5	5.85	4.1214	0.501256	0.000483899	0.871434	1.82716	0.993188	0.613712	1.03037
B3KUB0	Uncharacterized protein	FLJ12998	5.64	0.0318	7	1	1	3	0.639	0.661	0.668	0.639	0.665	220	24.1	7.85	0.6544	0.00638436	8.26905e-08	1.04069	0.956587	1.01059	1.03443	0.960902
B3KUH0	"cDNA FLJ39883 fis, clone SPLEN2016268, highly similar to Protein CHMP7	2 SV	39.69	0.2185	2	7	7	11	1.019	0.972	0.898	0.948	0.914	453	50.9	5.35	0.9502	0.0215044	0.244949	0.964135	1.05568	0.923868	0.953876	1.11488
B3KUJ5	Histone deacetylase	2 SV	198.98	0.2751	3	8	10	62	0.701	0.698	0.724	0.641	0.737	458	51.9	5.82	0.7002	0.0164785	0.000204414	1.14977	0.885359	1.03725	0.99572	0.951153
B3KUM0	"cDNA FLJ40205 fis, clone TESTI2020840, highly similar to Homo sapiens NOL1/NOP2/Sun domain family, member 4 (NSUN4), mRNA	2 SV	13.39	0.0876	4	2	2	5	0.729	0.664	0.698	0.675	0.631	251	28	6.84	0.6794	0.0164396	0.000136048	0.934815	0.967049	1.0512	0.910837	1.15531
B3KUR1	"F-box protein 11, isoform CRA_f	FBXO11	10.94	0.0285	5	1	1	3	0.789	0.735	0.756	0.71	0.791	351	39.1	6.52	0.7562	0.0156058	0.000155005	1.11408	0.939153	1.02857	0.931559	0.997472
B3KUR3	"cDNA FLJ40459 fis, clone TESTI2041800, highly similar to BISPHPHOGLYCERATE MUTASE (EC 5.4.2.4)	2 SV	1.95	0.0826	4	2	2	4	1.527	1.595	1.508	1.355	1.453	242	28	5.85	1.4876	0.0401766	1.54442e-05	1.07232	0.898541	0.945455	1.04453	1.05093
B3KUV6	"cDNA FLJ40727 fis, clone TKIDN2000127, highly similar to Glycogenin-2 (EC 2.4.1.186)	2 SV	2.51	0.0369	3	1	1	1	1.007	1.151	0.967	1.046	1.172	244	26.9	5.59	1.0686	0.0400682	0.46072	1.12046	1.0817	0.840139	1.143	0.859215
B3KUY5	"cDNA FLJ40905 fis, clone UTERU2004664, highly similar to Conserved oligomeric Golgi complex component 1	2 SV	44.81	0.0828	5	5	5	12	0.923	1.041	0.971	0.989	0.926	894	99.2	7.06	0.97	0.0218495	0.45911	0.936299	1.01854	0.932757	1.12784	0.99676
B3KUZ5	"cDNA FLJ40973 fis, clone UTERU2013280, highly similar to Cdc42 effector protein 2	2 SV	30.33	0.2714	2	3	3	8	1.13	1.074	1.108	1.07	1.024	210	22.5	5.12	1.0812	0.0180953	0.0497794	0.957009	0.965704	1.03166	0.950442	1.10352
B3KVC9	"cDNA FLJ16406 fis, clone UTERU2026142, highly similar to Cysteine and glycine-rich protein 1	2 SV	143.74	0.5176	2	7	7	32	2.453	2.07	2.328	2.791	2.472	170	18.1	8.66	2.4228	0.116696	6.01164e-06	0.885704	1.19888	1.12464	0.843865	0.992314
B3KVL8	"cDNA FLJ16731 fis, clone BNGH42000994, highly similar to ADAMTS-16	2 SV	2.18	0.0265	5	1	1	1	1.004	1.65	1.299	1.435	1.665	491	55	8.51	1.4106	0.122557	0.143501	1.16028	1.1047	0.787273	1.64343	0.603003
B3KVN0	"cDNA FLJ16785 fis, clone NT2RI2015342, highly similar to Solute carrier family 2, facilitated glucose transporter member 1	2 SV	27.25	0.0457	5	3	3	8	1.879	1.722	1.784	1.95	1.651	416	45.8	8.6	1.7972	0.053499	6.50265e-06	0.846667	1.09305	1.036	0.916445	1.1381
B3KVP5	"cDNA FLJ41038 fis, clone KIDNE2001847, highly similar to Homo sapiens Rho GTPase activating protein 10 (ARHGAP10), mRNA	2 SV	10.6	0.0234	4	1	1	3	1.902	1.493	1.851	1.88	1.675	384	42.5	6	1.7602	0.077897	0.000166276	0.890957	1.01567	1.23979	0.784963	1.13552
B3KVW1	"cDNA FLJ41625 fis, clone CTONG3009385, highly similar to Homo sapiens transmembrane and tetratricopeptide repeat containing 1 (TMTC1), mRNA	2 SV	18.34	0.0584	6	2	2	5	0.749	0.625	0.655	0.667	0.61	531	60.6	8.92	0.6612	0.0242	0.00119612	0.914543	1.01832	1.048	0.834446	1.22787
B3KVW3	"Lysophospholipase-like 1, isoform CRA_a	LYPLAL1	8.37	0.115	3	2	2	4	1.091	1.16	1.068	1.091	0.973	113	12.6	7.11	1.0766	0.0301473	0.203022	0.891842	1.02154	0.92069	1.06324	1.12127
B3KW33	Oxysterol-binding protein	BPL9	35.55	0.1017	10	4	4	9	1.192	1.191	1.181	1.203	1.152	521	58.5	6.39	1.1838	0.00867986	2.61979e-06	0.957606	1.01863	0.991604	0.999161	1.03472
B3KW34	Protein YIPF	2 SV	15.24	0.0817	3	2	2	4	0.511	0.526	0.492	0.493	0.523	257	28	4.36	0.509	0.00719027	2.16432e-08	1.06085	1.00203	0.935361	1.02935	0.977055
B3KW51	"cDNA FLJ42139 fis, clone TESTI2039025, highly similar to COP9 signalosome complex subunit 7b	2 SV	13.9	0.1529	6	2	2	3	0.964	0.931	1.044	0.941	0.917	157	18.2	7.75	0.9594	0.0224958	0.353969	0.974495	0.901341	1.12137	0.965768	1.05125
B3KW72	"cDNA FLJ42396 fis, clone ASTRO2001107	2 SV	9.73	0.116	6	1	3	5	0.762	0.743	0.742	0.696	0.795	181	20.9	9.74	0.7476	0.0160767	0.000205495	1.14224	0.938005	0.998654	0.975066	0.958491
B3KW79	Carboxypeptidase	2 SV	45.79	0.0861	1	3	3	11	0.522	0.513	0.501	0.434	0.429	476	54.1	5.6	0.4798	0.0200135	2.43139e-05	0.988479	0.866267	0.976608	0.982759	1.21678
B3KW93	Sodium/potassium-transporting ATPase subunit alpha	2 SV	342.45	0.2239	1	1	18	87	1.125	1.128	1.062	1.059	1.014	920	101.2	5.63	1.0776	0.0217039	0.0710139	0.957507	0.997175	0.941489	1.00267	1.10947
B3KW96	"cDNA FLJ42619 fis, clone BRACE3015027, highly similar to Homo sapiens DAB2 interacting protein (DAB2IP), transcript variant 1, mRNA	2 SV	8.91	0.0236	7	1	1	2	1.219	1.281	1.252	1.158	1.155	551	58.9	5.96	1.213	0.0250699	0.000300223	0.997409	0.92492	0.977361	1.05086	1.05541
B3KWH0	"cDNA FLJ43082 fis, clone BRTHA3017848, highly similar to Homo sapiens solute carrier family 22 (organic cation transporter), member 15 (SLC22A15), mRNA	2 SV	2.32	0.0348	5	1	1	2	2.525	4.066	2.688	1.431	2.393	374	41.4	6	2.6206	0.422482	0.0139634	1.67226	0.532366	0.661092	1.6103	1.05516
B3KWP7	"cDNA FLJ43538 fis, clone PLACE7008431, highly similar to Homo sapiens phosphatidylinositol-4-phosphate 5-kinase, type II, gamma (PIP5K2C), mRNA	2 SV	17.06	0.1648	3	4	4	6	0.804	0.906	0.812	0.874	0.88	352	40.2	6.21	0.8552	0.0200459	0.0162493	1.00686	1.07635	0.896247	1.12687	0.913636
B3KWT9	"cDNA FLJ43819 fis, clone TESTI4001925, highly similar to Homo sapiens spermatogenesis associated 20 (SPATA20), mRNA	2 SV	24.27	0.1832	10	5	5	8	0.663	0.688	0.705	0.649	0.666	453	50.2	6.6	0.6742	0.00991665	6.84828e-07	1.02619	0.920567	1.02471	1.03771	0.995495
B3KX11	T-complex protein 1 subunit gamma	2 SV	909.95	0.7031	4	2	39	235	1.223	1.371	1.234	1.375	1.224	522	57.9	6.93	1.2854	0.0358198	0.00182302	0.890182	1.11426	0.900073	1.12101	0.999183
B3KX26	"cDNA FLJ44538 fis, clone UTERU3005159, highly similar to TNF receptor-associated factor 5	2 SV	5.17	0.0487	5	1	1	2	1.053	1.141	1.117	1.073	0.871	226	26	8.13	1.051	0.0476151	0.618612	0.811743	0.960609	0.978966	1.08357	1.20896
B3KX30	"cDNA FLJ44557 fis, clone UTERU3007913, highly similar to FERM domain-containing protein 6	2 SV	6.67	0.0385	5	2	2	3	0.699	0.791	0.673	0.651	0.738	545	62.9	7.31	0.7104	0.0248145	0.0012238	1.13364	0.967311	0.850822	1.13162	0.947154
B3KX69	"cDNA FLJ44906 fis, clone BRAMY3007078, highly similar to JmjC domain-containing histone demethylation protein 3B	2 SV	18.1	0.0539	5	3	3	8	0.962	0.976	0.881	0.976	0.907	854	93.9	7.27	0.9404	0.0195515	0.186754	0.929303	1.10783	0.902664	1.01455	1.06064
B3KX98	"cDNA FLJ45012 fis, clone BRAWH3013264, highly similar to Homo sapiens SNF2 histone linker PHD RING helicase (SHPRH), mRNA	2 SV	7	0.0125	5	1	1	2	0.898	0.883	1.096	1.01	0.825	882	100.9	7.68	0.9424	0.0487059	0.459953	0.816832	0.921533	1.24122	0.983296	1.08848
B3KXC3	Ferritin	2 SV	143.36	0.377	4	8	8	37	1.542	1.668	1.816	1.872	1.695	183	21.2	5.55	1.7186	0.0580186	7.74606e-06	0.905449	1.03084	1.08873	1.08171	0.909735
B3KXH0	"cDNA FLJ45395 fis, clone BRHIP3027191, highly similar to 150 kDa oxygen-regulated protein (Orp150)	2 SV	934.88	0.442	1	1	43	232	1.109	1.032	0.958	1.009	1.399	991	110.4	5.22	1.1014	0.0782755	0.533222	1.38652	1.05324	0.928295	0.930568	0.792709
B3KXI7	"cDNA FLJ45477 fis, clone BRSTN2018692, moderately similar to Complement C1q tumor necrosis factor-relatedprotein 3	2 SV	42.82	0.3617	6	4	4	14	0.35	0.349	0.296	0.348	0.379	94	10.9	6.35	0.3444	0.0134261	3.85406e-06	1.08908	1.17568	0.848138	0.997143	0.923483
B3KXL9	"cDNA FLJ45690 fis, clone FCBBF5000384, highly similar to SWI/SNF-related matrix-associated actin-dependent regulator of chromatin subfamily Dmember 3	2 SV	78.81	0.2368	3	6	8	23	0.676	0.649	0.702	0.633	0.701	435	50.2	9.1	0.6722	0.0137964	4.50313e-05	1.10742	0.901709	1.08166	0.960059	0.964337
B3KXN0	"cDNA FLJ45747 fis, clone LIVER2008465	2 SV	19.29	0.1745	4	3	3	7	0.963	1.098	1.222	1.31	1.242	275	31.4	8.53	1.167	0.0614313	0.12231	0.948092	1.07201	1.11293	1.14019	0.775362
B3KXN9	"cDNA FLJ45793 fis, clone NT2RI2009233	2 SV	21.7	0.1111	2	3	3	7	0.923	0.89	0.904	0.951	0.873	270	29.8	6.04	0.9082	0.0134885	0.0142305	0.917981	1.05199	1.01573	0.964247	1.05727
B3KXQ5	"cDNA FLJ45854 fis, clone OCBBF2024589, highly similar to Dihydropyrimidinase-related protein 1	2 SV	585.49	0.6678	2	22	26	132	1.901	1.927	1.745	1.981	1.817	572	62.2	7.03	1.8742	0.0417593	4.77258e-07	0.917214	1.13524	0.905553	1.01368	1.04623
B3KXR5	Phosphoinositide phospholipase C	2 SV	5.39	0.0618	6	2	2	2	1.663	1.5	1.422	1.814	1.538	550	61.1	6.87	1.5874	0.0687383	0.000510557	0.84785	1.27567	0.948	0.901984	1.08127
B3KXX7	"cDNA FLJ46277 fis, clone TESTI4029731	2 SV	31.24	0.1221	2	5	5	11	1.162	1.102	0.901	1.101	0.971	614	66.4	4.91	1.0474	0.0480922	0.730957	0.881926	1.22198	0.817604	0.948365	1.1967
B3KXZ9	"cDNA FLJ46477 fis, clone THYMU3025118, highly similar to Cell surface glycoprotein MUC18	2 SV	77.29	0.1488	3	8	8	20	1.16	1.158	1.224	1.127	1.317	531	59	5.19	1.1972	0.0338517	0.0138418	1.16859	0.920752	1.05699	0.998276	0.88079
B3KY03	Condensin complex subunit 1	2 SV	36.21	0.0507	3	6	6	11	0.507	0.781	0.498	0.854	0.429	1362	152.8	6.52	0.6138	0.0850349	0.0839875	0.502342	1.71486	0.637644	1.54043	1.18182
B3KY04	"cDNA FLJ46506 fis, clone THYMU3030752, highly similar to BTB/POZ domain-containing protein KCTD12	2 SV	273.01	0.4585	4	13	13	68	0.687	0.672	0.717	0.782	0.632	325	35.7	5.64	0.698	0.0250699	0.000810106	0.808184	1.09066	1.06696	0.978166	1.08703
B3KY11	"cDNA FLJ46571 fis, clone THYMU3041428, highly similar to Probable ATP-dependent RNA helicase DDX23 (EC 3.6.1.-)	2 SV	188.69	0.2413	3	19	20	48	0.681	0.663	0.655	0.639	0.694	800	93.2	9.5	0.6664	0.0096623	5.82114e-07	1.08607	0.975573	0.987934	0.973568	0.981268
B3KY23	"cDNA FLJ46643 fis, clone TRACH3003357, highly similar to Homo sapiens SH3 domain protein D19 (SH3D19), mRNA	2 SV	12.18	0.0532	4	2	3	5	1.297	1.562	1.28	1.393	1.3	545	60.9	8.25	1.3664	0.0527528	0.00280649	0.933238	1.08828	0.819462	1.20432	0.997692
B3KY25	"cDNA FLJ46670 fis, clone TRACH3008508, highly similar to GC-rich sequence DNA-binding factor homolog	2 SV	6.53	0.0292	4	1	1	2	0.584	0.778	0.65	0.595	0.649	411	47.9	7.9	0.6512	0.0344665	0.00543059	1.09076	0.915385	0.835476	1.33219	0.899846
B3KY36	"cDNA FLJ46762 fis, clone TRACH3024342	2 SV	8.73	0.0335	2	1	1	3	0.663	0.733	0.674	0.638	0.654	209	23.3	8.34	0.6724	0.0162561	1.78297e-05	1.02508	0.946588	0.919509	1.10558	1.01376
B3KY51	"cDNA FLJ46863 fis, clone UTERU3011558	2 SV	19.55	0.0573	2	3	3	6	0.893	0.787	0.978	0.779	1.029	698	78.4	8.66	0.8932	0.0499764	0.310507	1.32092	0.796524	1.24269	0.881299	0.867833
B3KY58	"cDNA FLJ46901 fis, clone UTERU3023141, highly similar to LIX1-like protein	2 SV	4.3	0.0951	2	2	2	2	0.928	1.4	0.835	0.776	1.005	284	31.5	8.56	0.9888	0.109996	0.757691	1.2951	0.929341	0.596429	1.50862	0.923383
B3KY60	"cDNA FLJ16777 fis, clone BRHIP2029567, highly similar to Cell division cycle 5-like protein	2 SV	297.61	0.3965	2	29	30	79	0.662	0.7	0.636	0.629	0.675	802	92.2	8.18	0.6604	0.0129715	5.58652e-06	1.07313	0.988994	0.908571	1.0574	0.980741
B3KY79	"cDNA FLJ46620 fis, clone TLUNG2000654, highly similar to Keratin, type II cytoskeletal 7	2 SV	105.54	0.1079	2	1	6	35	1.132	1.251	1.211	1.559	1.132	445	49	5.48	1.257	0.0789322	0.0829278	0.726106	1.28737	0.968026	1.10512	1
B3LEU8	TMEM214 protein (Fragment)	TMEM214	84.39	0.1664	1	1	8	21	0.652	0.504	0.473	0.596	0.553	673	75.4	8.98	0.5556	0.0319509	0.00125873	0.927852	1.26004	0.938492	0.773006	1.17902
B4DDC2	"cDNA FLJ52248, highly similar to Deoxycytidylate deaminase (EC 3.5.4.12)	2 SV	20.76	0.1849	4	2	2	7	0.99	0.968	0.886	0.958	0.996	119	13.3	8.66	0.9596	0.0196713	0.256397	1.03967	1.08126	0.915289	0.977778	0.993976
B4DDF4	Calponin	CNN2	192.44	0.604	4	12	14	48	1.622	1.431	1.532	1.727	1.459	298	32.6	6.98	1.5542	0.0544017	0.00014223	0.844818	1.12728	1.07058	0.882244	1.11172
B4DDG7	"cDNA FLJ57898, highly similar to Adaptor-relatedprotein complex 1 mu-1 subunit	2 SV	128.9	0.3476	5	10	10	37	1.222	1.231	1.201	1.307	1.207	351	40.2	7.2	1.2336	0.0191039	0.000107964	0.923489	1.08826	0.97563	1.00736	1.01243
B4DDI9	"NADPH:adrenodoxin oxidoreductase, mitochondrial	2 SV	100.28	0.3476	1	11	11	27	0.991	1.017	1.019	0.937	1.026	489	53.1	8.65	0.998	0.0163646	0.914775	1.09498	0.919529	1.00197	1.02624	0.965887
B4DDR0	"cDNA FLJ55674, highly similar to DNA-directed RNA polymerases III 80 kDa polypeptide (EC 2.7.7.6)	2 SV	8.68	0.0153	8	1	1	3	0.709	0.878	0.653	0.649	0.842	652	73.3	7.09	0.7462	0.0479931	0.0471997	1.29738	0.993874	0.743736	1.23836	0.842043
B4DDX2	"cDNA FLJ54590, highly similar to KH domain-containing, RNA-binding, signaltransduction-associated protein 1	2 SV	200.25	0.3215	3	13	16	68	0.64	0.645	0.605	0.589	0.659	423	46.4	8.81	0.6276	0.013121	4.03746e-06	1.11885	0.973554	0.937984	1.00781	0.971168
B4DE18	"cDNA FLJ57101, highly similar to SAC domain-containing protein 3	2 SV	11.29	0.0616	3	2	2	4	1.093	1.027	1.089	1.099	1.086	601	69	5.85	1.0788	0.0131316	0.0104249	0.988171	1.00918	1.06037	0.939616	1.00645
B4DE48	"cDNA FLJ53824, highly similar to Sorting nexin-17	2 SV	117.44	0.3455	5	10	10	33	1.384	1.41	1.368	1.469	1.374	440	49.7	8.03	1.401	0.0184554	9.04846e-07	0.93533	1.07383	0.970213	1.01879	1.00728
B4DE60	Receptor expression-enhancing protein	REEP2	34.12	0.2664	5	3	3	9	0.747	0.71	0.749	0.616	0.631	214	23.8	9.26	0.6906	0.0283595	0.00136532	1.02435	0.82243	1.05493	0.950469	1.18384
B4DE96	"cDNA FLJ53762, highly similar to Synaptobrevin-like protein 1	2 SV	11.41	0.2484	5	3	3	5	1.119	1.029	1.001	1.032	1.001	153	17.4	9.29	1.0364	0.0216832	0.420261	0.969961	1.03097	0.972789	0.919571	1.11788
B4DEA1	"cDNA FLJ59475, highly similar to Homo sapiens alcohol dehydrogenase, iron containing, 1 (ADHFE1), mRNA	2 SV	0	0.0504	1	1	1	1	1.397	1.595	1.682	1.584	2.017	397	42.8	7.17	1.655	0.10173	0.00205097	1.27336	0.941736	1.05455	1.14173	0.692613
B4DEB8	Tetraspanin	2 SV	2.6	0.0673	6	1	1	1	3.307	3.297	2.897	3.288	3.1	223	24.5	6.14	3.1778	0.0799834	1.07658e-08	0.942822	1.13497	0.878678	0.996976	1.06677
B4DED6	"cDNA FLJ56545, highly similar to ATP-dependent RNA helicase DDX50 (EC 3.6.1.-)	2 SV	159.42	0.2504	5	11	13	40	0.774	0.732	0.726	0.781	0.764	643	72.1	8.51	0.7554	0.0111517	8.031e-06	0.978233	1.07576	0.991803	0.945736	1.01309
B4DEH0	"Mitochondrial ribosomal protein L10, isoform CRA_d	MRPL10	39.83	0.1306	3	2	2	12	0.969	0.902	1.009	0.963	1	222	25.1	8.44	0.9686	0.0188218	0.413242	1.03842	0.95441	1.11863	0.930857	0.969
B4DEI4	"cDNA FLJ54595, highly similar to Golgi reassembly-stacking protein 2	2 SV	138.95	0.3481	4	9	9	37	0.931	0.9	0.886	0.936	0.9	405	42	5.07	0.9106	0.0097242	0.00288847	0.961538	1.05643	0.984444	0.966702	1.03444
B4DEJ3	"cDNA FLJ51798, highly similar to Guanine nucleotide-binding protein G(z) subunit alpha	2 SV	8.31	0.0759	4	1	2	3	0.664	0.884	1.03	0.865	1.317	303	34.9	5.59	0.952	0.10827	0.58316	1.52254	0.839806	1.16516	1.33133	0.504176
B4DEJ6	"cDNA FLJ50752, highly similar to FAS-associated factor 1	2 SV	31.78	0.0833	5	2	2	7	1.112	1.245	1.165	1.144	1.359	408	47.1	4.92	1.205	0.0443204	0.0385341	1.18794	0.981974	0.935743	1.1196	0.818249
B4DEP6	"cDNA FLJ59206, highly similar to Eukaryotic translation initiation factor 4B	2 SV	162.87	0.3424	4	17	17	49	1.245	1.186	1.065	1.284	1.047	587	66.1	5.71	1.1654	0.0473947	0.134006	0.815421	1.20563	0.897976	0.95261	1.18911
B4DET0	"cDNA FLJ55900, highly similar to Pre-mRNA-splicing factor ATP-dependent RNA helicase PRP16 (EC 3.6.1.-)	2 SV	43.35	0.0721	3	6	6	11	0.954	1.026	0.826	1.102	1.014	1220	139.6	6.58	0.9844	0.0460712	0.770052	0.920145	1.33414	0.805068	1.07547	0.940828
B4DEW4	Pyridine nucleotide-disulfide oxidoreductase domain-containing protein 1	PYROXD1	6.45	0.1223	3	1	1	2	1.865	2.138	1.682	1.646	1.571	139	15	6.3	1.7804	0.101644	0.000265899	0.954435	0.978597	0.786717	1.14638	1.18714
B4DEY8	"cDNA FLJ60452, highly similar to Cytochrome c oxidase assembly protein COX11, mitochondrial	2 SV	0	0.0819	2	1	1	1	1.845	2.282	0.951	1.131	1.788	171	19.4	5.31	1.5994	0.245118	0.140503	1.5809	1.18927	0.41674	1.23686	1.03188
B4DF22	"cDNA FLJ55615, highly similar to SWI/SNF-related matrix-associatedactin-dependent regulator of chromatin subfamily C member 2	2 SV	116.56	0.1256	6	8	10	32	0.724	0.692	0.685	0.665	0.71	1019	112.1	5.29	0.6952	0.0101853	7.75958e-07	1.06767	0.970803	0.989884	0.955801	1.01972
B4DF70	"cDNA FLJ60461, highly similar to Peroxiredoxin-2 (EC 1.11.1.15)	2 SV	291.91	0.6503	2	15	16	67	0.862	0.862	0.827	0.939	0.805	183	20.1	8.78	0.859	0.0227574	0.0246493	0.857295	1.13543	0.959397	1	1.07081
B4DFG9	"cDNA FLJ58986, highly similar to Zinc finger protein 330	2 SV	25.93	0.1385	2	4	4	10	1.362	1.56	1.55	1.69	1.555	260	29.1	5.02	1.5434	0.0523695	7.61798e-05	0.920118	1.09032	0.99359	1.14537	0.875884
B4DFL1	Dihydrolipoyl dehydrogenase	2 SV	521.35	0.6993	2	24	24	126	0.912	0.852	0.926	0.839	0.95	459	48.9	7.49	0.8958	0.0215137	0.0604881	1.1323	0.906048	1.08685	0.934211	0.96
B4DFP7	"Transcription termination factor 4, mitochondrial	MTERF4	13.94	0.1503	2	3	3	5	0.819	0.805	0.836	0.787	0.754	193	22.7	4.35	0.8002	0.0140833	0.000162214	0.958069	0.941388	1.03851	0.982906	1.08621
B4DFS4	"cDNA FLJ52143, highly similar to Transmembrane protein 101	2 SV	11.74	0.0955	2	1	1	4	0.822	0.98	1.198	1.402	1.249	199	21.9	9.48	1.1302	0.102502	0.51041	0.89087	1.17028	1.22245	1.19221	0.658127
B4DFV7	cDNA FLJ60481	2 SV	35.13	0.1225	2	5	5	9	1.047	1.067	1.121	1.101	1.098	612	67.2	5.49	1.0868	0.0131773	0.00346836	0.997275	0.982159	1.05061	1.0191	0.953552
B4DFW2	Metalloproteinase inhibitor 2	TIMP2	11.53	0.1189	3	2	2	4	1.41	1.361	1.409	1.336	1.437	143	16.1	6.3	1.3906	0.0183374	1.15479e-06	1.0756	0.94819	1.03527	0.965248	0.981211
B4DG12	cDNA FLJ52599	2 SV	6.89	0.0518	3	2	2	2	0.84	0.765	0.832	0.9	0.908	367	40.6	8.38	0.849	0.0259885	0.00967981	1.00889	1.08173	1.08758	0.910714	0.92511
B4DG21	"cDNA FLJ53733, highly similar to Phytanoyl-CoA hydroxylase-interacting protein	2 SV	1.66	0.0591	3	1	1	1	0.81	0.539	0.659	0.704	0.673	237	26.9	6.44	0.677	0.0434753	0.0140171	0.955966	1.06829	1.22263	0.665432	1.20357
B4DG57	"cDNA FLJ61230, highly similar to PHD finger protein 14	2 SV	23.08	0.0879	4	4	4	7	0.718	0.68	0.745	0.689	0.692	603	68.5	7.94	0.7048	0.0118718	1.86177e-05	1.00435	0.924832	1.09559	0.947075	1.03757
B4DG59	"cDNA FLJ60105, highly similar to Protein RUFY3	2 SV	32.28	0.0943	6	4	4	9	1.361	1.294	1.274	1.317	1.236	435	49.2	5.47	1.2964	0.0209203	4.03827e-05	0.938497	1.03375	0.984544	0.950771	1.10113
B4DG62	"cDNA FLJ56506, highly similar to Hexokinase-1 (EC 2.7.1.1)	2 SV	775.42	0.4831	7	43	47	194	1.297	1.314	1.398	1.365	1.359	915	102.2	6.8	1.3466	0.0182445	9.87179e-07	0.995604	0.976395	1.06393	1.01311	0.954378
B4DG82	"cDNA FLJ61094, highly similar to Rap guanine nucleotide exchange factor 2 (Fragment)	2 SV	7.23	0.0448	4	3	3	4	0.81	1.019	0.922	0.922	1.038	1048	118.3	6.74	0.9422	0.0408465	0.462434	1.12581	1	0.904809	1.25802	0.780347
B4DGA3	"cDNA FLJ55898, highly similar to Receptor-type tyrosine-protein phosphatase mu (EC 3.1.3.48)	2 SV	21.42	0.0234	4	2	2	5	1.157	0.972	0.963	1.08	1.088	1239	140	6.74	1.052	0.0370311	0.452034	1.00741	1.1215	0.990741	0.840104	1.06342
B4DGD0	"cDNA FLJ50491, highly similar to Amyloid beta A4 protein (APP) (ABPP)(Alzheimer disease amyloid protein) (Cerebral vascularamyloid peptide) (CVAP) (Protease nexin-II) (PN-II)(APPI) (PreA4)	2 SV	92.16	0.1036	7	6	7	25	1.182	1.143	1.166	1.096	1.128	714	80.8	4.82	1.143	0.0149733	0.000488877	1.0292	0.939966	1.02012	0.967005	1.04787
B4DGI3	"cDNA FLJ53315, highly similar to TNF receptor-associated factor 2	2 SV	5.35	0.0264	5	1	1	2	1.223	1.582	1.223	1.296	1.449	455	50.6	7.44	1.3546	0.0702471	0.020994	1.11806	1.05969	0.773072	1.29354	0.84403
B4DGI7	"cDNA FLJ57148, highly similar to Homo sapiens pyrroline-5-carboxylate reductase-like (PYCRL), mRNA	2 SV	34.96	0.2628	7	2	2	6	1.09	1.083	1.062	1.125	1.058	137	14.3	7.14	1.0836	0.0119942	0.00824531	0.940444	1.05932	0.980609	0.993578	1.03025
B4DGP5	"cDNA FLJ57365, highly similar to Serine/threonine-protein kinase PCTAIRE-2 (EC 2.7.11.22)	2 SV	17.23	0.0574	4	2	3	5	0.939	1.066	0.971	0.829	0.943	470	53.5	8.73	0.9496	0.0378861	0.432018	1.13752	0.853759	0.910882	1.13525	0.995758
B4DGQ7	Receptor tyrosine-protein kinase erbB-3	ERBB3	16.49	0.0261	4	3	3	6	0.934	0.83	0.937	0.993	0.948	921	101.7	7.55	0.9284	0.0267817	0.168498	0.954683	1.05977	1.12892	0.888651	0.985232
B4DGU5	"cDNA FLJ55053, highly similar to Homo sapiens peroxisomal LON protease like (LONPL), mRNA	2 SV	9.49	0.0248	4	2	2	4	1.664	1.835	1.679	1.834	1.716	605	68	6.96	1.7456	0.0372674	7.94473e-07	0.93566	1.09232	0.914986	1.10276	0.969697
B4DGU8	"cDNA FLJ60110, highly similar to Homo sapiens leucine-rich repeats and IQ motif containing 2 (LRRIQ2), mRNA	2 SV	0	0.0149	4	1	1	1	0.756	0.814	0.743	0.817	0.876	806	90.2	5.02	0.8012	0.0239153	0.0055532	1.07222	1.0996	0.912776	1.07672	0.863014
B4DGW2	"cDNA FLJ51627, highly similar to Rho guanine nucleotide exchange factor 12	2 SV	8.38	0.0121	5	1	1	2	1.161	1.127	1.042	1.029	0.929	1078	121.5	6.37	1.0576	0.0406861	0.517438	0.902818	0.987524	0.924579	0.970715	1.24973
B4DH07	"cDNA FLJ53321, highly similar to Homo sapiens pitrilysin metallopeptidase 1 (PITRM1), mRNA	2 SV	297.42	0.3971	1	3	31	79	0.733	0.76	0.783	0.665	0.744	1030	116.2	6.67	0.737	0.0198671	0.000572321	1.1188	0.849298	1.03026	1.03683	0.985215
B4DH19	"cDNA FLJ54615, highly similar to Vesicle-fusing ATPase (EC 3.6.4.6)	2 SV	342.04	0.4323	6	31	31	93	1.01	0.992	0.994	1.025	0.975	650	72.2	6.38	0.9992	0.00850529	0.9439	0.95122	1.03119	1.00202	0.982178	1.0359
B4DH39	"cDNA FLJ57028, highly similar to Long-chain-fatty-acid--CoA ligase 4 (EC 6.2.1.3)	2 SV	181.59	0.26	4	11	13	42	1.66	1.634	1.729	1.715	1.899	650	72.1	8.22	1.7274	0.0462975	2.2594e-06	1.10729	0.991903	1.05814	0.984337	0.874144
B4DH43	"cDNA FLJ56433, highly similar to Collagen alpha-2(IV) chain	2 SV	37.36	0.0542	2	3	3	9	0.628	0.951	0.958	0.516	0.61	830	82.7	8.56	0.7326	0.0925719	0.116331	1.18217	0.538622	1.00736	1.51433	1.02951
B4DH44	"cDNA FLJ52538, highly similar to Dual specificity mitogen-activated proteinkinase kinase 4 (EC 2.7.12.2)	2 SV	15.19	0.125	3	4	4	6	0.957	0.93	0.914	0.962	0.941	376	42.5	8.06	0.9408	0.00879432	0.00937765	0.97817	1.05252	0.982796	0.971787	1.017
B4DH85	"cDNA FLJ58880, highly similar to Solute carrier family 2, facilitated glucose transporter member 6	2 SV	2.83	0.0483	4	1	1	1	1.467	1.51	1.705	1.567	1.563	207	21.6	7.99	1.5624	0.0401268	7.23608e-06	0.997447	0.919062	1.12914	1.02931	0.93858
B4DHB5	"cDNA FLJ60254, highly similar to Homo sapiens cyclin D-type binding-protein 1 (CCNDBP1), transcript variant 2, mRNA	2 SV	4.43	0.0553	3	1	1	2	3.237	3.109	2.841	3.264	2.831	199	22.3	4.67	3.0564	0.0937238	7.42675e-08	0.867341	1.14889	0.913799	0.960457	1.14341
B4DHJ3	DNA-directed RNA polymerase subunit beta	2 SV	189.26	0.1962	3	18	18	51	0.762	0.799	0.795	0.762	0.827	1167	132.9	7.23	0.789	0.0123248	0.000163867	1.0853	0.958491	0.994994	1.04856	0.921403
B4DHJ4	"cDNA FLJ57931, highly similar to MORC family CW-type zinc finger 3	2 SV	19.99	0.0288	4	3	3	8	0.758	0.739	0.763	0.774	0.785	868	99.2	5.57	0.7638	0.007755	2.56517e-07	1.01421	1.01442	1.03248	0.974934	0.965605
B4DHK6	"cDNA FLJ53740, highly similar to S-phase kinase-associated protein 2	2 SV	2.68	0.0718	5	2	2	2	0.528	0.455	0.867	0.737	0.839	390	44.2	7.61	0.6852	0.0827928	0.13722	1.1384	0.850058	1.90549	0.861742	0.629321
B4DHN0	Mitogen-activated protein kinase	2 SV	162.27	0.3247	6	6	10	36	2.019	2.108	2.03	2.332	2.065	348	40.4	7.15	2.1108	0.0574416	3.33809e-07	0.885506	1.14877	0.962998	1.04408	0.977724
B4DHS5	"cDNA FLJ54678, highly similar to N(2),N(2)-dimethylguanosine tRNA methyltransferase (EC 2.1.1.32)	2 SV	29.56	0.1278	4	4	4	9	0.839	1.029	0.904	0.929	0.986	532	58.3	6.96	0.9374	0.0328795	0.370856	1.06136	1.02765	0.878523	1.22646	0.850913
B4DHW0	cDNA FLJ55058	2 SV	8.33	0.0783	2	2	2	3	1.152	0.927	1.094	1.144	1.035	217	22.6	4.68	1.0704	0.0415025	0.470376	0.90472	1.0457	1.18015	0.804688	1.11304
B4DHW9	"cDNA FLJ56439, highly similar to Pantothenate kinase 4 (EC 2.7.1.33)	2 SV	50.33	0.114	251	7	8	15	1.254	1.381	1.305	1.277	1.234	781	86.9	6.4	1.2902	0.0255996	5.82887e-05	0.966327	0.978544	0.944967	1.10128	1.01621
B4DI03	Signal peptidase complex catalytic subunit SEC11	SEC11C	8.24	0.0449	3	1	1	3	1.117	1.215	1.165	1.382	1.586	156	17.4	8.91	1.293	0.0857945	0.0539463	1.14761	1.18627	0.958848	1.08774	0.704288
B4DI16	"cDNA FLJ58063, highly similar to 6-phosphofructo-2-kinase/fructose-2,6-biphosphatase 2	2 SV	8.4	0.0492	14	1	1	3	0.82	0.711	1.019	1.176	0.842	264	30.6	6.9	0.9136	0.0821271	0.460111	0.715986	1.15407	1.43319	0.867073	0.973872
B4DI28	"cDNA FLJ55578, highly similar to Polypyrimidine tract-binding protein 2	2 SV	57.74	0.2185	5	1	4	16	0.851	0.849	0.796	0.983	0.93	325	34.8	7.39	0.8818	0.0331291	0.102199	0.946083	1.23492	0.937574	0.99765	0.915054
B4DI61	"cDNA FLJ58182, highly similar to Protein CYR61	2 SV	20.28	0.084	3	3	3	6	1.479	1.312	1.379	1.232	1.473	357	39.7	8.28	1.375	0.0473572	0.00107964	1.19562	0.893401	1.05107	0.887086	1.00407
B4DIA9	"cDNA FLJ61687, highly similar to Homo sapiens UEV and lactate/malate dehyrogenase domains (UEVLD), transcript variant 1, mRNA	2 SV	28.3	0.0616	7	2	2	8	1.819	1.728	1.803	1.786	1.555	341	37.1	6.24	1.7382	0.0483109	5.67388e-06	0.870661	0.990571	1.0434	0.949973	1.16977
B4DIH2	"cDNA FLJ60563, highly similar to Ganglioside-induceddifferentiation-associated protein 1	2 SV	5.18	0.0321	3	1	1	2	0.538	0.493	0.504	0.447	0.454	249	28.8	9.48	0.4872	0.0167553	1.30356e-05	1.01566	0.886905	1.02231	0.916357	1.18502
B4DII5	Importin subunit alpha	2 SV	91.57	0.2533	2	5	9	27	1.209	1.322	1.239	1.391	1.214	533	59.6	5.01	1.275	0.0353822	0.00173018	0.872753	1.12268	0.937216	1.09347	0.995881
B4DIJ4	"cDNA FLJ51207, highly similar to VPS10 domain-containing receptor SorCS2	2 SV	30.91	0.0419	1	3	4	12	0.455	0.473	0.461	0.472	0.472	1002	112.2	5.97	0.4666	0.00364143	3.68411e-10	1	1.02386	0.97463	1.03956	0.963983
B4DIP4	"cDNA FLJ58724, highly similar to Eukaryotic translation initiation factor2-alpha kinase 1 (EC 2.7.11.1)	2 SV	8.24	0.0329	5	1	2	4	1.259	1.171	0.608	0.932	1.28	577	65.2	6.34	1.05	0.126592	0.937013	1.37339	1.53289	0.519214	0.930103	0.983594
B4DIT2	"cDNA FLJ60067, highly similar to Oligophrenin 1	2 SV	0	0.0115	2	1	1	1	1.273	1.051	1.186	1.107	1.054	694	80	7.05	1.1342	0.0424516	0.163827	0.952123	0.93339	1.12845	0.825609	1.20778
B4DIU3	"cDNA FLJ61278, highly similar to Protein-arginine deiminase type-2 (EC 3.5.3.15)	2 SV	44.98	0.1111	2	4	4	14	2.803	3.134	2.552	2.978	2.724	549	61.9	6.42	2.8382	0.100805	3.36249e-07	0.914708	1.16693	0.814295	1.11809	1.029
B4DIV6	Eyes absent homolog	2 SV	24.81	0.0596	9	2	2	6	0.639	0.615	0.542	0.63	0.498	570	61.9	5.34	0.5848	0.0276214	0.00188493	0.790476	1.16236	0.881301	0.962441	1.28313
B4DIW9	Serine/threonine-protein phosphatase 6 regulatory ankyrin repeat subunit A	ANKRD28	4.89	0.0222	5	1	1	1	1.076	1.025	1.046	0.923	1.168	722	77.7	6.99	1.0476	0.0395861	0.632475	1.26544	0.882409	1.02049	0.952602	0.921233
B4DIX0	"cDNA FLJ50778, highly similar to Protein flightless-1 homolog	2 SV	451.78	0.3296	3	1	34	117	1.045	1.063	1.181	0.987	1.047	1238	141.4	6.1	1.0646	0.0318333	0.317673	1.06079	0.835732	1.11101	1.01722	0.99809
B4DIX3	"cDNA FLJ60576, highly similar to Retinal-specific ATP-binding cassettetransporter	2 SV	2.84	0.0327	2	1	1	1	1.375	1.289	1.291	1.414	1.7	979	112.2	5.71	1.4138	0.0755218	0.00391514	1.20226	1.09527	1.00155	0.937455	0.808824
B4DIZ6	"cDNA FLJ57941, highly similar to Nucleoside diphosphate-linked moiety X motif16 (EC 3.6.1.-)	2 SV	74.65	0.4497	3	3	4	16	1.316	1.421	1.369	1.372	1.251	149	16.3	6.09	1.3458	0.0289437	3.55506e-05	0.911808	1.00219	0.963406	1.07979	1.05196
B4DJ09	"cDNA FLJ57015, highly similar to Synaptopodin 2-like protein	2 SV	520.67	0.3941	2	26	27	113	0.998	1.076	0.899	0.939	1.002	977	102.5	9.74	0.9828	0.0301884	0.700325	1.06709	1.04449	0.835502	1.07816	0.996008
B4DJ38	"cDNA FLJ56092, highly similar to Pentatricopeptide repeat protein 1	2 SV	87.31	0.0748	2	4	4	25	0.902	1.041	0.907	0.904	0.822	749	84.1	8.57	0.9152	0.0352695	0.196896	0.909292	0.996692	0.871278	1.1541	1.09732
B4DJ62	"HCG2002594, isoform CRA_a	2005-09-01	165.64	0.4876	6	14	17	42	1.522	1.544	1.506	1.567	1.474	322	37.4	6.09	1.5226	0.0159173	2.56132e-08	0.940651	1.0405	0.975389	1.01445	1.03256
B4DJ71	Phosphate transporter	2 SV	12.42	0.1167	3	3	3	3	0.907	0.953	0.934	0.979	0.891	454	49.2	6.6	0.9328	0.0157429	0.0548019	0.910112	1.04818	0.980063	1.05072	1.01796
B4DJ89	"Polymerase (RNA) II (DNA directed) polypeptide E, 25kDa, isoform CRA_c	POLR2E	23.13	0.2308	4	3	3	8	0.737	0.718	0.704	0.714	0.71	117	13.5	8.44	0.7166	0.0056	1.98346e-08	0.994398	1.0142	0.980501	0.97422	1.03803
B4DJB4	"Isocitrate dehydrogenase [NAD] subunit, mitochondrial	2 SV	216.01	0.4905	4	15	15	73	1.213	1.165	1.239	1.159	1.218	316	34.5	6.44	1.1988	0.0156729	0.000149491	1.05091	0.935432	1.06352	0.960429	0.995895
B4DJI2	"cDNA FLJ53342, highly similar to Granulins	2 SV	66.38	0.1623	2	8	8	20	1.061	1.016	1.149	1.013	1.148	530	56.8	6.87	1.0774	0.0302467	0.273043	1.13327	0.881636	1.13091	0.957587	0.924216
B4DJI8	"cDNA FLJ59702, highly similar to NADPH--cytochrome P450 reductase (EC 1.6.2.4)	2 SV	393.35	0.555	1	1	24	97	1.88	1.98	2.06	2.131	2.188	573	64.5	7.52	2.0478	0.0545348	2.36726e-07	1.02675	1.03447	1.0404	1.05319	0.859232
B4DJK9	Perilipin	2 SV	1.94	0.0196	2	1	1	1	0.64	0.647	0.581	0.645	0.556	409	45.1	7.01	0.6138	0.0189457	0.000175334	0.862016	1.11015	0.897991	1.01094	1.15108
B4DJN0	"cDNA FLJ51641, highly similar to Nicastrin	2 SV	57.88	0.1264	4	5	5	18	1.149	1.037	1.23	1.06	1.023	451	50.3	5.64	1.0998	0.0392421	0.249889	0.965094	0.861789	1.18611	0.902524	1.12317
B4DJQ8	"cDNA FLJ55694, highly similar to Dipeptidyl-peptidase 1 (EC 3.4.14.1)	2 SV	64.39	0.1233	2	5	5	15	1.027	1.066	1.076	0.931	1.114	446	50.1	6.99	1.0428	0.031192	0.587178	1.19656	0.865242	1.00938	1.03797	0.921903
B4DJV2	Citrate synthase	CS	593.27	0.4923	2	16	17	147	0.959	0.892	0.964	0.872	0.988	453	50.4	7.9	0.935	0.0224098	0.20202	1.13303	0.904564	1.08072	0.930136	0.970648
B4DJX1	Acetyltransferase component of pyruvate dehydrogenase complex	2 SV	260.83	0.3012	3	15	15	61	0.899	0.834	0.896	0.795	0.893	591	62.7	5.73	0.8634	0.0209155	0.0203247	1.12327	0.887277	1.07434	0.927697	1.00672
B4DK20	"cDNA FLJ56598, highly similar to PHD finger protein 10	2 SV	1.72	0.0513	6	1	1	1	0.869	0.888	0.891	0.915	0.797	195	21.9	5.85	0.872	0.0201246	0.0132558	0.871038	1.02694	1.00338	1.02186	1.09034
B4DK32	"cDNA FLJ61095, highly similar to Ubiquitin conjugation factor E4 A (Fragment)	2 SV	22.43	0.0622	3	4	4	5	1.273	1.092	1.437	1.086	1.398	1045	119.7	5.21	1.2572	0.0738251	0.129483	1.28729	0.755741	1.31593	0.857816	0.910587
B4DK51	cDNA FLJ60616	2 SV	1.69	0.0605	4	1	1	1	0.773	1.232	1.056	0.67	0.485	215	24	9.14	0.8432	0.134105	0.372365	0.723881	0.63447	0.857143	1.59379	1.59381
B4DK69	Aldo-keto reductase family 1 member C2	AKR1C2	90.14	0.33	2	1	8	25	1.105	1.184	1.304	1.242	1.444	297	33.8	8.53	1.2558	0.0573711	0.026928	1.16264	0.952454	1.10135	1.07149	0.765235
B4DK82	"cDNA FLJ60622, highly similar to Delta(14)-sterol reductase (EC 1.3.1.70)	2 SV	2.04	0.043	3	2	2	2	0.695	0.625	0.871	0.638	0.786	302	34.2	8.02	0.723	0.0466294	0.048139	1.23197	0.732491	1.3936	0.899281	0.884224
B4DKB2	Endothelin-converting enzyme 1	ECE1	65.83	0.1328	5	8	8	18	0.942	0.975	0.918	1.017	0.961	738	83.5	5.73	0.9626	0.0166271	0.300304	0.944936	1.10784	0.941538	1.03503	0.980229
B4DKG1	"cDNA FLJ61129, highly similar to NGFI-A-binding protein 1	2 SV	9.5	0.0396	6	1	1	2	0.478	0.553	0.499	0.538	0.578	227	26.2	7.61	0.5292	0.0181091	7.09701e-05	1.07435	1.07816	0.902351	1.1569	0.82699
B4DKP8	"cDNA FLJ52317, highly similar to tRNA-dihydrouridine synthase 2-like (EC 1.-.-.-)	2 SV	16.21	0.0524	3	2	2	5	1.069	1.085	1.159	1.266	1.096	458	51.3	7.33	1.135	0.0361345	0.0403559	0.865719	1.09232	1.0682	1.01497	0.975365
B4DKR0	"Syntaxin 5A, isoform CRA_c	STX5A	12.85	0.139	3	3	3	6	0.773	0.788	0.683	0.861	0.77	259	29.2	7.15	0.775	0.0283355	0.0143469	0.894309	1.26061	0.866751	1.0194	1.0039
B4DKX4	"cDNA FLJ58014, highly similar to Homo sapiens programmed cell death 4, transcript variant 1, mRNA	2 SV	108.21	0.2176	4	6	6	26	1.016	1.03	1.137	1.059	1.053	455	50.2	5.47	1.059	0.0209881	0.148659	0.994334	0.931398	1.10388	1.01378	0.964862
B4DKY6	cDNA FLJ57151	2 SV	8.94	0.0291	3	1	1	2	1.033	0.898	0.868	0.751	0.937	413	44	9.57	0.8974	0.0459637	0.228711	1.24767	0.865207	0.966592	0.869313	1.10245
B4DKZ2	"cDNA FLJ56653, highly similar to Ribosomal protein S6 kinase alpha-3 (EC 2.7.11.1)	2 SV	61.87	0.1141	4	8	8	17	1.181	1.203	1.186	1.344	1.162	710	80.5	8.41	1.2152	0.0328564	0.00446389	0.864583	1.13322	0.985869	1.01863	1.01635
B4DL14	ATP synthase subunit gamma	2 SV	331.22	0.516	2	2	17	98	0.894	0.967	0.925	0.979	1.085	250	27.5	7.42	0.97	0.0324931	0.57681	1.10827	1.05838	0.956567	1.08166	0.823963
B4DL35	"cDNA FLJ51230, highly similar to Abhydrolase domain-containing protein 2	2 SV	16.39	0.0865	3	1	1	3	1.683	2.585	1.835	1.818	2.033	289	32.9	5.64	1.9908	0.158702	0.00208787	1.11826	0.990736	0.709865	1.53595	0.827841
B4DL36	cDNA FLJ55706	2 SV	2.64	0.0129	3	1	1	1	0.56	0.866	1.006	0.721	0.988	618	70.7	5.05	0.8282	0.0842617	0.269072	1.37032	0.7167	1.16166	1.54643	0.566802
B4DL49	"cDNA FLJ58073, moderately similar to Cathepsin B (EC 3.4.22.1)	2 SV	271.54	0.5348	2	13	13	65	1.167	1.156	1.199	1.174	1.155	273	30.7	6.62	1.1702	0.00802122	1.3623e-06	0.983816	0.979149	1.0372	0.990574	1.01039
B4DL54	Protein CHURC1-FNTB	CHURC1-FNTB	16.78	0.0722	1	3	3	4	1.255	1.186	1.324	1.296	1.188	471	52.8	5.88	1.2498	0.0278898	0.000684652	0.916667	0.978852	1.11636	0.94502	1.0564
B4DL86	"6-phosphogluconate dehydrogenase, decarboxylating	2 SV	497.61	0.6597	2	1	24	122	1.077	1.698	1.006	1.145	1.011	429	47.4	6.47	1.1874	0.130139	0.529731	0.882969	1.13817	0.592462	1.5766	1.06528
B4DLA3	"cDNA FLJ58509, highly similar to Cullin-1	2 SV	92.02	0.1693	3	10	11	23	1.2	1.21	1.194	1.332	1.194	703	81.5	7.62	1.226	0.0266608	0.000938353	0.896396	1.11558	0.986777	1.00833	1.00503
B4DLA6	DNA helicase	2 SV	167.06	0.2211	4	13	14	49	0.58	0.609	0.582	0.59	0.574	823	92.7	6.98	0.587	0.0060663	1.17283e-08	0.972881	1.01375	0.955665	1.05	1.01045
B4DLD0	"cDNA FLJ58581, highly similar to Chondroitin sulfate synthase 1 (EC 2.4.1.175)	2 SV	4.05	0.0396	2	1	1	2	0.527	0.894	0.796	0.566	0.51	530	61.5	9.14	0.6586	0.078188	0.072352	0.90106	0.711055	0.89038	1.69639	1.03333
B4DLD1	"cDNA FLJ57342, highly similar to Laminin gamma-2 chain	2 SV	2.11	0.0059	3	1	1	1	1.01	1.62	1.397	1.924	1.85	1010	110.6	6.99	1.5602	0.16572	0.0865215	0.961538	1.37724	0.862346	1.60396	0.545946
B4DLK5	"cDNA FLJ51600, highly similar to Cytochrome P450 1B1 (EC 1.14.14.1)	2 SV	84.76	0.2379	4	8	8	27	0.658	0.67	0.651	0.678	0.617	412	46.7	7.12	0.6548	0.0105423	2.60478e-06	0.910029	1.04147	0.971642	1.01824	1.06645
B4DLL8	"cDNA FLJ59335, highly similar to Transmembrane glycoprotein NMB	2 SV	82.1	0.0593	7	2	2	17	1.66	1.731	1.812	1.934	1.671	455	50.5	6.24	1.7616	0.0508573	2.02583e-06	0.864012	1.06733	1.04679	1.04277	0.993417
B4DLN1	Uncharacterized protein	2 SV	286.29	0.2624	1	3	11	85	0.77	0.803	0.736	0.726	0.784	442	48.1	9.52	0.7638	0.0144651	6.63245e-05	1.07989	0.986413	0.916563	1.04286	0.982143
B4DLR3	"cDNA FLJ54020, highly similar to Heterogeneous nuclear ribonucleoprotein U	2 SV	775.68	0.4668	2	1	41	204	0.218	0.391	0.326	0.43	0.212	784	86.8	6.43	0.3154	0.0442375	0.00858593	0.493023	1.31902	0.83376	1.79358	1.0283
B4DLR4	"cDNA FLJ55280, highly similar to Heat shock 70 kDa protein 12B	2 SV	0	0.0423	6	1	2	2	0.462	0.43	0.392	0.578	0.418	520	57.5	9.23	0.456	0.0325085	0.00234899	0.723183	1.47449	0.911628	0.930736	1.10526
B4DLR8	NAD(P)H dehydrogenase [quinone] 1	NQO1	190.48	0.4604	5	11	11	51	1.253	1.21	1.202	1.255	1.159	202	22.8	8.5	1.2158	0.0178477	0.000194865	0.923506	1.04409	0.993388	0.965682	1.0811
B4DLW6	"cDNA FLJ58198, moderately similar to Adrenal medulla 50 kDa protein	2 SV	16.96	0.0963	5	2	2	6	0.841	0.763	0.824	0.87	0.866	270	29.8	5.22	0.8328	0.0193685	0.00164396	0.995402	1.05583	1.07995	0.907253	0.971132
B4DM19	"cDNA FLJ60127, highly similar to Ubiquilin-2	2 SV	114.93	0.1393	3	3	6	25	0.93	1.022	0.976	0.922	0.92	488	52.9	6.42	0.954	0.0198293	0.197914	0.997831	0.944672	0.95499	1.09892	1.01087
B4DM33	"cDNA FLJ52068, highly similar to Microtubule-associated protein RP/EB family member 1	2 SV	148.16	0.6218	2	12	12	37	1.734	1.676	1.691	1.805	1.462	238	26.6	5.29	1.6736	0.0574444	4.7921e-05	0.809972	1.06742	1.00895	0.966551	1.18605
B4DM58	Dihydrofolate reductase	DHFR	16.23	0.186	3	2	2	4	0.367	0.419	0.344	0.338	0.334	129	14.5	9.72	0.3604	0.0157245	3.7275e-06	0.988166	0.982558	0.821002	1.14169	1.0988
B4DMA8	Kinesin-like protein	2 SV	10.17	0.0474	3	2	2	4	0.548	0.477	0.495	0.453	0.443	549	60.5	6.7	0.4832	0.0185806	4.88683e-05	0.977925	0.915152	1.03774	0.870438	1.23702
B4DMB3	cDNA FLJ51246	2 SV	0	0.0783	1	1	1	1	0.884	1.602	1.205	1.373	1.955	230	26.5	10.39	1.4038	0.180799	0.36631	1.42389	1.13942	0.752185	1.81222	0.452174
B4DMD3	"cDNA FLJ58174, highly similar to WW domain-binding protein 11	2 SV	29.58	0.0645	3	4	4	9	0.632	0.608	0.676	0.668	0.683	589	64.9	7.01	0.6534	0.0143513	8.45085e-06	1.02246	0.988166	1.11184	0.962025	0.925329
B4DMD6	"Ring finger protein 185, isoform CRA_h	RNF185	0	0.1154	3	1	1	2	0.707	1.703	1.01	1.258	0.842	130	14.1	9.72	1.104	0.175728	0.903409	0.669316	1.24554	0.593071	2.40877	0.839667
B4DMF5	Glutamate dehydrogenase	2 SV	558	0.554	2	15	33	144	0.93	0.921	0.933	0.896	0.901	509	56.6	7.21	0.9162	0.0075326	0.000354292	1.00558	0.960343	1.01303	0.990323	1.03219
B4DMG1	"cDNA FLJ57155, highly similar to High mobility group protein 20A	2 SV	40.59	0.2308	2	5	5	12	0.747	0.739	0.721	0.728	0.725	234	27.7	6.92	0.732	0.00479583	5.86606e-09	0.995879	1.00971	0.975643	0.98929	1.03034
B4DMI6	"WDR45-like, isoform CRA_f	WDR45L	40.33	0.1108	2	2	3	10	0.941	1.248	1.207	1.364	1.331	316	35.2	7.81	1.2182	0.0747779	0.158343	0.975806	1.13007	0.967147	1.32625	0.706987
B4DMS0	"cDNA FLJ57852, highly similar to Cysteine-rich protein 2-binding protein	2 SV	5.45	0.0134	4	1	1	2	0.636	0.584	0.561	0.576	0.66	595	67.5	8.59	0.6034	0.0189621	1.72781e-05	1.14583	1.02674	0.960616	0.918239	0.963636
B4DMS5	"cDNA FLJ57399, highly similar to HIV-1 Rev-binding protein 2	2 SV	41.41	0.2316	1	1	3	9	0.557	0.445	0.494	0.433	0.433	177	20.2	8.79	0.4724	0.0239575	0.000304332	1	0.876518	1.11011	0.798923	1.28637
B4DMT5	Eukaryotic translation initiation factor 3 subunit F	EIF3F	142.71	0.355	3	10	10	39	1.313	1.249	1.253	1.281	1.043	307	33.2	5.59	1.2278	0.047605	0.0357214	0.814208	1.02235	1.0032	0.951257	1.25887
B4DMU4	"cDNA FLJ59935, highly similar to Protein FAM45A	2 SV	25.76	0.1359	5	2	2	5	1.523	1.469	1.537	1.506	1.533	206	23.3	5.55	1.5136	0.0123677	3.82071e-09	1.01793	0.979831	1.04629	0.964544	0.993477
B4DMU7	"cDNA FLJ59351, highly similar to Striatin-4	2 SV	77.35	0.142	5	6	7	21	0.936	0.95	0.981	0.887	1.005	634	68.5	5.24	0.9518	0.0201678	0.288695	1.13303	0.904179	1.03263	1.01496	0.931343
B4DN11	cDNA FLJ54270	2 SV	12.77	0.15	6	1	1	3	0.955	1.201	0.814	1.124	1.424	140	16.1	6.42	1.1036	0.104525	0.784816	1.2669	1.38084	0.677769	1.25759	0.670646
B4DN35	"cDNA FLJ57853, highly similar to Rho-GTPase-activating protein 6	2 SV	13.71	0.0481	4	2	2	4	1.497	1.389	1.203	1.552	1.353	499	54	5.12	1.3988	0.0606815	0.00531923	0.871778	1.29011	0.866091	0.927856	1.10643
B4DN40	"cDNA FLJ54368, highly similar to Phosphoglucomutase-2 (EC 5.4.2.2)	2 SV	34.24	0.1372	2	3	4	10	1.2	1.112	1.251	1.447	1.116	452	50.7	6.1	1.2252	0.061333	0.0529152	0.771251	1.15667	1.125	0.926667	1.07527
B4DN54	"cDNA FLJ55111, highly similar to Sorting and assembly machinery component 50 homolog	2 SV	72.01	0.2934	2	1	9	23	0.812	0.803	0.771	0.876	0.844	259	28.5	8.54	0.8212	0.0179705	0.00151261	0.96347	1.13619	0.960149	0.988916	0.962085
B4DN59	"cDNA FLJ52702, highly similar to Homo sapiens CD44 antigen (homing function and Indian blood group system) (CD44), transcript variant 4, mRNA	2 SV	72.6	0.2553	16	7	7	20	1.394	1.261	1.278	1.361	1.31	329	36	5.9	1.3208	0.0249988	4.23213e-05	0.962528	1.06495	1.01348	0.904591	1.06412
B4DN94	"cDNA FLJ58848, highly similar to Homo sapiens transcription factor IIB	2 SV	24.74	0.1618	2	2	2	7	0.827	0.884	0.88	0.873	0.845	173	20.2	9.69	0.8618	0.0110517	0.000163553	0.967927	0.992045	0.995475	1.06892	0.978698
B4DND4	"cDNA FLJ50588, highly similar to Gamma-glutamyltransferase 5 (EC 2.3.2.2)	2 SV	4.77	0.0339	4	1	1	1	1.197	1.429	1.248	1.318	1.39	501	53.8	7.36	1.3164	0.0430309	0.0036512	1.05463	1.05609	0.873338	1.19382	0.861151
B4DNH4	"cDNA FLJ57405, highly similar to Delta-like protein	2 SV	51.71	0.2047	5	6	6	17	0.516	0.5	0.458	0.439	0.505	337	36.1	5.82	0.4836	0.0148681	2.07937e-06	1.15034	0.958515	0.916	0.968992	1.02178
B4DNI4	"cDNA FLJ57540, highly similar to Homo sapiens cerebral endothelial cell adhesion molecule 1 (CEECAM1), mRNA	2 SV	79.3	0.1423	2	6	6	21	0.859	0.919	0.887	0.893	0.961	548	62.1	6.35	0.9038	0.0171884	0.0323807	1.07615	1.00676	0.96518	1.06985	0.893861
B4DNJ4	"cDNA FLJ53742, highly similar to Urokinase-type plasminogen activator (EC 3.4.21.73)	2 SV	3.16	0.0261	6	1	1	1	0.781	0.448	0.882	0.8	1.038	345	39	8.48	0.7898	0.0967246	0.277466	1.2975	0.907029	1.96875	0.573624	0.752408
B4DNL1	"cDNA FLJ51512, highly similar to Periodic tryptophan protein 1 homolog	2 SV	74.4	0.1966	4	6	7	20	0.724	0.719	0.754	0.723	0.784	412	45.8	5.53	0.7408	0.0124796	3.61311e-05	1.08437	0.958886	1.04868	0.993094	0.923469
B4DNL4	"cDNA FLJ59360, moderately similar to Biglycan	2 SV	10.86	0.0875	8	2	3	4	0.477	0.445	0.483	0.482	0.47	297	33.5	6.93	0.4714	0.00698999	3.60604e-08	0.975104	0.99793	1.08539	0.932914	1.01489
B4DNN2	"DnaJ (Hsp40) homolog, subfamily B, member 4, isoform CRA_b	DNAJB4	181.74	0.4324	3	9	10	47	2.93	3.265	2.918	3.013	2.848	222	24.9	8.95	2.9948	0.0724523	8.72961e-09	0.945237	1.03256	0.893721	1.11433	1.02879
B4DNN3	"cDNA FLJ54453, highly similar to Glutaminyl-tRNA synthetase (EC 6.1.1.18)	2 SV	370.61	0.4855	3	4	32	104	1.083	1.069	1.109	1.118	1.076	725	82.2	7.78	1.091	0.0095551	0.000411298	0.962433	1.00812	1.03742	0.987073	1.00651
B4DNN4	Ribonucleoside-diphosphate reductase	2 SV	71.77	0.2034	2	9	9	18	0.851	0.867	0.83	0.855	0.893	762	86.4	6.65	0.8592	0.010346	0.000183069	1.04444	1.03012	0.957324	1.0188	0.952968
B4DNR3	"cDNA FLJ52710, highly similar to Abhydrolase domain-containing protein 14B	2 SV	17.35	0.1838	4	3	3	5	1.942	1.538	2.035	1.994	1.371	185	19.8	6.4	1.776	0.13469	0.00568841	0.687563	0.979853	1.32315	0.791967	1.41648
B4DP06	"cDNA FLJ57133, highly similar to Bifunctional purine biosynthesis protein PURH	2 SV	638.55	0.6623	1	1	33	154	1.084	1.237	1.107	1.036	1.051	533	58.6	6.84	1.103	0.0357253	0.111271	1.01448	0.935863	0.894907	1.14114	1.0314
B4DP20	"cDNA FLJ58372, highly similar to Nuclear pore complex protein Nup88	2 SV	118.84	0.2029	3	8	8	29	0.842	0.861	0.806	0.825	0.817	626	71.2	5.88	0.8302	0.00968194	2.82541e-05	0.990303	1.02357	0.936121	1.02257	1.0306
B4DP22	Carboxypeptidase	2 SV	36.85	0.0945	2	4	4	15	0.954	0.812	0.852	0.848	0.795	402	45.1	5.96	0.8522	0.0276304	0.0438963	0.9375	0.995305	1.04926	0.851153	1.2
B4DP28	"cDNA FLJ51260, highly similar to DNA polymerase subunit delta 2 (EC 2.7.7.7)	2 SV	45.86	0.1839	4	5	5	12	1.23	1.154	0.909	1.042	0.894	435	47.1	5.15	1.0458	0.0661093	0.849957	0.857965	1.14631	0.787695	0.938211	1.37584
B4DP31	Phosphoribosyl pyrophosphate synthase-associated protein 1	PRPSAP1	53.46	0.2128	3	4	4	13	1.235	1.26	1.347	1.317	1.217	282	31.2	6.95	1.2752	0.0246341	4.58624e-05	0.92407	0.977728	1.06905	1.02024	1.01479
B4DP44	"cDNA FLJ60751, highly similar to Protein arginine N-methyltransferase 3 (EC 2.1.1.-)	2 SV	27.81	0.0837	4	2	3	10	1.178	1.228	1.103	1.1	1.29	454	51.6	6.33	1.1798	0.0365628	0.0219367	1.17273	0.99728	0.898208	1.04244	0.913178
B4DP66	"cDNA FLJ60755, highly similar to Leucine zipper putative tumor suppressor 2	2 SV	3.5	0.0206	2	1	1	2	0.565	0.713	0.704	0.656	0.795	631	67.3	7.69	0.6866	0.0377314	0.0140746	1.21189	0.931818	0.987377	1.26195	0.710692
B4DP72	"2-methoxy-6-polyprenyl-1,4-benzoquinol methylase, mitochondrial	COQ5	14.59	0.1621	3	3	3	4	1.178	1.04	1.174	1.128	1.092	253	28.5	6.01	1.1224	0.02598	0.0494315	0.968085	0.960818	1.12885	0.882852	1.07875
B4DP77	"cDNA FLJ57413, highly similar to Mitochondrial 28S ribosomal protein S10	2 SV	62.09	0.3813	2	5	5	16	0.836	0.769	0.83	0.74	0.789	160	18.7	6.43	0.7928	0.0181918	0.0014107	1.06622	0.891566	1.07932	0.919856	1.05957
B4DP78	"cDNA FLJ52341, highly similar to Homo sapiens sarcoglycan, epsilon (SGCE), mRNA	2 SV	16.94	0.0783	7	2	2	7	0.48	0.627	0.526	0.445	0.433	396	45	6.33	0.5022	0.0351389	0.000640866	0.973034	0.846008	0.838915	1.30625	1.10855
B4DPJ2	Annexin	2 SV	291.36	0.4355	4	19	20	74	1.871	1.971	1.826	2.056	1.883	411	45.6	8.51	1.9214	0.0410446	2.20133e-07	0.915856	1.12596	0.926433	1.05345	0.993627
B4DPT1	"cDNA FLJ51524, highly similar to Set1/Ash2 histone methyltransferase complex subunit ASH2	2 SV	11.19	0.0429	6	2	2	4	0.677	0.722	0.662	0.647	0.766	489	55.2	8.19	0.6948	0.0217793	0.000717435	1.18393	0.977341	0.916898	1.06647	0.883812
B4DPV7	"cDNA FLJ54534, highly similar to Homo sapiens cysteinyl-tRNA synthetase (CARS), transcript variant 3, mRNA	2 SV	248.79	0.288	2	23	24	65	1.554	1.563	1.536	1.578	1.526	809	92	7.08	1.5514	0.00930376	2.58754e-10	0.967047	1.02734	0.982726	1.00579	1.01835
B4DPV8	"cDNA FLJ51928, highly similar to Keratinocytes-associated transmembrane protein 2	2 SV	14.88	0.0788	2	2	2	7	0.814	0.829	0.859	0.679	0.775	165	19.2	5.29	0.7912	0.0311423	0.0112978	1.14138	0.790454	1.03619	1.01843	1.05032
B4DPW0	"cDNA FLJ60779, highly similar to BTB/POZ domain-containing protein KCTD9	2 SV	8.72	0.0837	2	1	1	3	1.077	0.899	0.935	0.826	0.917	239	26.6	5.82	0.9308	0.0409737	0.341533	1.11017	0.883422	1.04004	0.834726	1.17448
B4DPX8	"cDNA FLJ58776, highly similar to Nidogen-2	2 SV	29.9	0.0733	6	2	2	7	0.673	0.752	0.725	0.647	0.68	559	62.1	5.76	0.6954	0.0189225	9.23087e-05	1.051	0.892414	0.964096	1.11738	0.989706
B4DPY0	Glutathione peroxidase	2 SV	81.56	0.3797	1	1	5	18	0.859	0.961	0.953	0.901	1.038	158	18.1	8.81	0.9424	0.0302218	0.358044	1.15205	0.945435	0.991675	1.11874	0.827553
B4DQ98	"cDNA FLJ55135, highly similar to Di-N-acetylchitobiase (EC 3.2.1.-)	2 SV	18.98	0.0524	3	2	2	6	0.95	0.992	1.022	0.927	0.994	382	43.4	6.44	0.977	0.0169823	0.496522	1.07228	0.907045	1.03024	1.04421	0.955734
B4DQD9	"cDNA FLJ61154, highly similar to Replication protein A 32 kDa subunit	2 SV	5.44	0.2273	4	2	2	3	1.102	1.057	1.132	0.914	0.93	264	28.5	6.34	1.027	0.044569	0.810618	1.01751	0.80742	1.07096	0.959165	1.18495
B4DQG4	"cDNA FLJ55138, highly similar to Ras-related GTP-binding protein C	2 SV	58.16	0.1808	2	5	5	19	1.168	0.866	1.122	0.953	0.997	365	40.2	5.07	1.0212	0.0552426	0.997473	1.04617	0.849376	1.29561	0.741438	1.17151
B4DQM2	"cDNA FLJ54125, highly similar to Cytochrome c oxidase assembly protein COX15	2 SV	14.08	0.0779	3	1	1	6	0.853	1.024	0.958	0.909	1.024	231	25.4	9.63	0.9536	0.0331973	0.482149	1.12651	0.948852	0.935547	1.20047	0.833008
B4DQM6	"cDNA FLJ55563, highly similar to Homo sapiens G1 to S phase transition 2 (GSPT2), mRNA	2 SV	114.73	0.2349	2	2	12	31	1.159	1.299	1.175	1.212	1.271	545	60.4	5.52	1.2232	0.0270193	0.00221937	1.04868	1.03149	0.904542	1.12079	0.91188
B4DQS7	"cDNA FLJ51680, highly similar to ADP-ribosylation factor-like protein 5A	2 SV	8.24	0.0563	4	1	1	3	0.859	0.948	1	0.938	0.86	142	16.4	5.82	0.921	0.027225	0.103523	0.916844	0.938	1.05485	1.10361	0.998837
B4DQT6	"cDNA FLJ52859, highly similar to Sperm-specific antigen 2	2 SV	14.26	0.0534	8	1	1	3	1.287	1.174	1.34	1.482	1.468	262	28.4	5.5	1.3502	0.0576163	0.00215909	0.990553	1.10597	1.1414	0.912199	0.876703
B4DQX8	"cDNA FLJ51723, highly similar to DCC-interacting protein 13 alpha (Fragment)	2 SV	92.96	0.2038	5	9	10	23	1.121	1.2	1.088	1.192	1.103	633	71.3	5.8	1.1408	0.0231676	0.0144572	0.925336	1.09559	0.906667	1.07047	1.01632
B4DR05	"alpha-1,2-Mannosidase	2 SV	40.6	0.095	3	5	6	13	0.711	0.755	0.785	0.726	0.789	695	78.9	8.91	0.7532	0.015519	0.000278868	1.08678	0.924841	1.03974	1.06188	0.901141
B4DR28	"cDNA FLJ60817, highly similar to Motile sperm domain-containing protein 1	2 SV	6.47	0.1447	6	2	2	2	0.809	0.867	0.903	0.824	0.875	159	18.4	8.16	0.8556	0.0172093	0.00526889	1.06189	0.912514	1.04152	1.07169	0.924571
B4DR71	"cDNA FLJ57078, highly similar to Homo sapiens opioid receptor, sigma 1 (OPRS1), transcript variant 1, mRNA	2 SV	43.33	0.2387	3	3	3	10	0.991	0.944	1.013	1.01	0.973	155	17.5	6.79	0.9862	0.0127726	0.573045	0.963366	0.997038	1.07309	0.952573	1.0185
B4DR80	Serine/threonine-protein kinase 24	STK24	135.64	0.3155	4	5	11	35	1.152	1.238	1.235	1.327	1.269	412	45.8	5.58	1.2442	0.0283679	0.000521465	0.956292	1.07449	0.997577	1.07465	0.907801
B4DRA5	"cDNA FLJ61346, highly similar to Protein transport protein Sec23B	2 SV	83.76	0.1173	3	3	6	23	1.102	1.201	1.176	1.295	1.077	742	83.8	7.09	1.1702	0.0386619	0.029009	0.83166	1.10119	0.979184	1.08984	1.02321
B4DRC7	cDNA FLJ57829	2 SV	6.6	0.0454	2	2	2	2	1.412	1.391	1.285	1.361	1.24	793	90.9	5.83	1.3378	0.0325782	0.000255134	0.911095	1.05914	0.923796	0.985127	1.13871
B4DRG2	"cDNA FLJ55357, highly similar to Calmegin	2 SV	16.66	0.0361	3	1	3	6	1.537	1.433	1.14	1.226	1.241	527	60.5	4.79	1.3154	0.073222	0.0189249	1.01223	1.07544	0.795534	0.932336	1.23852
B4DRI0	"cDNA FLJ60831, highly similar to Nardilysin (EC 3.4.24.61)	2 SV	73.78	0.1198	10	10	10	20	1.441	1.462	1.397	1.546	1.31	1018	117.2	4.89	1.4312	0.0387832	0.000127185	0.847348	1.10666	0.95554	1.01457	1.1
B4DRN6	"cDNA FLJ51284, highly similar to Adapter-relatedprotein complex 3 mu-1 subunit	2 SV	43.36	0.25	2	6	6	11	1.246	1.158	1.232	1.266	1.206	364	41	8.25	1.2216	0.018659	0.00011933	0.952607	1.0276	1.0639	0.929374	1.03317
B4DRN8	Palmitoyltransferase	ZDHHC20	2.3	0.0651	5	1	1	3	1.302	1.04	0.905	1.375	1.453	292	33.7	7.96	1.215	0.104052	0.294157	1.05673	1.51934	0.870192	0.798771	0.896077
B4DRP2	"cDNA FLJ53171, highly similar to Development and differentiation-enhancing factor-like 1	2 SV	49.68	0.0694	3	5	5	13	1.187	1.3	1.233	1.302	1.193	793	87.1	6.68	1.243	0.024966	0.000399206	0.916283	1.05596	0.948462	1.0952	0.994971
B4DRS4	"cDNA FLJ60139, highly similar to Homo sapiens HIV TAT specific factor 1 (HTATSF1), mRNA	2 SV	114.4	0.147	2	10	11	32	0.726	0.732	0.671	0.667	0.677	721	82	4.42	0.6946	0.0141655	5.2149e-06	1.01499	0.994039	0.916667	1.00826	1.07238
B4DRT6	Uracil-DNA glycosylase	UNG	1.68	0.0259	4	1	1	1	0.757	0.77	0.77	0.736	0.751	270	30.4	9.63	0.7568	0.00638279	8.16004e-08	1.02038	0.955844	1	1.01717	1.00799
B4DRU9	"cDNA FLJ57179, highly similar to Homo sapiens ATP-binding cassette, sub-family F (GCN20), member 3 (ABCF3), mRNA	2 SV	82.49	0.1946	2	11	11	22	1.052	1.05	1	1.157	1.034	668	75.5	7.18	1.0586	0.0263051	0.314429	0.893691	1.157	0.952381	0.998099	1.01741
B4DRV2	Succinate-CoA ligase subunit beta	2 SV	254.98	0.6	5	21	21	70	0.856	0.788	0.846	0.738	0.847	405	43.8	5.91	0.815	0.02272	0.00851921	1.1477	0.87234	1.0736	0.920561	1.01063
B4DRW6	"Alpha-1,4 glucan phosphorylase	2 SV	301.33	0.3894	4	15	28	91	1.073	1.049	1.11	1.126	0.927	832	95.8	7.91	1.057	0.0352065	0.45751	0.823268	1.01441	1.05815	0.977633	1.1575
B4DRW8	"cDNA FLJ54537, highly similar to Homo sapiens pitrilysin metallopeptidase 1 (PITRM1), mRNA	2 SV	293.69	0.4198	1	1	29	79	0.744	0.852	0.903	0.873	0.893	972	109.7	7.28	0.853	0.0286199	0.0329996	1.02291	0.966777	1.05986	1.14516	0.833147
B4DS09	"cDNA FLJ61365, highly similar to Bromodomain-containing protein 3	2 SV	15.5	0.0914	2	1	3	4	0.58	0.604	0.628	0.552	0.575	405	44.9	9.14	0.5878	0.0130092	1.90502e-06	1.04167	0.878981	1.03974	1.04138	1.0087
B4DS19	"cDNA FLJ50634, highly similar to Peroxisomal targeting signal 1 receptor	2 SV	42.65	0.1522	9	4	4	16	1.152	1.249	1.06	1.269	1.21	368	40.9	4.77	1.188	0.0377134	0.0347756	0.953507	1.19717	0.848679	1.0842	0.952066
B4DS24	"cDNA FLJ50635, highly similar to ATP-dependent RNA helicase DDX19A (EC 3.6.1.-)	2 SV	182.2	0.434	3	2	16	47	1.117	1.1	1.031	1.182	0.966	447	50.4	6.58	1.0792	0.037126	0.369165	0.817259	1.14646	0.937273	0.984781	1.15631
B4DS58	"cDNA FLJ57834, moderately similar to Mus musculus NHS-like 1 (Nhsl1), mRNA	2 SV	2.3	0.0268	3	1	1	1	0.717	0.815	0.685	0.68	0.785	336	35.2	5.17	0.7364	0.027147	0.00372415	1.15441	0.992701	0.840491	1.13668	0.913376
B4DS67	cDNA FLJ59967	2 SV	9.65	0.0536	3	1	1	2	1.018	1.01	1.111	1.153	1.15	224	24.1	8.88	1.0884	0.0312899	0.105195	0.997398	1.0378	1.1	0.992141	0.885217
B4DS83	"cDNA FLJ53179, highly similar to Nucleolar protein 10	2 SV	22.46	0.0862	4	4	4	8	0.809	0.874	0.9	0.744	0.895	638	74.4	8.12	0.8444	0.0298841	0.0533228	1.20296	0.826667	1.02975	1.08035	0.903911
B4DS99	"cDNA FLJ51291, highly similar to FYVE, RhoGEF and PH domain-containing protein 1	2 SV	2.11	0.0114	2	1	1	1	0.902	0.924	0.944	1.172	0.989	525	59.8	5.83	0.9862	0.0486152	0.793736	0.843857	1.24153	1.02165	1.02439	0.912032
B4DSE0	"cDNA FLJ60851, highly similar to Ephrin type-B receptor 2 (EC 2.7.10.1)	2 SV	7.05	0.0302	6	2	2	3	1.263	1.138	1.137	0.943	1.061	928	103.4	5.58	1.1084	0.0525353	0.277636	1.12513	0.829376	0.999121	0.901029	1.19039
B4DSE1	"cDNA FLJ55364, highly similar to CRSP complex subunit 6	2 SV	16.5	0.0709	2	4	4	6	0.827	0.795	0.824	0.857	0.749	621	69.7	8.19	0.8104	0.0182198	0.00217446	0.873979	1.04005	1.03648	0.961306	1.10414
B4DSG1	"cDNA FLJ51294, highly similar to JmjC domain-containing histone demethylation protein 1A (EC 1.14.11.-)	2 SV	7.24	0.0286	6	1	1	3	0.723	0.662	0.595	0.73	0.763	420	47	9.25	0.6946	0.0297668	0.00169788	1.04521	1.22689	0.898792	0.915629	0.947575
B4DSJ8	"cDNA FLJ50195, highly similar to mRNA capping enzyme	2 SV	10.91	0.0409	5	2	2	4	0.787	0.686	0.714	0.798	0.656	514	59	7.52	0.7282	0.0278611	0.00634816	0.822055	1.11765	1.04082	0.871665	1.1997
B4DSK7	"cDNA FLJ50196, highly similar to Peroxisome proliferator-activated receptor-binding protein (Fragment)	2 SV	19.04	0.0256	2	3	3	5	0.703	0.811	0.686	0.833	0.596	1330	140.1	8.9	0.7258	0.0434182	0.027424	0.715486	1.21429	0.845869	1.15363	1.17953
B4DSN8	"cDNA FLJ60863, highly similar to High mobility group protein 2-like 1	2 SV	11.79	0.0691	3	2	2	3	1.123	1.002	0.834	0.946	1.041	492	53.1	9.42	0.9892	0.0483233	0.818402	1.10042	1.13429	0.832335	0.892253	1.07877
B4DSP4	"cDNA FLJ58168, highly similar to ADAMTS-7 (EC 3.4.24.-) (Adisintegrin and metalloproteinase with thrombospondin motifs 7)	2 SV	2.49	0.0239	3	1	1	1	1.376	0.993	1.083	1.002	1.628	460	50.7	7.69	1.2164	0.124209	0.408848	1.62475	0.925208	1.09063	0.721657	0.845209
B4DSQ5	"cDNA FLJ53608, highly similar to Protein transport protein Sec23A	2 SV	507.24	0.5503	1	1	31	128	0.928	0.93	0.895	0.993	0.858	736	82.9	7.2	0.9208	0.0223146	0.12963	0.864048	1.1095	0.962366	1.00216	1.08159
B4DST3	"cDNA FLJ56487, highly similar to Methionine synthase (EC 2.1.1.13)	2 SV	25.39	0.0403	4	3	3	7	0.927	0.945	1.041	1.089	0.891	1118	124	5.57	0.9786	0.0371128	0.676031	0.818182	1.04611	1.10159	1.01942	1.0404
B4DSU2	"cDNA FLJ50854, highly similar to Homo sapiens solute carrier family 30 (zinc transporter), member 9 (SLC30A9), mRNA	2 SV	21.77	0.1083	3	4	4	6	0.922	0.954	0.96	0.934	0.982	397	44.5	7.46	0.9504	0.0104384	0.0591286	1.05139	0.972917	1.00629	1.03471	0.9389
B4DSV8	"cDNA FLJ54146, highly similar to Growth hormone-inducible transmembrane protein	2 SV	21.33	0.1416	3	5	5	8	1.166	1.276	1.195	1.17	1.134	332	35.8	9.85	1.1882	0.0239967	0.000908933	0.969231	0.979079	0.93652	1.09434	1.02822
B4DSW9	"cDNA FLJ59415, highly similar to Beta-catenin	2 SV	456.71	0.4993	3	21	23	106	0.949	0.896	0.912	0.844	0.917	709	77.5	6.38	0.9036	0.0172064	0.0212276	1.08649	0.925439	1.01786	0.944152	1.0349
B4DT18	"cDNA FLJ50201, highly similar to Beta-mannosidase (EC 3.2.1.25)	2 SV	35.22	0.0608	5	3	4	9	0.929	0.927	0.985	0.928	0.892	822	94.3	5.31	0.9322	0.0149312	0.0358986	0.961207	0.942132	1.06257	0.997847	1.04148
B4DT77	Annexin	2 SV	253.3	0.4673	8	14	15	68	1.958	1.889	1.959	2.066	1.825	336	37.8	7.18	1.9394	0.04024	1.12509e-07	0.883349	1.05462	1.03706	0.96476	1.07288
B4DT97	"cDNA FLJ56931, highly similar to Peroxisomal carnitine O-octanoyltransferase (EC 2.3.1.137)	2 SV	10.29	0.0328	4	1	1	3	1.601	1.098	1.427	1.773	1.498	457	51.9	6.96	1.4794	0.111702	0.023442	0.844896	1.24247	1.29964	0.685821	1.06876
B4DTA9	cDNA FLJ59753	2 SV	81.54	0.1469	2	1	4	18	0.597	0.644	0.614	0.663	0.584	429	48.1	6.44	0.6204	0.0146376	1.42666e-05	0.880845	1.0798	0.953416	1.07873	1.02226
B4DTB9	"cDNA FLJ50666, weakly similar to Long-chain-fatty-acid--CoA ligase (EC 6.2.1.3)	2 SV	90.32	0.215	5	8	8	22	0.526	0.53	0.511	0.456	0.535	572	63.6	7.42	0.5116	0.0144658	7.73748e-06	1.17325	0.892368	0.964151	1.0076	0.983178
B4DTC8	"cDNA FLJ57432, highly similar to Endoglin	2 SV	5.08	0.0528	9	1	1	2	0.814	0.938	1.215	1.097	0.98	303	32.5	7.66	1.0088	0.0685882	0.958093	0.893345	0.902881	1.29531	1.15233	0.830612
B4DTL8	"cDNA FLJ61389, highly similar to Ras GTPase-activating protein 1	2 SV	69.85	0.108	7	6	6	17	1.386	1.424	1.47	1.625	1.542	824	95	7.17	1.4894	0.0427196	2.32117e-05	0.948923	1.10544	1.0323	1.02742	0.898833
B4DTQ5	Selenoprotein T	2 SV	4.24	0.0949	4	1	1	1	0.849	0.819	0.852	0.784	0.689	137	15.8	7.03	0.7986	0.0300277	0.0166259	0.878827	0.920188	1.04029	0.964664	1.23222
B4DTT8	cDNA FLJ61396	2 SV	12.19	0.1005	2	1	1	3	1.203	1.307	1.005	1.418	1.081	189	21.6	4.92	1.2028	0.0745415	0.255566	0.762341	1.41095	0.768936	1.08645	1.11286
B4DTU7	10-formyltetrahydrofolate dehydrogenase	2 SV	297.6	0.377	2	26	26	72	0.908	0.875	0.911	0.89	0.931	923	101.7	6.52	0.903	0.0095551	0.00127119	1.04607	0.976948	1.04114	0.963656	0.975295
B4DTY8	"cDNA FLJ61587, highly similar to Integrin alpha-1 (Fragment)	2 SV	7.07	0.006	2	1	1	3	1.229	1.272	1.325	1.26	1.335	1173	129.9	6.18	1.2842	0.0200335	3.36515e-05	1.05952	0.950943	1.04167	1.03499	0.920599
B4DTZ6	Sodium/hydrogen exchanger	2 SV	6.37	0.0378	3	1	1	1	1.093	0.949	0.938	0.801	0.893	476	53.8	8.69	0.9348	0.0473755	0.406011	1.11486	0.853945	0.988409	0.868253	1.22396
B4DTZ7	"cDNA FLJ57146, highly similar to Homo sapiens LMBR1 domain containing 2 (LMBRD2), mRNA	2 SV	36.88	0.0951	2	3	3	7	0.796	0.851	0.764	0.809	0.778	589	69.3	7.15	0.7996	0.014962	0.000448902	0.961681	1.0589	0.897767	1.0691	1.02314
B4DU58	"cDNA FLJ51488, highly similar to Macrophage capping protein	2 SV	189.92	0.2477	4	9	9	53	1.873	1.884	1.817	1.903	1.803	327	36.2	6.25	1.856	0.019509	1.34079e-09	0.947451	1.04733	0.964437	1.00587	1.03882
B4DUB5	"cDNA FLJ52760, highly similar to Caspase-7 (EC 3.4.22.-)	2 SV	13.74	0.0606	3	2	2	4	1.479	1.508	1.405	1.464	1.324	264	29.9	5.57	1.436	0.0326512	2.62822e-05	0.904372	1.04199	0.931698	1.01961	1.11707
B4DUC9	"cDNA FLJ53756, highly similar to SPRY domain-containing protein 4	2 SV	53.86	0.6589	2	6	6	16	1.046	0.948	1.144	0.938	0.997	129	14.4	5.24	1.0146	0.0376452	0.943809	1.0629	0.81993	1.20675	0.90631	1.04915
B4DUD5	"cDNA FLJ58787, highly similar to Cleavage stimulation factor 64 kDa subunit	2 SV	127.43	0.2278	5	3	10	36	0.807	0.737	0.693	0.715	0.785	553	58.6	6.76	0.7474	0.021311	0.000204936	1.0979	1.03175	0.940299	0.913259	1.02803
B4DUE1	DNA ligase	2 SV	13.02	0.0327	5	1	1	3	0.526	0.632	0.507	0.655	0.602	612	67.9	5.95	0.5844	0.0291215	0.00260619	0.919084	1.29191	0.802215	1.20152	0.873754
B4DUF8	"cDNA FLJ52165, highly similar to Ubiquitin-conjugating enzyme E2 J1 (EC 6.3.2.19)	2 SV	5.39	0.0264	2	1	1	2	0.607	0.551	0.515	0.512	0.593	303	33.3	6.18	0.5556	0.0195079	1.39996e-05	1.1582	0.994175	0.934664	0.907743	1.02361
B4DUH2	"cDNA FLJ51651, highly similar to Glucose-6-phosphate translocase	2 SV	10.81	0.0871	10	1	1	2	1.593	1.941	1.742	1.188	1.872	356	38.2	8.82	1.6672	0.133724	0.0170777	1.57576	0.681975	0.897476	1.21846	0.850962
B4DUJ6	"cDNA FLJ53099, highly similar to Beta-enolase (EC 4.2.1.11)	2 SV	1032.36	0.6447	1	1	20	219	3.464	3.974	2.937	3.523	2.849	273	29.5	5.71	3.3494	0.206624	7.94306e-06	0.808686	1.19952	0.739054	1.14723	1.21587
B4DUL7	"cDNA FLJ58283, highly similar to Mus musculus leiomodin 2 (cardiac) (Lmod2), mRNA	2 SV	68.73	0.169	3	8	8	21	1.491	1.481	1.265	1.268	1.394	497	56	8.63	1.3798	0.0492376	0.000411273	1.09937	1.00237	0.854153	0.993293	1.06958
B4DUM8	Calsequestrin	2 SV	0	0.0257	2	1	1	1	0.437	0.33	0.318	0.311	0.334	311	36.2	4.21	0.346	0.0231193	8.99786e-05	1.07395	0.977987	0.963636	0.755149	1.30838
B4DUQ8	"cDNA FLJ50872, highly similar to RING finger protein 41	2 SV	20.75	0.1504	10	2	3	6	1.216	1.141	1.095	1.117	1.129	246	28	6.61	1.1396	0.0205563	0.00247355	1.01074	1.02009	0.959684	0.938322	1.07706
B4DV28	"cDNA FLJ54170, highly similar to Cytosolic nonspecific dipeptidase	2 SV	406.35	0.4968	2	18	18	92	1.251	1.37	1.295	1.443	1.296	463	51.5	6.43	1.331	0.0339013	0.000324585	0.898129	1.11429	0.945255	1.09512	0.965278
B4DV79	Eukaryotic translation initiation factor 3 subunit B	EIF3B	282.18	0.3293	4	25	25	73	1.264	1.246	1.245	1.316	1.149	738	85.1	5.26	1.244	0.0270315	0.000897208	0.8731	1.05703	0.999197	0.985759	1.10009
B4DVE5	"cDNA FLJ56502, highly similar to Runt-related transcription factor 3	2 SV	4.65	0.0773	3	1	1	1	1.476	1.137	1.261	1.294	0.918	362	38.3	9.1	1.2172	0.0923977	0.376562	0.709428	1.02617	1.10906	0.770325	1.60784
B4DVG9	"cDNA FLJ57007, highly similar to Microtubule-associated protein 9	2 SV	2.46	0.0161	4	2	2	2	0.436	0.417	0.376	0.332	0.447	622	71.4	8.34	0.4016	0.021191	0.000117029	1.34639	0.882979	0.901679	0.956422	0.975391
B4DVH1	"cDNA FLJ54927, highly similar to VIP36-like protein	2 SV	34.69	0.2069	7	3	3	8	0.804	0.796	0.808	0.824	0.899	203	23.4	7.46	0.8262	0.0187627	0.00140959	1.09102	1.0198	1.01508	0.99005	0.894327
B4DVM5	"cDNA FLJ60907, highly similar to WD repeat protein 24	2 SV	2.72	0.0157	3	1	1	1	1.195	1.311	1.088	1.195	1.302	511	57.5	8.87	1.2182	0.0410261	0.015793	1.08954	1.09835	0.829901	1.09707	0.917819
B4DVM9	"cDNA FLJ50247, highly similar to Jumonji/ARID domain-containing protein 1A (Fragment)	2 SV	21.69	0.0524	4	4	4	8	0.768	0.73	0.792	0.662	0.68	1049	119.4	6.3	0.7264	0.0248467	0.00127251	1.02719	0.835859	1.08493	0.950521	1.12941
B4DVP2	"cDNA FLJ57208, highly similar to 5'-AMP-activated protein kinase subunit beta-1	2 SV	9.81	0.1116	3	2	3	5	1.055	1.254	1.086	1.1	1.16	233	26.4	5.73	1.131	0.0351653	0.0991701	1.05455	1.01289	0.866029	1.18863	0.909483
B4DVP6	"cDNA FLJ60004, highly similar to Alpha-mannosidase 2C1 (EC 3.2.1.24)	2 SV	14.02	0.0235	5	1	1	3	1.015	1.002	1.023	0.951	1.185	639	72.1	6.86	1.0352	0.0394897	0.7326	1.24606	0.929619	1.02096	0.987192	0.85654
B4DVQ5	Eukaryotic translation initiation factor 3 subunit C	EIF3C	337.03	0.2584	4	20	20	80	1.249	1.262	1.228	1.322	1.18	898	103.6	5.53	1.2482	0.0231266	0.000283529	0.892587	1.07655	0.973059	1.01041	1.05847
B4DVT8	"cDNA FLJ60173, highly similar to Zinc-finger protein ZPR1	2 SV	35.72	0.1593	3	7	7	13	1.623	1.509	1.544	1.511	1.47	408	45.8	4.84	1.5314	0.0257266	8.62108e-07	0.972866	0.978627	1.02319	0.92976	1.10408
B4DVV7	"cDNA FLJ51339, highly similar to Methionyl-tRNA synthetase, mitochondrial (EC 6.1.1.10)	2 SV	34.77	0.0827	2	3	3	9	0.85	0.881	0.73	0.879	0.864	520	58.4	8.28	0.8408	0.028262	0.0369838	0.982935	1.20411	0.828604	1.03647	0.983796
B4DVZ9	"cDNA FLJ61177, highly similar to Phosphatidylinositol-4-phosphate 5-kinasetype-1 gamma (EC 2.7.1.68)	2 SV	30.66	0.0625	5	1	5	9	0.874	0.881	0.934	0.969	0.984	640	70.1	5.41	0.9284	0.0223352	0.0841993	1.01548	1.03747	1.06016	1.00801	0.888211
B4DW02	"cDNA FLJ55597, highly similar to Serum paraoxonase/arylesterase 2 (EC 3.1.1.2)	2 SV	74.64	0.2987	1	1	6	21	0.671	0.684	0.814	0.761	0.786	375	41.5	5.62	0.7432	0.0281769	0.00305214	1.03285	0.934889	1.19006	1.01937	0.85369
B4DW31	"cDNA FLJ54186, highly similar to Nuclear receptor-binding protein	2 SV	70.7	0.1942	2	7	8	19	1.16	1.103	1.063	1.276	1.023	515	57.9	5.11	1.125	0.0440216	0.206074	0.801724	1.20038	0.963735	0.950862	1.13392
B4DW52	"cDNA FLJ55253, highly similar to Actin, cytoplasmic 1	2 SV	8057.46	0.7781	1	2	36	1958	1.255	1.214	1.188	1.18	1.341	347	38.6	5.35	1.2356	0.0294187	0.000911073	1.13644	0.993266	0.978583	0.967331	0.935869
B4DW57	"cDNA FLJ51343, highly similar to Polycomb complex protein RING1	2 SV	41.23	0.101	2	3	3	9	0.884	0.884	0.815	0.952	0.966	386	40.1	5.49	0.9002	0.0272	0.0866422	1.01471	1.1681	0.921946	1	0.915114
B4DW58	"cDNA FLJ61429, highly similar to Ena/VASP-like protein	2 SV	31.61	0.1076	4	3	3	10	0.976	1.036	0.99	1.098	0.925	381	41.3	9.14	1.005	0.0292199	0.996515	0.842441	1.10909	0.955598	1.06148	1.05514
B4DW89	"cDNA FLJ52785, highly similar to Protein cereblon	2 SV	18.84	0.0878	4	2	2	5	0.888	0.949	0.951	1.047	0.866	376	43.3	7.3	0.9402	0.0314887	0.290121	0.827125	1.10095	1.00211	1.06869	1.0254
B4DWA1	Brain-specific angiogenesis inhibitor 1-associated protein 2	BAIAP2	27.08	0.1147	10	3	3	8	0.99	0.881	1.148	0.994	0.975	375	40.6	9.06	0.9976	0.0428936	0.884021	0.980885	0.865854	1.30306	0.889899	1.01538
B4DWA9	"cDNA FLJ57214, highly similar to TBC1 domain family member 22A	2 SV	1.8	0.0174	8	1	1	1	1.573	1.516	1.332	1.456	1.385	403	47.1	6.65	1.4524	0.0433827	0.000118346	0.951236	1.09309	0.878628	0.963764	1.13574
B4DWB0	"cDNA FLJ59772, highly similar to Nucleotide-binding protein-like	2 SV	21.39	0.1749	3	4	4	8	0.704	0.633	0.682	0.681	0.727	223	24.4	6.11	0.6854	0.0155775	2.38871e-05	1.06755	0.998534	1.07741	0.899148	0.968363
B4DWC1	"cDNA FLJ51345, highly similar to Histamine N-methyltransferase (EC 2.1.1.8)	2 SV	11.38	0.1491	2	3	3	7	1.604	1.701	1.741	1.442	1.528	161	18.4	6.8	1.6032	0.0548611	2.87321e-05	1.05964	0.82826	1.02352	1.06047	1.04974
B4DWC4	Chloride intracellular channel protein	2 SV	594.7	0.7184	2	19	20	145	2.683	2.972	2.493	2.811	2.623	245	27.8	6.38	2.7164	0.0818618	1.19988e-07	0.93312	1.12756	0.838829	1.10772	1.02287
B4DWD3	"cDNA FLJ51346, highly similar to Decaprenyl-diphosphate synthase subunit 2 (EC2.5.1.-)	2 SV	9.37	0.076	3	2	2	3	0.869	0.934	0.964	1.025	1.12	263	29	6.61	0.9824	0.0425965	0.735949	1.09268	1.06328	1.03212	1.0748	0.775893
B4DWG1	"cDNA FLJ55643, highly similar to SEC23-interacting protein	2 SV	164.16	0.2256	2	15	16	45	1.055	0.976	1.025	1.065	0.994	789	89.7	5.62	1.023	0.0170909	0.555177	0.933333	1.03902	1.0502	0.925118	1.06137
B4DWI8	"cDNA FLJ57805, highly similar to Homo sapiens paraspeckle component 1 (PSPC1), transcript variant alpha, mRNA	2 SV	174.58	0.2851	2	12	13	43	0.61	0.608	0.571	0.568	0.549	463	52.5	7.25	0.5812	0.0119641	9.88246e-07	0.966549	0.994746	0.939145	0.996721	1.11111
B4DWS6	"cDNA FLJ61181, highly similar to Homo sapiens hydroxysteroid (17-beta) dehydrogenase 12 (HSD17B12), mRNA	2 SV	241.47	0.4441	3	12	12	58	1.128	1.119	1.167	1.155	1.2	304	33.5	9.39	1.1538	0.0144686	0.000201092	1.03896	0.989717	1.0429	0.992021	0.94
B4DWT5	"cDNA FLJ50720, highly similar to Homo sapiens tropomyosin 3 (TPM3), transcript variant 2, mRNA	2 SV	398.09	0.8374	1	9	28	134	1.047	1.045	1.116	1.201	1.102	203	23.8	4.81	1.1022	0.0285226	0.0456874	0.917569	1.07616	1.06794	0.99809	0.950091
B4DWX4	"cDNA FLJ56589, highly similar to GAS2-like protein 1	2 SV	2.43	0.0507	6	1	1	1	1.003	1.248	1.263	1.135	1.351	138	15.4	9.22	1.2	0.060045	0.136596	1.19031	0.898654	1.01202	1.24427	0.742413
B4DWZ5	"cDNA FLJ53016, highly similar to Mitochondrial carnitine/acylcarnitine carrier protein	2 SV	57.3	0.2351	2	6	6	19	1.188	1.221	1.167	1.093	1.168	251	27.7	9.35	1.1674	0.0210157	0.000840389	1.06862	0.93659	0.955774	1.02778	1.01712
B4DWZ7	"cDNA FLJ56802, highly similar to LanC-like protein 2	2 SV	28.42	0.1065	3	3	3	6	1.335	1.329	1.381	1.476	1.348	432	48.9	7.42	1.3738	0.0270876	9.47121e-06	0.913279	1.06879	1.03913	0.995506	0.990356
B4DXC4	"cDNA FLJ58636, moderately similar to Atlastin	2 SV	53.79	0.1778	3	7	9	16	1.02	1.059	1.149	1.091	1.126	523	58.7	5.64	1.089	0.0230586	0.0608033	1.03208	0.949521	1.08499	1.03824	0.905861
B4DXG8	"cDNA FLJ55260, highly similar to Exosome complex exonuclease RRP45 (EC 3.1.13.-)	2 SV	30.21	0.1122	5	5	5	11	0.717	0.842	0.785	0.816	0.738	392	43.5	4.92	0.7796	0.0233422	0.0029931	0.904412	1.03949	0.932304	1.17434	0.971545
B4DXS1	Glycylpeptide N-tetradecanoyltransferase	2 SV	19.42	0.129	7	1	3	6	1.271	0.998	1.102	0.929	0.826	310	36	9.54	1.0252	0.0761547	0.96629	0.889128	0.843013	1.10421	0.785208	1.53874
B4DXT8	"cDNA FLJ53851, highly similar to Origin recognition complex subunit 5	2 SV	3.08	0.0297	6	1	1	1	0.769	0.742	0.662	0.68	0.825	303	35.1	8.82	0.7356	0.029713	0.00282334	1.21324	1.02719	0.892183	0.964889	0.932121
B4DXU3	"cDNA FLJ54989, highly similar to Mitochondrial import receptor subunit TOM34	2 SV	33.06	0.2313	2	4	4	8	1.119	1.055	1.231	0.962	1.17	268	30.2	9.17	1.1074	0.0464851	0.334498	1.21622	0.781478	1.16682	0.942806	0.95641
B4DXW2	"cDNA FLJ60947, highly similar to Coiled-coil domain-containing protein 9	2 SV	6.76	0.0487	3	2	2	3	1.317	1.317	0.969	1.09	1.237	513	58	5.21	1.186	0.0682744	0.120335	1.13486	1.12487	0.735763	1	1.06467
B4DXW9	"cDNA FLJ57228, highly similar to Proteasome inhibitor PI31 subunit	2 SV	2.05	0.0514	5	1	1	1	1.252	1.351	1.208	1.257	1.401	175	19.3	6.42	1.2938	0.0355153	0.00113642	1.11456	1.04056	0.894152	1.07907	0.893647
B4DY09	Interleukin enhancer-binding factor 2	ILF2	561.61	0.6761	2	17	17	131	0.723	0.749	0.713	0.722	0.724	352	38.9	4.94	0.7262	0.00602827	8.24169e-08	1.00277	1.01262	0.951936	1.03596	0.998619
B4DY35	"cDNA FLJ55007, highly similar to Bifunctional methylenetetrahydrofolate dehydrogenase/cyclohydrolase, mitochondrial	2 SV	30.45	0.2366	5	3	3	8	0.706	0.93	0.715	0.736	0.864	186	19.9	9.33	0.7902	0.0450959	0.075858	1.17391	1.02937	0.768817	1.31728	0.81713
B4DY67	"cDNA FLJ56591, highly similar to Eukaryotic translation initiation factor 2C3	2 SV	25.32	0.0544	5	1	2	6	0.817	0.82	0.877	0.801	0.837	496	56	8.94	0.8304	0.0129754	0.000477758	1.04494	0.913341	1.06951	1.00367	0.976105
B4DYD9	"cDNA FLJ61465, highly similar to Homo sapiens vacuolar protein sorting 37C (VPS37C), mRNA	2 SV	16.15	0.0776	2	2	2	7	1.281	1.011	1.351	1.494	1.228	322	35.2	5.21	1.273	0.0792647	0.0821682	0.821954	1.10585	1.3363	0.789227	1.04316
B4DYF8	"cDNA FLJ58479, highly similar to Leucine-rich repeats and calponin homologydomain-containing protein 4	2 SV	33.85	0.1129	3	3	3	8	0.898	0.949	0.91	0.855	0.939	363	39.2	9.09	0.9102	0.0166295	0.033484	1.09825	0.93956	0.958904	1.05679	0.956337
B4DYG5	"cDNA FLJ60960, highly similar to Phosphatidylinositol 4-kinase alpha (EC 2.7.1.67)	2 SV	64.55	0.0438	3	6	6	18	0.999	1.036	1.009	1.071	1.027	2102	236.6	7.09	1.0284	0.0124804	0.280671	0.958917	1.06145	0.973938	1.03704	0.972736
B4DYH9	"cDNA FLJ56518, highly similar to Myomesin-1	2 SV	427.41	0.5815	1	1	27	101	0.486	0.487	0.498	0.383	0.504	552	62	7.18	0.4716	0.0224067	0.000323101	1.31593	0.769076	1.02259	1.00206	0.964286
B4DYK6	"cDNA FLJ56887, highly similar to Homo sapiens guanine nucleotide binding protein-like 1 (GNL1), mRNA	2 SV	122.05	0.2149	2	10	10	31	0.936	0.932	0.894	1.019	0.92	605	68.2	5.47	0.9402	0.02102	0.196648	0.902846	1.13982	0.959227	0.995726	1.01739
B4DYK9	"cDNA FLJ60370, weakly similar to Homo sapiens retinitis pigmentosa GTPase regulator (RPGR), transcript variant C, mRNA	2 SV	11.56	0.0378	6	2	3	6	0.879	0.713	0.771	1.232	0.826	874	97.5	5.31	0.8842	0.0912422	0.404866	0.670455	1.59792	1.08135	0.811149	1.06416
B4DYP6	"cDNA FLJ57094, highly similar to Probable ATP-dependent RNA helicase DDX47 (EC3.6.1.-)	2 SV	44.78	0.303	6	3	3	13	0.59	0.671	0.753	0.807	0.596	132	14.1	4.64	0.6834	0.0428002	0.00466761	0.738538	1.07171	1.12221	1.13729	0.989933
B4DYQ3	"cDNA FLJ60974, highly similar to Mediator of RNA polymerase II transcription subunit 12	2 SV	3.61	0.006	5	1	1	1	0.8	0.864	0.783	0.964	0.788	2000	222.3	6.95	0.8398	0.0342818	0.0636374	0.817427	1.23116	0.90625	1.08	1.01523
B4DYR7	"cDNA FLJ57854, highly similar to Synaptophysin-like protein 2	2 SV	14.18	0.0673	3	1	1	4	0.836	0.86	1.087	0.969	1.202	208	23.7	5.58	0.9908	0.0690676	0.801123	1.24045	0.891444	1.26395	1.02871	0.695507
B4DYZ1	RNA helicase	2 SV	15.92	0.0235	3	1	1	3	0.805	0.823	0.763	0.75	0.974	722	80.9	9.83	0.823	0.0400337	0.0658926	1.29867	0.982962	0.927096	1.02236	0.826489
B4DYZ9	"cDNA FLJ53462, highly similar to Transcription intermediary factor 1-alpha	2 SV	5.1	0.0427	3	2	2	3	0.894	0.98	0.917	0.965	0.813	961	107.6	7.17	0.9138	0.0296368	0.156113	0.842487	1.05234	0.935714	1.0962	1.09963
B4DZ36	"cDNA FLJ58441, highly similar to Attractin	2 SV	15.88	0.0147	4	2	2	6	0.985	0.959	1.026	0.824	0.963	1156	129.7	6.87	0.9514	0.0339979	0.440868	1.16869	0.803119	1.06986	0.973604	1.02285
B4DZ54	"cDNA FLJ61492, highly similar to Homo sapiens ubiquitin associated protein 2 (UBAP2), transcript variant 1, mRNA	2 SV	36.1	0.0486	2	3	3	10	0.968	1.049	0.947	0.935	0.865	1028	107.6	7.34	0.9528	0.0296182	0.356419	0.925134	0.987328	0.902765	1.08368	1.11908
B4DZ55	"cDNA FLJ52097, weakly similar to Homo sapiens transmembrane and tetratricopeptide repeat containing 1 (TMTC1), mRNA	2 SV	62.9	0.0985	3	6	8	20	0.94	0.796	0.866	0.839	0.836	914	103.8	8.88	0.8554	0.0239199	0.0249636	0.996424	0.968822	1.08794	0.846809	1.1244
B4DZ85	Nuclear receptor coactivator 4	NCOA4	16.08	0.0603	7	2	2	7	1.055	1.227	1.148	1.21	1.26	448	50.7	6.23	1.18	0.0361649	0.0305301	1.04132	1.05401	0.935615	1.16303	0.837302
B4DZ87	"cDNA FLJ57240, highly similar to Mitochondrial proteins import receptor	2 SV	239.46	0.4471	2	18	18	62	0.788	0.829	0.761	0.8	0.851	501	56.9	5.91	0.8058	0.0157143	0.000651276	1.06375	1.05125	0.917973	1.05203	0.925969
B4DZ90	"cDNA FLJ56312, highly similar to Homo sapiens TruB pseudouridine (psi) synthase homolog 1 (TRUB1), mRNA	2 SV	16.91	0.1753	2	3	3	5	1.154	1.189	1.095	1.202	1.231	251	27.6	6.79	1.1742	0.0233439	0.00262938	1.02413	1.09772	0.920942	1.03033	0.937449
B4DZB5	"cDNA FLJ60988, highly similar to Serine hydroxymethyltransferase, cytosolic (EC 2.1.2.1)	2 SV	57.35	0.1397	6	2	3	14	1.055	1.032	1.116	0.999	1.055	229	25.4	6.05	1.0514	0.0191327	0.228627	1.05606	0.895161	1.0814	0.978199	1
B4DZC0	"cDNA FLJ51771, highly similar to SWI/SNF-related matrix-associatedactin-dependent regulator of chromatin subfamily A member5 (EC 3.6.1.-)	2 SV	193.27	0.2764	3	18	25	62	0.628	0.663	0.621	0.623	0.625	995	116.7	8.34	0.632	0.00783582	9.29083e-08	1.00321	1.00322	0.936652	1.05573	1.0048
B4DZD4	"cDNA FLJ60990, highly similar to Semaphorin-6C	2 SV	4.34	0.0161	4	1	1	3	0.474	0.48	0.779	0.564	0.816	683	74.1	8.1	0.6226	0.0733877	0.0664311	1.44681	0.724005	1.62292	1.01266	0.580882
B4DZG7	ADP-ribosylation factor-like protein 1	ARL1	98.9	0.6519	3	8	8	33	1.053	1.226	1.147	1.223	1.164	135	15.4	5.34	1.1626	0.0315636	0.0256064	0.951758	1.06626	0.935563	1.16429	0.904639
B4DZJ7	Transcription elongation factor SPT5	2 SV	137.64	0.1324	3	11	11	32	0.925	0.91	0.889	0.908	0.888	1065	118.1	5.45	0.904	0.00697854	0.000195991	0.977974	1.02137	0.976923	0.983784	1.04167
B4DZQ5	"cDNA FLJ51417, highly similar to Serine/threonine-protein kinase PRP4 homolog (EC 2.7.11.1)	2 SV	68.84	0.1349	2	10	11	25	0.734	0.757	0.637	0.674	0.696	993	115.4	10.27	0.6996	0.0212899	0.000170638	1.03264	1.05808	0.84148	1.03134	1.0546
B4DZZ0	PRA1 family protein	2 SV	395.7	0.3152	3	7	7	104	0.945	1.008	1.002	1.013	0.996	165	19.2	9.77	0.9928	0.0122858	0.738085	0.983218	1.01098	0.994048	1.06667	0.948795
B4DZZ8	"cDNA FLJ52943, highly similar to Zinc transporter SLC39A7	2 SV	45.25	0.0882	3	3	3	13	0.633	0.627	0.6	0.587	0.661	374	39.6	6.96	0.6216	0.0129908	3.86269e-06	1.12606	0.978333	0.956938	0.990521	0.95764
B4E022	"cDNA FLJ56274, highly similar to Transketolase (EC 2.2.1.1)	2 SV	601.76	0.6302	7	32	32	137	1.41	1.228	1.314	1.381	1.312	576	62.8	7.52	1.329	0.031607	0.000214406	0.950036	1.05099	1.07003	0.870922	1.0747
B4E038	cDNA FLJ58443	2 SV	17.93	0.127	2	1	1	4	0.966	1.006	1.075	1.083	1.114	126	13.3	8.81	1.0488	0.0271982	0.330511	1.02862	1.00744	1.06859	1.04141	0.867145
B4E054	"cDNA FLJ58444, highly similar to Vacuolar ATP synthase subunit H (EC 3.6.3.14)	2 SV	126.48	0.2188	4	8	8	28	1.408	1.397	1.458	1.399	1.427	457	52.7	6.74	1.4178	0.011364	1.50586e-08	1.02001	0.959534	1.04366	0.992188	0.986685
B4E074	"cDNA FLJ58655, highly similar to Notchless homolog 1	2 SV	21.89	0.128	3	3	3	6	0.766	0.778	0.76	0.724	0.835	461	50.7	6.98	0.7726	0.01801	0.000854291	1.15331	0.952632	0.976864	1.01567	0.917365
B4E0B1	cDNA FLJ52100	2 SV	41.54	0.0954	2	6	6	12	1.236	1.296	1.239	1.311	1.355	891	100.9	8.27	1.2874	0.0225668	5.12799e-05	1.03356	1.05811	0.956019	1.04854	0.912177
B4E0H8	"cDNA FLJ60385, highly similar to Integrin alpha-3	2 SV	152.71	0.1553	3	14	14	35	2.546	2.385	2.461	2.57	2.584	1037	115.1	6.57	2.5092	0.0376794	4.10711e-10	1.00545	1.04429	1.03187	0.936764	0.985294
B4E0K0	"cDNA FLJ52820, highly similar to Nucleoporin p58/p45	2 SV	35.21	0.0705	7	4	4	13	0.83	0.795	0.871	0.766	0.796	440	46	8.46	0.8116	0.0179794	0.00185176	1.03916	0.879449	1.0956	0.957831	1.04271
B4E0K5	Mitogen-activated protein kinase	MAPK14	129.41	0.5442	3	8	9	34	1.24	1.398	1.269	1.351	1.316	283	32.3	4.92	1.3148	0.0282195	0.000230969	0.974093	1.06462	0.907725	1.12742	0.942249
B4E0K9	Alpha-mannosidase	2 SV	145.11	0.2053	3	15	15	45	1.062	1.115	1.145	1.171	1.086	950	107.4	7.02	1.1158	0.0195995	0.00442018	0.927412	1.02271	1.02691	1.04991	0.977901
B4E0M0	cDNA FLJ52639	2 SV	0	0.0824	2	1	1	1	0.922	0.717	1.123	1.041	0.802	255	28.4	8.5	0.921	0.0744923	0.501423	0.770413	0.926981	1.56625	0.777657	1.14963
B4E0P8	"cDNA FLJ53007, highly similar to UBA/UBX 33.3 kDa protein	2 SV	46.2	0.38	2	6	6	14	1.38	1.244	1.227	1.399	1.218	200	22.9	9.13	1.2936	0.0394875	0.00312587	0.870622	1.14018	0.986334	0.901449	1.133
B4E0Q3	"cDNA FLJ51432, highly similar to Dynamin-binding protein	2 SV	6.23	0.0624	6	2	2	3	0.982	1.112	1.003	0.955	0.952	513	57.9	7.91	1.0008	0.0293281	0.965523	0.996859	0.952144	0.901978	1.13238	1.03151
B4E0R1	Integrin beta	2 SV	10.09	0.0143	3	1	1	3	2.343	2.562	2.547	2.633	2.715	700	77.3	6.89	2.56	0.0618935	2.42497e-08	1.03114	1.03377	0.994145	1.09347	0.862983
B4E0U7	"cDNA FLJ54264, highly similar to Exocyst complex component 5	2 SV	66.04	0.14	5	6	6	19	1.141	1.124	1.111	1.251	1.193	643	74.3	7.01	1.164	0.0258341	0.00421502	0.953637	1.12601	0.988434	0.985101	0.956412
B4E0W3	"cDNA FLJ60386, moderately similar to Signal-induced proliferation-associated protein 1	2 SV	23.65	0.0394	3	3	3	7	0.787	0.775	0.84	0.788	0.843	940	101.7	6.48	0.8066	0.0144381	0.000522506	1.0698	0.938095	1.08387	0.984752	0.933571
B4E0W9	cDNA FLJ57468	2 SV	10.38	0.1018	5	1	1	3	1.069	0.834	0.917	0.876	0.795	167	18.7	7.69	0.8982	0.0473238	0.299312	0.907534	0.955289	1.09952	0.780168	1.34465
B4E0X7	"cDNA FLJ51176, highly similar to Zinc finger protein 512	2 SV	36.57	0.1195	7	6	6	11	0.695	0.614	0.63	0.614	0.646	385	44.1	9.82	0.6398	0.0150213	1.05242e-05	1.05212	0.974603	1.02606	0.883453	1.07585
B4E106	"cDNA FLJ53399, highly similar to Monocarboxylate transporter 1	2 SV	12.3	0.0438	1	1	1	3	0.652	0.581	0.576	0.556	0.529	480	51.8	8.75	0.5788	0.0204583	0.00012991	0.951439	0.965278	0.991394	0.891104	1.23251
B4E107	Arginyl-tRNA--protein transferase 1	ATE1	18.03	0.0782	5	3	3	6	1.414	1.264	1.412	1.075	1.367	422	47.8	5.78	1.3064	0.0639317	0.0284306	1.27163	0.761331	1.11709	0.893918	1.03438
B4E183	"cDNA FLJ58663, moderately similar to P2Y purinoceptor 12	2 SV	1.77	0.0245	4	1	1	1	0.187	0.135	0.209	0.218	0.517	245	28.1	9.23	0.2532	0.0675044	0.027813	2.37156	1.04306	1.54815	0.721925	0.361702
B4E184	"cDNA FLJ53267, highly similar to Optineurin	2 SV	67.31	0.1538	4	6	9	21	2.06	1.957	1.987	1.921	1.978	520	59.6	5.27	1.9806	0.0228705	6.54145e-10	1.02967	0.966784	1.01533	0.95	1.04146
B4E1B3	"cDNA FLJ53950, highly similar to Angiotensinogen	2 SV	17.47	0.0858	6	3	3	5	1.112	1.118	1.344	1.023	1.321	466	51	6.16	1.1836	0.063178	0.209071	1.2913	0.761161	1.20215	1.0054	0.841787
B4E1D4	"cDNA FLJ54399, highly similar to Golgin subfamily A member 5	2 SV	70.19	0.0984	4	5	5	17	0.714	0.747	0.644	0.665	0.706	640	73.1	5.52	0.6952	0.018285	6.32557e-05	1.06165	1.03261	0.862115	1.04622	1.01133
B4E1D9	"cDNA FLJ55318, highly similar to Casein kinase I isoform alpha (EC 2.7.11.1)	2 SV	56.78	0.3246	3	6	6	17	0.92	1.089	1.084	1.015	0.863	228	26.7	9.69	0.9942	0.0448346	0.87076	0.850246	0.936347	0.995409	1.1837	1.06605
B4E1E2	"cDNA FLJ61530, highly similar to Hepatocyte growth factor-regulated tyrosine kinase substrate	2 SV	52.25	0.115	3	8	8	16	1.656	1.693	1.475	1.702	1.49	661	74.8	7.99	1.6032	0.0499314	5.46811e-05	0.875441	1.1539	0.871234	1.02234	1.11141
B4E1F4	"alpha-1,2-Mannosidase	2 SV	6.65	0.0397	5	1	1	3	1.019	1.295	1.767	1.044	1.117	302	34.9	5.94	1.2484	0.138345	0.319977	1.06992	0.590832	1.36448	1.27085	0.912265
B4E1G1	Derlin	DERL1	17.35	0.1656	3	2	2	5	0.859	1.013	0.904	1.019	0.899	151	17	9.89	0.9388	0.0324814	0.352959	0.882237	1.12721	0.892399	1.17928	0.955506
B4E1G9	cDNA FLJ57476	2 SV	10.67	0.1595	2	1	1	2	1.205	1.589	1.356	1.332	1.343	163	17.6	9.48	1.365	0.0622214	0.00883099	1.00826	0.982301	0.853367	1.31867	0.897245
B4E1L0	Adenylosuccinate synthetase isozyme 2	ADSS	108.17	0.2115	2	6	7	32	1.12	1.119	1.122	1.228	1.086	435	47.9	5.91	1.135	0.0241868	0.0131544	0.884365	1.09447	1.00268	0.999107	1.03131
B4E1N1	Armadillo repeat-containing protein 6	ARMC6	20.02	0.1299	4	4	4	5	1.309	1.359	1.268	1.349	1.283	408	44.1	6.77	1.3136	0.0178202	7.95376e-06	0.951075	1.06388	0.933039	1.0382	1.02027
B4E1T1	"cDNA FLJ54081, highly similar to Keratin, type II cytoskeletal 5	2 SV	49.36	0.1027	9	2	5	15	1.223	0.875	1.34	0.943	0.703	555	58.8	5.97	1.0168	0.116405	0.789258	0.745493	0.703731	1.53143	0.715454	1.73969
B4E1U1	"cDNA FLJ52181, highly similar to Phosphatidylinositol transfer protein alpha isoform	2 SV	28.51	0.2132	4	4	4	7	1.277	1.197	1.192	1.228	1.302	197	23.6	7.09	1.2392	0.0218023	4.92991e-05	1.06026	1.0302	0.995823	0.937353	0.980799
B4E1W3	"cDNA FLJ51732, highly similar to Peroxisomal NADH pyrophosphatase NUDT12 (EC 3.6.1.22)	2 SV	31.02	0.0946	3	4	4	10	1.207	1.218	1.16	1.129	1.173	444	50	6.79	1.1774	0.0161078	5.86288e-05	1.03897	0.973276	0.952381	1.00911	1.02899
B4E1X5	cDNA FLJ59605	2 SV	3.61	0.0419	8	1	1	1	0.507	0.406	0.431	0.387	0.416	215	24.7	10.36	0.4294	0.0206751	5.98284e-05	1.07494	0.897912	1.06158	0.800789	1.21875
B4E1X7	"cDNA FLJ55292, highly similar to Homo sapiens nuclear domain 10 protein (NDP52), mRNA	2 SV	2.4	0.0287	6	1	1	1	0.732	0.98	0.859	0.812	0.944	348	40.5	4.77	0.8654	0.0447209	0.203152	1.16256	0.945285	0.876531	1.3388	0.775424
B4E205	"cDNA FLJ61651, highly similar to Protein transport protein Sec24A	2 SV	57.74	0.0525	2	2	3	15	0.896	0.916	1.013	0.835	0.962	857	96.2	7.91	0.9244	0.0301108	0.247985	1.1521	0.824284	1.1059	1.02232	0.931393
B4E206	"cDNA FLJ55441, highly similar to Nuclear pore complex protein Nup133	2 SV	178.63	0.2202	2	15	15	40	0.836	0.833	0.827	0.891	0.763	1140	127.3	5.05	0.83	0.0203273	0.0060244	0.856341	1.07739	0.992797	0.996411	1.09567
B4E223	"cDNA FLJ52075, moderately similar to Mus musculus SPT2, Suppressor of Ty, domain containing 1, mRNA	2 SV	4.39	0.0111	3	1	1	2	0.75	0.724	0.669	0.643	0.775	629	68.5	9.85	0.7122	0.0246645	0.000840627	1.20529	0.961136	0.924033	0.965333	0.967742
B4E240	"cDNA FLJ58827, highly similar to UBX domain-containing protein 2	2 SV	121.54	0.1673	2	7	7	34	0.886	0.931	0.871	0.899	0.883	490	54.9	6.64	0.894	0.0102665	0.0014827	0.982202	1.03215	0.935553	1.05079	1.0034
B4E245	"cDNA FLJ61538, highly similar to Switch-associated protein 70	2 SV	75.91	0.2016	2	11	11	27	1.807	1.839	1.782	1.923	1.741	516	61.3	5.74	1.8184	0.0306686	5.95449e-08	0.905356	1.07912	0.969005	1.01771	1.03791
B4E290	"cDNA FLJ50039, highly similar to Homo sapiens solute carrier family 25, member 24, transcript variant 1, mRNA	2 SV	343.05	0.4633	2	22	22	84	0.692	0.674	0.686	0.637	0.68	477	53.3	6.61	0.6738	0.00967678	1.21699e-06	1.0675	0.928571	1.0178	0.973988	1.01765
B4E2B2	"cDNA FLJ61061, highly similar to Wiskott-Aldrich syndrome protein-interactingprotein	2 SV	1.62	0.0248	8	1	1	1	2.18	1.864	2.21	1.915	2.076	403	40.4	11.72	2.049	0.0692791	4.104e-06	1.08407	0.866516	1.18562	0.855046	1.0501
B4E2D5	Transcription factor SPT20 homolog	SUPT20H	0	0.0301	9	1	1	1	0.673	0.58	1.408	0.348	0.38	498	56	8.21	0.6778	0.192384	0.192237	1.09195	0.247159	2.42759	0.861813	1.77105
B4E2D6	"cDNA FLJ61066, highly similar to Segment polarity protein dishevelled homolog DVL-2	2 SV	33.04	0.0572	4	2	3	10	0.972	1.027	0.97	0.974	0.948	717	77	6.04	0.9782	0.0130706	0.365494	0.973306	1.00412	0.944499	1.05658	1.02532
B4E2E1	"cDNA FLJ54322, highly similar to Protein transport protein Sec24B	2 SV	77.3	0.0877	4	5	6	23	1.098	1.168	1.088	1.127	1.045	867	96.1	7.11	1.1052	0.0204827	0.0214108	0.92724	1.03585	0.931507	1.06375	1.05072
B4E2F3	"cDNA FLJ53277, highly similar to Conserved oligomeric Golgi complex component 3	2 SV	50.63	0.0707	2	4	4	15	0.881	0.978	0.813	0.836	0.843	665	75.7	6.62	0.8702	0.029085	0.0400517	1.00837	1.02829	0.831288	1.1101	1.04508
B4E2G8	"cDNA FLJ54047, highly similar to Alpha-1 catenin (Cadherin-associated protein)	2 SV	854.06	0.5455	2	43	43	189	0.972	0.973	0.962	0.937	0.964	891	98.3	6.38	0.9616	0.00651613	0.00916654	1.02882	0.974012	0.988695	1.00103	1.0083
B4E2J1	"cDNA FLJ54240, highly similar to ATPase family AAA domain-containing protein 1	2 SV	73.04	0.3187	2	7	7	26	0.782	0.807	0.804	0.829	0.822	273	30.6	5.97	0.8088	0.00814494	3.41825e-06	0.991556	1.03109	0.996283	1.03197	0.951338
B4E2L8	"cDNA FLJ53487, highly similar to Coagulation factor XIII A chain (EC 2.3.2.13)	2 SV	395.83	0.4297	1	1	25	105	2.746	3.671	2.864	3.465	3.363	626	70.3	5.34	3.2218	0.178223	5.78527e-06	0.970563	1.20985	0.780169	1.33685	0.816533
B4E2M1	"cDNA FLJ58478, highly similar to Glypican-6	2 SV	75.08	0.1379	2	3	4	19	0.796	0.817	0.823	0.821	0.745	428	48.5	6.84	0.8004	0.0146615	0.000161472	0.90743	0.99757	1.00734	1.02638	1.06846
B4E2V3	"cDNA FLJ56606, highly similar to Serine/threonine-protein kinase TAO2 (EC 2.7.11.1)	2 SV	11.09	0.0255	2	1	2	4	0.859	0.86	0.925	0.996	0.761	822	93.9	8.05	0.8802	0.0390402	0.125598	0.764056	1.07676	1.07558	1.00116	1.12878
B4E2V5	"cDNA FLJ52062, highly similar to Erythrocyte band 7 integral membrane protein	2 SV	45.47	0.1435	3	3	3	12	1.464	1.417	1.583	1.612	1.498	237	25.9	7.39	1.5148	0.036419	5.62024e-06	0.92928	1.01832	1.11715	0.967896	0.977303
B4E2Z8	"cDNA FLJ61206, highly similar to Homo sapiens multiple substrate lipid kinase (MULK), mRNA	2 SV	73.32	0.1726	3	6	6	19	0.703	0.68	0.689	0.67	0.687	394	43.8	6.34	0.6858	0.00543507	1.41672e-08	1.02537	0.972424	1.01324	0.967283	1.02329
B4E302	"cDNA FLJ56209, highly similar to Transforming acidic coiled-coil-containing protein 1	2 SV	90.27	0.226	3	11	12	22	1.019	1.076	0.968	0.98	0.994	792	86.1	5.01	1.0074	0.0191353	0.861218	1.01429	1.0124	0.899628	1.05594	1.02515
B4E312	"cDNA FLJ53422, highly similar to TATA-binding protein-associated factor 2N	2 SV	61.44	0.2759	3	4	5	14	0.955	1.051	0.879	1.026	0.955	395	40.1	9.47	0.9732	0.0303124	0.623879	0.930799	1.16724	0.836346	1.10052	1
B4E320	"cDNA FLJ50065, highly similar to MAM domain-containing protein 2	2 SV	69.6	0.137	2	8	8	19	1.175	1.059	1.093	1.087	1.087	686	77.5	5.08	1.1002	0.0196122	0.0238549	1	0.994511	1.03211	0.901277	1.08096
B4E336	"cDNA FLJ53287, highly similar to CD97 antigen	2 SV	111.98	0.1221	5	5	5	23	1.363	1.448	1.463	1.443	1.456	655	72.2	7.58	1.4346	0.0182225	2.51375e-07	1.00901	0.986329	1.01036	1.06236	0.936126
B4E360	cDNA FLJ54250	2 SV	10.98	0.0389	4	1	1	3	0.956	1.265	1.079	1.3	1.279	386	44.9	4.89	1.1758	0.0677181	0.260874	0.983846	1.20482	0.852964	1.32322	0.747459
B4E367	"cDNA FLJ61564, highly similar to Plexin domain-containing protein 2	2 SV	17.68	0.0738	2	3	3	6	0.944	0.984	1.059	1.012	1.027	515	58.1	6.37	1.0052	0.0195074	0.920617	1.01482	0.955619	1.07622	1.04237	0.919182
B4E381	cDNA FLJ58568	2 SV	47.64	0.1398	4	3	3	10	0.85	0.989	1.198	1.007	1.074	422	46.2	6.73	1.0236	0.0568178	0.932472	1.06653	0.840568	1.21132	1.16353	0.791434
B4E3A8	"cDNA FLJ53963, highly similar to Leukocyte elastase inhibitor	2 SV	24.53	0.1085	2	2	3	6	1.529	1.923	2.009	1.63	1.476	341	38.7	6.67	1.7134	0.106918	0.000670142	0.905521	0.811349	1.04472	1.25768	1.03591
B4E3B5	"cDNA FLJ54255, highly similar to Serine/threonine-protein kinase PAK 4 (EC 2.7.11.1)	2 SV	2.63	0.0202	11	1	1	1	1.333	1.467	1.409	1.469	1.087	347	39	8.41	1.353	0.0709732	0.0136554	0.739959	1.04258	0.960464	1.10053	1.22631
B4E3D0	"cDNA FLJ55272, highly similar to Sarcospan	2 SV	16.17	0.0737	3	2	2	7	1.158	1.137	1.237	1.242	1.241	217	24	7.62	1.203	0.0229151	0.000344496	0.999195	1.00404	1.08795	0.981865	0.933118
B4E3G3	"cDNA FLJ60223, highly similar to Probable ATP-dependent RNA helicase DHX34 (EC 3.6.1.-)	2 SV	2.23	0.0185	3	1	1	1	0.445	0.631	0.847	0.995	0.603	378	43.3	9.32	0.7042	0.0968867	0.100682	0.60603	1.17473	1.34231	1.41798	0.737977
B4E3G5	"cDNA FLJ55275, highly similar to Phosphatidylinositol 3-kinase regulatory subunit gamma	2 SV	4.79	0.0996	9	1	2	2	0.967	0.908	1.057	0.888	1.24	251	29.7	6.86	1.012	0.0641194	0.929725	1.3964	0.840114	1.1641	0.938987	0.779839
B4E3I9	Elongator complex protein 1	2 SV	60.76	0.0903	4	9	9	16	1.196	1.168	1.114	1.198	1.087	1218	138	6.2	1.1526	0.0223329	0.00822282	0.907346	1.0754	0.953767	0.976589	1.10028
B4E3K6	Phosphatidate cytidylyltransferase	2 SV	19.14	0.1015	4	2	2	6	1.177	1.255	1.211	1.074	1.139	325	37.8	8.7	1.1712	0.0309231	0.00630073	1.06052	0.88687	0.96494	1.06627	1.03336
B4E3M0	"cDNA FLJ58807, highly similar to Integrin alpha-11	2 SV	3.81	0.0477	3	1	1	1	0.566	0.707	0.896	0.66	0.589	650	72	6.54	0.6836	0.0587355	0.0218066	0.892424	0.736607	1.26733	1.24912	0.960951
B4E3M9	"cDNA FLJ58237, highly similar to Breast carcinoma amplified sequence 3	2 SV	13.14	0.0678	10	2	2	4	1.28	0.993	1.329	1.439	1.478	457	49.7	7.47	1.3038	0.0855637	0.0582745	1.0271	1.08277	1.33837	0.775781	0.866035
B4E3N8	"cDNA FLJ61088, highly similar to Homocysteine-responsive endoplasmic reticulum-resident ubiquitin-like domain member 1 protein	2 SV	8.85	0.1319	11	1	2	4	1.461	0.748	0.998	0.963	1.111	144	16.4	7.55	1.0562	0.117031	0.999071	1.15369	0.96493	1.33422	0.511978	1.31503
B5APZ3	THAP domain containing 11 (Fragment)	THAP11	7.2	0.0432	2	1	1	3	0.61	0.551	0.585	0.574	0.594	185	19.5	5	0.5828	0.00989646	5.89698e-07	1.03484	0.981197	1.06171	0.903279	1.02694
B5BU25	U2 small nuclear RNA auxiliary factor 2 isoform b	U2AF2	136.83	0.2887	3	9	9	36	0.798	0.865	0.771	0.806	0.794	471	53.1	9.09	0.8068	0.0156697	0.000636143	0.985112	1.0454	0.891329	1.08396	1.00504
B5BU41	Calcium/calmodulin-dependent protein kinase I	CAMK1	3.82	0.0486	2	1	1	1	0.746	0.694	0.744	0.76	0.774	370	41.3	5.35	0.7436	0.0135263	1.6247e-05	1.01842	1.02151	1.07205	0.930295	0.963824
B5BU44	CASP2 and RIPK1 domain containing adaptor with death domain	CRADD	22.37	0.1759	3	2	2	11	1.526	1.915	1.318	1.795	1.743	199	22.7	6.8	1.6594	0.106079	0.00477783	0.971031	1.36191	0.688251	1.25491	0.875502
B5BU53	Cyclin-dependent kinase 9	CDK9	33.54	0.2258	8	5	7	11	0.784	0.739	0.712	0.652	0.734	372	42.8	8.69	0.7242	0.0215091	0.000279632	1.12577	0.91573	0.963464	0.942602	1.06812
B5BU61	Histone deacetylase	HDAC1	92.43	0.1494	2	3	5	31	1.003	1.144	1.151	1.036	1.093	482	55	5.48	1.0854	0.0291764	0.163819	1.05502	0.900087	1.00612	1.14058	0.917658
B5BU72	Phosphatidylinositol-binding clathrin assembly protein isoform 2	PICALM	98.22	0.1459	6	6	8	23	0.972	0.953	1.012	1.071	1.016	610	66.4	8.68	1.0048	0.0203946	0.913119	0.948646	1.0583	1.06191	0.980453	0.956693
B5BUB1	RuvB-like helicase (Fragment)	RUVBL1	392.84	0.5987	2	23	23	89	1.014	1.039	1.035	1.107	0.99	456	50.2	6.42	1.037	0.0195525	0.347029	0.894309	1.06957	0.99615	1.02465	1.02424
B5LY71	Uridine monophosphate synthetase isoform I	UMPS	118.07	0.2729	2	13	13	37	0.971	0.931	0.948	1.003	0.972	480	52.2	7.24	0.965	0.0121943	0.137536	0.969093	1.05802	1.01826	0.958805	0.998971
B5MC71	Disintegrin and metalloproteinase domain-containing protein 10	ADAM10	10.3	0.1972	1	1	1	4	1.008	0.937	1.03	0.855	1.174	71	7.5	8.18	1.0008	0.053024	0.882431	1.3731	0.830097	1.09925	0.929563	0.858603
B5MCB5	Cellular retinoic acid-binding protein 1 (Fragment)	CRABP1	2.13	0.177	1	1	2	3	1	0.906	2.097	0.778	1.355	113	12.3	6.15	1.2272	0.23764	0.976556	1.74165	0.371006	2.31457	0.906	0.738007
B5MCF9	Pescadillo homolog	S1	60.41	0.1559	3	8	9	18	0.771	0.752	0.768	0.707	0.781	571	66	7.5	0.7558	0.0130591	7.3513e-05	1.10467	0.920573	1.02128	0.975357	0.987196
B5MCN7	Nuclear receptor coactivator 1	NCOA1	9.21	0.0248	5	3	3	5	0.828	0.785	0.86	0.855	0.841	1248	135.5	6.7	0.8338	0.0134216	0.000351582	0.983626	0.994186	1.09554	0.948068	0.984542
B5MD00	Mitochondrial import receptor subunit TOM7 homolog	TOMM7	6.07	0.3333	2	1	1	3	0.472	0.891	0.643	0.695	0.877	51	5.7	5.77	0.7156	0.0780549	0.161235	1.26187	1.08087	0.721661	1.88771	0.538198
B5MDL5	Mitogen-activated protein kinase	MAPK12	9.24	0.0975	4	1	2	4	0.692	1.413	1.406	2.07	1.313	277	31.8	4.97	1.3788	0.218597	0.51107	0.6343	1.47226	0.995046	2.04191	0.527037
B5MDQ0	DNA excision repair protein ERCC-6-like	ERCC6L	3.05	0.0098	2	1	1	1	0.781	1.178	0.9	0.979	0.954	1127	126.9	5.4	0.9584	0.0646333	0.637061	0.974464	1.08778	0.764007	1.50832	0.818658
B6VEX5	Abl-interactor 1 variant 72	2 SV	77.36	0.2371	14	6	6	20	1.55	1.483	1.497	1.55	1.314	388	42.6	6.04	1.4788	0.0433859	0.000134681	0.847742	1.0354	1.00944	0.956774	1.1796
B6ZDF2	Solute carrier family 15 member 4 (Fragment)	SLC15A4	2.39	0.1355	3	1	1	3	1.099	1.476	1.775	1.459	0.88	155	16.7	9.13	1.3378	0.15677	0.201464	0.603153	0.821972	1.20257	1.34304	1.24886
B7SBB1	Peptidylprolyl isomerase	AIP	97.61	0.2462	1	6	6	26	1.264	1.398	1.473	1.426	1.505	329	37.5	6.54	1.4132	0.0416286	0.00018301	1.0554	0.968092	1.05365	1.10601	0.839867
B7WPH3	Cat eye syndrome critical region protein 2	CECR2	8.75	0.0138	5	1	1	3	0.461	0.655	0.607	0.738	0.432	1300	143	7.74	0.5786	0.0580402	0.015782	0.585366	1.21582	0.926718	1.42082	1.06713
B7Z1V1	cDNA FLJ50123	2 SV	89.89	0.4274	3	10	10	25	1.321	1.4	1.484	1.617	1.582	379	42.8	7.23	1.4808	0.0551665	0.000166739	0.978355	1.08962	1.06	1.0598	0.835019
B7Z201	cDNA FLJ61224	2 SV	23.67	0.078	4	3	3	7	0.947	0.914	1.159	1.059	1.043	500	56.9	8.44	1.0244	0.0434967	0.841491	0.984891	0.913719	1.26805	0.965153	0.907958
B7Z2B7	cDNA FLJ60493	2 SV	7.98	0.0498	3	1	1	3	0.905	0.88	0.978	0.881	0.85	201	22.1	5.08	0.8988	0.0216365	0.0435724	0.964813	0.900818	1.11136	0.972376	1.06471
B7Z2D6	Cystathionine beta-synthase	2 SV	53.91	0.2146	3	8	8	18	0.698	0.68	0.674	0.669	0.667	508	55.8	6.6	0.6776	0.00557315	9.38997e-09	0.99701	0.992582	0.991176	0.974212	1.04648
B7Z2F7	"cDNA FLJ54655, highly similar to Heat shock 70 kDa protein 12A	2 SV	25.9	0.0929	4	4	5	10	0.95	1.04	0.925	1.054	1.138	592	66.4	8.25	1.0214	0.0383374	0.852821	1.0797	1.13946	0.889423	1.09474	0.834798
B7Z2I3	Receptor protein-tyrosine kinase	2 SV	35.29	0.0864	6	6	6	9	0.745	0.779	0.799	0.918	0.762	1157	128.6	6.57	0.8006	0.0306865	0.00944728	0.830065	1.14894	1.02567	1.04564	0.97769
B7Z2S5	"cDNA FLJ56075, highly similar to Thioredoxin reductase 1, cytoplasmic (EC 1.8.1.9)	2 SV	219.82	0.4534	9	16	17	56	2.073	2.254	2.22	2.18	2.128	547	60	6.68	2.171	0.0322676	1.61242e-09	0.976147	0.981982	0.984916	1.08731	0.974154
B7Z2T3	Intraflagellar transport protein 56	TTC26	14.82	0.0638	5	2	2	5	0.657	0.751	0.731	0.715	0.677	423	48.8	7.83	0.7062	0.0172812	7.01626e-05	0.946853	0.978112	0.973369	1.14307	0.970458
B7Z2X0	"cDNA FLJ60543, highly similar to Active breakpoint cluster region-related protein	2 SV	29.82	0.0819	7	4	5	10	1.034	1.052	1.038	1.09	1.224	769	88	7.58	1.0876	0.0355044	0.189355	1.12294	1.0501	0.986692	1.01741	0.844771
B7Z2Z1	"cDNA FLJ59523, highly similar to Scaffold attachment factor B	2 SV	268.87	0.2725	7	15	23	74	0.527	0.535	0.502	0.485	0.498	811	91	7.24	0.5094	0.00934131	2.85123e-08	1.0268	0.966135	0.938318	1.01518	1.05823
B7Z341	"cDNA FLJ54521, highly similar to Protein NDRG3	2 SV	39.28	0.214	7	4	4	9	1.16	1.133	1.193	1.303	1.15	271	29.7	5.59	1.1878	0.0304161	0.00429727	0.882579	1.0922	1.05296	0.976724	1.0087
B7Z360	"cDNA FLJ54353, highly similar to Vacuolar protein sorting-associated protein 45	2 SV	115.47	0.1929	2	10	10	31	0.924	0.947	0.925	0.956	0.909	534	61.1	8.25	0.9322	0.00849353	0.00513142	0.950837	1.03351	0.976769	1.02489	1.0165
B7Z374	"cDNA FLJ54093, highly similar to Gephyrin	2 SV	8.95	0.0865	7	2	2	2	1.148	0.859	1.367	1.103	1.404	659	71.4	6.07	1.1762	0.098759	0.522546	1.27289	0.806876	1.59139	0.748258	0.817664
B7Z3D1	cDNA FLJ57374	2 SV	2.54	0.0732	3	1	1	1	1.269	1.399	1.337	1.203	1.403	287	31.6	5.94	1.3222	0.0385258	0.00144557	1.16625	0.899776	0.955683	1.10244	0.90449
B7Z3D5	"Myotubularin related protein 1, isoform CRA_a	MTMR1	13.03	0.0595	3	2	2	3	0.873	0.964	0.825	0.829	0.84	571	65.3	6.89	0.8662	0.0258639	0.0217908	1.01327	1.00485	0.855809	1.10424	1.03929
B7Z3E3	Reticulon	2 SV	17.22	0.038	5	2	3	5	0.73	0.665	0.679	0.552	0.724	920	100.8	4.93	0.67	0.0320515	0.00500442	1.31159	0.81296	1.02105	0.910959	1.00829
B7Z3G5	"cDNA FLJ61285, highly similar to Trafficking kinesin-binding protein 1	2 SV	2.74	0.0305	4	2	2	2	1.242	1.496	1.409	1.286	1.442	786	88.3	5.25	1.375	0.0479041	0.00198164	1.12131	0.912704	0.941845	1.20451	0.861304
B7Z3I6	Kinesin-like protein	2 SV	8.94	0.0471	10	2	2	6	0.753	0.589	0.614	0.646	0.564	531	59	6.73	0.6332	0.0328837	0.00499904	0.873065	1.05212	1.04244	0.782205	1.33511
B7Z3K0	"cDNA FLJ51645, highly similar to Serine/threonine-protein kinase P>AK 1 (EC 2.7.11.1)	2 SV	76.45	0.1451	6	2	5	18	1.254	1.592	1.297	1.568	1.538	455	50.8	5.08	1.4498	0.0719919	0.00693617	0.980867	1.20894	0.814698	1.26954	0.815345
B7Z3K3	"cDNA FLJ57998, highly similar to Homo sapiens myo-inositol 1-phosphate synthase A1 (ISYNA1), mRNA	2 SV	75.45	0.2865	5	6	6	20	0.676	0.577	0.626	0.749	0.542	356	38.8	5.4	0.634	0.0365828	0.00682336	0.723632	1.19649	1.08492	0.85355	1.24723
B7Z3M7	"cDNA FLJ59908, highly similar to Tumor necrosis factor receptor superfamily member 10B	2 SV	23.02	0.2105	8	2	2	6	0.953	0.96	0.874	0.853	1.053	152	17	4.87	0.9386	0.0355339	0.358733	1.23447	0.975973	0.910417	1.00735	0.905033
B7Z421	"cDNA FLJ51227, highly similar to Homo sapiens KIN, antigenic determinant of recA protein homolog, mRNA	2 SV	15.83	0.0625	3	1	2	5	0.447	0.499	0.391	0.427	0.426	288	32.7	9.06	0.438	0.0177144	1.61807e-05	0.997658	1.09207	0.783567	1.11633	1.0493
B7Z424	"cDNA FLJ52513, highly similar to Lysosomal thioesterase PPT2 (EC 3.1.2.-)	2 SV	7.11	0.0548	19	1	1	3	0.49	0.432	0.459	0.447	0.405	146	16.6	5.06	0.4466	0.0141089	1.66235e-05	0.90604	0.973856	1.0625	0.881633	1.20988
B7Z481	"cDNA FLJ54018, highly similar to PDZ and LIM domain protein 5	2 SV	164.58	0.2827	1	2	11	41	1.797	1.714	1.905	1.988	1.885	474	51.2	7.78	1.8578	0.047061	3.96823e-07	0.948189	1.04357	1.11144	0.953812	0.953316
B7Z4F4	"cDNA FLJ61314, highly similar to Receptor-type tyrosine-protein phosphatase alpha (EC 3.1.3.48)	2 SV	9.73	0.0413	8	1	2	4	0.671	0.793	0.723	0.718	0.786	412	47.4	7.87	0.7382	0.0228504	0.00294929	1.09471	0.993084	0.911728	1.18182	0.85369
B7Z4F6	"cDNA FLJ54912, highly similar to 60 kDa heat shock protein, mitochondrial	2 SV	2682.49	0.6855	1	1	54	630	0.666	0.629	0.578	0.54	0.54	550	58.5	6.02	0.5906	0.0249391	0.000179691	1	0.934256	0.918919	0.944444	1.23333
B7Z4P1	"cDNA FLJ58024, highly similar to NADH-ubiquinone oxidoreductase 20 kDa subunit, mitochondrial (EC 1.6.5.3)	2 SV	36.41	0.3108	11	6	6	15	0.79	0.799	0.836	0.78	0.941	148	15.8	10.58	0.8292	0.0295083	0.0305237	1.20641	0.933014	1.04631	1.01139	0.839532
B7Z4R5	"Purinergic receptor P2X, ligand-gated ion channel, 4, isoform CRA_c	P2RX4	4.98	0.0732	5	1	1	1	0.941	0.986	1.094	1.191	0.6	287	32.1	7.91	0.9624	0.10048	0.620562	0.503778	1.08867	1.10953	1.04782	1.56833
B7Z4S3	"cDNA FLJ58678, highly similar to Formin-2	2 SV	0	0.0484	1	1	1	1	0.653	0.846	0.745	1.044	0.802	248	28.4	6.57	0.818	0.0650654	0.182804	0.768199	1.40134	0.880615	1.29556	0.814214
B7Z4U3	Suppressor of tumorigenicity 7 protein	ST7	8.31	0.0264	7	1	1	2	1.01	0.957	1.072	0.9	1.042	531	60.7	7.75	0.9962	0.0306796	0.875837	1.15778	0.839552	1.12017	0.947525	0.96929
B7Z4V2	"cDNA FLJ51907, highly similar to Stress-70 protein, mitochondrial	2 SV	1731.18	0.6271	3	45	46	391	1.036	1.028	1.047	0.947	1.122	665	72.4	5.94	1.036	0.0278406	0.597557	1.18479	0.904489	1.01848	0.992278	0.923351
B7Z4V7	cDNA FLJ50087	2 SV	5.25	0.0335	2	2	2	2	0.714	0.741	0.733	0.623	0.771	568	64.2	9.61	0.7164	0.025091	0.00315435	1.23756	0.849932	0.989204	1.03782	0.92607
B7Z4V9	"cDNA FLJ57541, highly similar to Skeletal muscle and kidney-enriched inositol phosphatase (EC 3.1.3.56)	2 SV	48.3	0.1573	3	5	5	12	1.474	1.443	1.404	1.363	1.39	356	40.9	6.24	1.4148	0.0196403	2.6019e-07	1.01981	0.970798	0.972973	0.978969	1.06043
B7Z4Y0	"cDNA FLJ52711, highly similar to Homo sapiens thioredoxin domain containing 14 (TXNDC14), mRNA	2 SV	50.03	0.2574	4	6	6	14	1.074	1.07	1.078	1.079	1.224	202	23.3	8.59	1.105	0.0297926	0.078427	1.13438	1.00093	1.00748	0.996276	0.877451
B7Z4Z4	"cDNA FLJ51918, highly similar to Peroxisomal membrane protein X14	2 SV	23.58	0.1565	3	3	3	5	0.786	0.8	0.837	0.677	0.766	313	34.2	4.84	0.7732	0.0267009	0.00449461	1.13146	0.808841	1.04625	1.01781	1.02611
B7Z532	"cDNA FLJ51028, highly similar to 60 kDa heat shock protein, mitochondrial	2 SV	1157.21	0.6531	1	1	23	239	1.753	1.709	1.532	1.389	1.222	245	26.7	5.22	1.521	0.0990237	0.00835423	0.87977	0.906658	0.896431	0.9749	1.43453
B7Z553	"cDNA FLJ51266, highly similar to Vitronectin	2 SV	35.7	0.0701	2	1	1	9	0.602	0.788	0.679	0.46	0.525	214	23.6	4.64	0.6108	0.057546	0.0112109	1.1413	0.677467	0.861675	1.30897	1.14667
B7Z572	"cDNA FLJ57416, highly similar to BTB/POZ domain-containing protein 1	2 SV	7.82	0.0493	3	1	1	2	1.174	1.362	1.169	1.207	1.462	203	22.8	7.65	1.2748	0.0585657	0.0301328	1.21127	1.03251	0.858297	1.16014	0.80301
B7Z587	"cDNA FLJ51273, highly similar to Transmembrane protein 11	2 SV	41.32	0.2326	2	4	4	13	0.787	0.811	0.868	0.812	0.785	172	19.5	6.25	0.8126	0.014982	0.000145961	0.966749	0.935484	1.07028	1.0305	1.00255
B7Z592	"cDNA FLJ61635, highly similar to Homo sapiens likely ortholog of mouse immediate early response, erythropoietin 4 (LEREPO4), mRNA	2 SV	122.16	0.2602	2	10	10	34	1.102	1.085	1.001	1.162	1.018	392	44.9	7.87	1.0736	0.0292517	0.285651	0.876076	1.16084	0.922581	0.984574	1.08251
B7Z5K6	"cDNA FLJ58683, highly similar to Midline-1 (EC 6.3.2.-)	2 SV	33.77	0.1215	6	4	4	11	1.046	1.091	1.288	1.028	0.891	395	44.7	5.88	1.0688	0.0641634	0.593064	0.866732	0.798137	1.18057	1.04302	1.17396
B7Z5N5	Mothers against decapentaplegic homolog	SMAD2	31.11	0.1508	3	2	5	10	1.305	1.31	1.164	1.381	1.318	431	48.6	7.05	1.2956	0.0356435	0.00142414	0.954381	1.18643	0.88855	1.00383	0.990137
B7Z5S9	"cDNA FLJ61359, highly similar to Adapter-relatedprotein complex 2 alpha- 2 subunit	2 SV	353.49	0.4226	3	19	31	96	0.97	0.972	1.021	0.985	1.012	930	103	6.96	0.992	0.0104259	0.685558	1.02741	0.96474	1.05041	1.00206	0.958498
B7Z5U3	"cDNA FLJ58614, highly similar to Phosphorylase b kinase gamma catalytic chain, skeletal muscle isoform (EC 2.7.11.19)	2 SV	8.67	0.033	6	1	1	3	1.331	1.036	1.217	1.085	1.161	333	38.6	9.03	1.166	0.0516294	0.134188	1.07005	0.891537	1.17471	0.778362	1.14643
B7Z5V6	"cDNA FLJ57046, highly similar to Lysosomal alpha-glucosidase (EC 3.2.1.20)	2 SV	96.41	0.1584	1	2	7	25	0.954	0.91	0.842	0.823	0.82	644	71.7	6.34	0.8698	0.0265977	0.0272584	0.996355	0.977435	0.925275	0.953878	1.16341
B7Z5X7	"cDNA FLJ50844, highly similar to Tryptophanyl-tRNA synthetase, mitochondrial (EC 6.1.1.2)	2 SV	9.84	0.0602	3	1	1	3	0.819	0.711	0.707	0.722	0.771	266	29.6	9.1	0.746	0.021536	0.000293706	1.06787	1.02122	0.994374	0.868132	1.06226
B7Z5Y7	"cDNA FLJ53090, moderately similar to RNA-binding motif, single-stranded-interacting protein 2	2 SV	29.88	0.0799	3	1	2	9	1.003	0.951	0.874	0.997	0.877	288	30.9	9.03	0.9404	0.027985	0.32725	0.879639	1.14073	0.919033	0.948156	1.14367
B7Z620	cDNA FLJ61758	2 SV	0	0.1042	1	1	1	1	1.443	1.174	1.34	0.939	1.498	144	15.8	12.07	1.2788	0.101292	0.241579	1.59531	0.700746	1.1414	0.813583	0.963284
B7Z649	"cDNA FLJ52739, highly similar to Paralemmin	2 SV	38.28	0.3314	4	6	6	10	0.754	0.784	0.723	0.754	0.749	172	19.5	6.29	0.7528	0.00969226	6.43042e-06	0.993369	1.04288	0.922194	1.03979	1.00668
B7Z650	"cDNA FLJ58685, highly similar to Homo sapiens echinoderm microtubule associated protein like 1 (EML1), transcript variant 1, mRNA	2 SV	41.86	0.1034	5	8	8	12	1.365	1.282	1.391	1.46	1.413	803	88.7	7.96	1.3822	0.0295083	1.37222e-05	0.967808	1.0496	1.08502	0.939194	0.96603
B7Z670	"cDNA FLJ61703, highly similar to Neuronal cell adhesion molecule (Fragment)	2 SV	0	0.013	10	1	1	1	1.483	1.3	1.389	1.293	1.376	1153	127.5	6.2	1.3682	0.0346257	0.000148652	1.06419	0.930886	1.06846	0.876601	1.07776
B7Z6B3	Receptor expression-enhancing protein	2 SV	61.3	0.25	3	6	6	18	0.979	0.996	0.904	0.921	0.917	156	17.7	8.65	0.9434	0.018419	0.107936	0.995657	1.01881	0.907631	1.01736	1.06761
B7Z6C9	Transmembrane 9 superfamily member	2 SV	39.51	0.0528	2	1	3	9	0.938	0.804	1.071	1.104	1.103	815	92.4	6.29	1.004	0.0585858	0.927329	0.999094	1.03081	1.33209	0.857143	0.850408
B7Z6D5	Probable ATP-dependent RNA helicase DDX27	DDX27	148.42	0.2013	2	15	15	40	0.708	0.723	0.702	0.687	0.692	765	86.6	9.25	0.7024	0.0063293	1.04162e-08	1.00728	0.978632	0.970954	1.02119	1.02312
B7Z6F7	"cDNA FLJ61705, highly similar to Symplekin	2 SV	93.65	0.0856	2	6	6	24	0.739	0.772	0.743	0.72	0.792	1274	141	6.13	0.7532	0.0127805	7.05133e-05	1.1	0.969044	0.962435	1.04465	0.933081
B7Z6H4	DNA-directed RNA polymerase subunit	2 SV	64.08	0.0957	3	10	10	21	0.737	0.833	0.776	0.765	0.793	1369	153.4	8.48	0.7808	0.0159135	0.000611142	1.0366	0.985825	0.931573	1.13026	0.929382
B7Z6I3	DNA ligase	2 SV	65.79	0.1599	3	11	11	20	0.69	0.685	0.625	0.651	0.66	738	82.3	8.57	0.6622	0.0118465	1.49024e-06	1.01382	1.0416	0.912409	0.992754	1.04545
B7Z6I5	"Peroxisomal biogenesis factor 19, isoform CRA_a	X19	6.21	0.0383	5	1	1	2	1.291	1.34	1.168	1.404	1.181	209	23.3	4.39	1.2768	0.0454922	0.0112873	0.841168	1.20205	0.871642	1.03796	1.09314
B7Z6L2	"cDNA FLJ54156, highly similar to ADP-ribosylation factor GTPase-activating protein 3	2 SV	84.75	0.2799	2	11	11	23	1.085	1.177	1.04	1.104	1.077	443	48.9	7.66	1.0966	0.0226287	0.0558438	0.975543	1.06154	0.883602	1.08479	1.00743
B7Z6L6	cDNA FLJ50222	2 SV	0	0.0284	3	1	1	1	0.939	1.306	0.961	0.909	1.115	423	47.7	4.89	1.046	0.0740959	0.904208	1.22662	0.94589	0.735835	1.39084	0.842152
B7Z6R2	"cDNA FLJ53592, highly similar to Inhibitor of growth protein 5	2 SV	9.24	0.0777	4	2	2	3	0.564	0.532	0.538	0.5	0.528	206	23.3	8.21	0.5324	0.010245	2.91122e-07	1.056	0.929368	1.01128	0.943262	1.06818
B7Z7C0	"cDNA FLJ53109, highly similar to Serine/threonine-protein phosphatase 2A 56 kDa regulatory subunit epsilon isoform	2 SV	33.19	0.0997	10	2	3	7	1.05	1.192	1.3	1.463	1.458	391	46.1	5.92	1.2926	0.0791907	0.0357733	0.996582	1.12538	1.0906	1.13524	0.720165
B7Z7E5	"cDNA FLJ58703, highly similar to Homo sapiens lung cancer-related protein 8 (HLC-8), mRNA	2 SV	2.28	0.0146	6	1	1	1	0.794	0.653	0.787	0.752	0.727	547	60.7	9.14	0.7426	0.0254688	0.00523351	0.966755	0.955527	1.20521	0.822418	1.09216
B7Z7F2	"cDNA FLJ53518, highly similar to Protein O-linked-mannosebeta-1,2-N-acetylglucosaminyltransferase 1 (EC 2.4.1.-)	2 SV	10.7	0.0329	5	2	2	4	0.633	0.744	0.819	0.793	0.796	517	58.7	6.23	0.757	0.0333212	0.00854077	1.00378	0.968254	1.10081	1.17536	0.795226
B7Z7R8	"cDNA FLJ55622, highly similar to Multimerin-1	2 SV	2.75	0.0124	3	1	1	1	3.052	3.55	4.097	4.665	3.834	970	110.7	7.02	3.8396	0.269421	8.44141e-06	0.821865	1.13864	1.15408	1.16317	0.796035
B7Z7X9	"cDNA FLJ53248, highly similar to Jumonji protein (Jumonji/ARIDdomain-containing protein 2)	2 SV	4.53	0.0375	4	1	1	1	0.413	0.52	0.537	0.521	0.553	507	55.1	10.15	0.5088	0.024699	0.000374106	1.06142	0.970205	1.03269	1.25908	0.746835
B7Z803	"cDNA FLJ51157, highly similar to Histone deacetylase 4	2 SV	15.01	0.0734	4	3	3	5	1.021	0.945	0.855	1.119	1.051	668	73	6.06	0.9982	0.0454075	0.897124	0.939231	1.30877	0.904762	0.925563	0.971456
B7Z829	cDNA FLJ51580	2 SV	44.63	0.1922	5	5	5	11	0.973	0.848	0.81	0.859	0.934	359	39.4	4.98	0.8848	0.0298453	0.044139	1.08731	1.06049	0.955189	0.871531	1.04176
B7Z855	"cDNA FLJ50427, highly similar to Ubiquitin carboxyl-terminal hydrolase 7 (EC3.1.2.15)	2 SV	225.06	0.2951	3	21	21	66	0.842	0.836	0.808	0.873	0.814	1003	117	5.9	0.8346	0.0115395	0.000367622	0.932417	1.08045	0.966507	0.992874	1.0344
B7Z889	"cDNA FLJ61648, highly similar to Homo sapiens NOD9 protein (NOD9), transcript variant 2, mRNA	2 SV	3.1	0.0148	3	1	1	1	1.345	1.304	1.201	1.204	1.319	607	67	7.02	1.2746	0.0301606	0.000180871	1.09551	1.0025	0.921012	0.969517	1.01971
B7Z8A2	"cDNA FLJ51671, highly similar to Prenylcysteine oxidase (EC 1.8.3.5)	2 SV	407.52	0.3593	3	16	16	98	0.806	0.795	0.882	0.837	0.816	487	54.5	5.73	0.8272	0.0153473	0.000588877	0.97491	0.94898	1.10943	0.986352	0.987745
B7Z8C9	"cDNA FLJ55437, highly similar to Homo sapiens WD repeat domain 42A (WDR42A), mRNA	2 SV	8.29	0.064	4	3	3	3	1.19	1.307	1.258	1.428	1.42	578	64.8	5.6	1.3206	0.0461385	0.00200589	0.994398	1.13514	0.96251	1.09832	0.838028
B7Z8G2	Peptidylprolyl isomerase	2 SV	19.61	0.1095	4	3	3	4	0.934	0.958	0.904	1.102	0.932	420	47.3	5.87	0.966	0.0350599	0.575623	0.845735	1.21903	0.943633	1.0257	1.00215
B7Z8R5	"cDNA FLJ54826, highly similar to Homo sapiens solute carrier family 25 (mitochondrial carrier; Graves disease autoantigen), member 16 (SLC25A16), mRNA	2 SV	28.18	0.1789	2	2	2	8	1.005	1.211	1.131	1.293	1.181	218	24	10.2	1.1642	0.0477016	0.102987	0.91338	1.14324	0.933939	1.20498	0.850974
B7Z8S4	cDNA FLJ55316	2 SV	3.07	0.0754	3	1	1	1	1.47	1.568	1.553	1.338	1.27	252	28.9	7.34	1.4398	0.0588884	0.000507217	0.949178	0.861558	0.990434	1.06667	1.15748
B7Z8Z8	"cDNA FLJ61702, highly similar to 80 kDa MCM3-associated protein	2 SV	43.02	0.0479	2	5	5	10	0.82	0.825	0.825	0.768	0.856	1606	178.9	6.14	0.8188	0.0142176	0.000714951	1.11458	0.930909	1	1.0061	0.957944
B7Z976	"cDNA FLJ54247, highly similar to Protein-tyrosine sulfotransferase 2 (EC 2.8.2.20)	2 SV	9.35	0.0516	2	1	2	4	1.221	1.406	1.203	1.226	1.114	310	34.6	8.82	1.234	0.0475279	0.0142598	0.908646	1.01912	0.855619	1.15152	1.09605
B7Z992	"cDNA FLJ53698, highly similar to Gelsolin	2 SV	854.76	0.6182	2	1	42	190	1.535	2.041	1.526	1.938	1.917	715	78.8	6.11	1.7914	0.108569	0.00144253	0.989164	1.26999	0.747673	1.32964	0.80073
B7Z994	Peptidylprolyl isomerase	2 SV	103.53	0.3866	1	1	9	33	0.823	1.413	0.974	1.348	1.22	269	29.4	4.79	1.1556	0.112032	0.736346	0.905045	1.38398	0.689314	1.71689	0.67459
B7Z9F3	"cDNA, FLJ78817, highly similar to Metaxin-2	2 SV	100.87	0.2648	4	5	5	26	0.866	0.896	0.942	0.855	0.906	253	28.8	6.29	0.893	0.0154143	0.0119355	1.05965	0.907643	1.05134	1.03464	0.95585
B7Z9G0	"cDNA, FLJ78824	2 SV	9.01	0.0585	8	2	2	4	1.029	1.171	1.075	1.072	1.232	325	34.8	4.74	1.1158	0.0371933	0.169079	1.14925	0.997209	0.918019	1.138	0.835227
B7Z9I1	"Medium-chain-specific acyl-CoA dehydrogenase, mitochondrial	ACADM	245.29	0.5714	4	17	17	65	0.911	0.803	0.882	0.779	0.917	385	42.4	6.43	0.8584	0.0284	0.0521266	1.17715	0.88322	1.09838	0.881449	0.993457
B7Z9S8	Sodium/potassium-transporting ATPase subunit beta	2 SV	24.55	0.1417	5	4	4	8	1.638	1.599	1.758	1.61	1.59	247	28.6	7.59	1.639	0.0308253	4.51588e-07	0.987578	0.915813	1.09944	0.97619	1.03019
B7Z9U0	CCR4-NOT transcription complex subunit 8	CNOT8	8.04	0.0938	5	1	1	3	1.106	0.943	1.087	0.88	0.869	128	14.6	5.29	0.977	0.0504827	0.71744	0.9875	0.809568	1.1527	0.852622	1.27273
B7ZAH9	"cDNA, FLJ79193, highly similar to Beta-1,4-galactosyltransferase 1 (EC 2.4.1.-)	2 SV	46.54	0.3333	6	6	6	12	0.742	0.889	0.997	0.98	0.866	258	30	8.6	0.8948	0.0457793	0.195568	0.883673	0.982949	1.12148	1.19811	0.856813
B7ZAQ6-2	Isoform 2 of Golgi pH regulator A	GPR89A - [GPHRA_HUMAN]	38.13	0.1881	6	3	4	8	0.962	0.921	0.983	0.922	1.051	335	38.5	9.35	0.9678	0.0239529	0.487627	1.13991	0.937945	1.06732	0.95738	0.915319
B7ZAU9	"cDNA, FLJ79313, highly similar to Sorting nexin-19	2 SV	0	0.0242	6	1	1	1	1.014	1.271	0.937	0.982	0.964	372	41.4	5.02	1.0336	0.0606553	0.856764	0.98167	1.04803	0.737215	1.25345	1.05187
B7ZBJ4	Calcium-binding protein 39-like	CAB39L	15.05	0.1347	3	1	3	7	0.965	1.196	0.921	1.119	1.118	193	22.9	8.07	1.0638	0.0517759	0.674429	0.999106	1.21498	0.770067	1.23938	0.863148
B7ZKR8	USP48 protein	USP48	19.07	0.0427	6	4	4	9	0.82	0.828	0.755	0.735	0.784	983	112.9	5.52	0.7844	0.0179906	0.000167683	1.06667	0.97351	0.911836	1.00976	1.04592
B7ZKW0	Sodium/potassium-transporting ATPase subunit beta	ATP1B4	101.24	0.3312	3	10	10	27	1.124	1.142	1.184	1.147	1.26	314	36.7	4.74	1.1714	0.0242025	0.00393022	1.09852	0.96875	1.03678	1.01601	0.892063
B7ZKY6	Membrane metallo-endopeptidase	MME	193.36	0.22	2	14	14	57	0.931	0.944	1.081	1.095	1.027	750	85.5	5.91	1.0156	0.0339081	0.823404	0.9379	1.01295	1.14513	1.01396	0.906524
B7ZL14	FNBP1 protein	FNBP1	22.06	0.0417	7	3	3	7	1.443	1.401	1.304	1.419	1.277	551	64	5.24	1.3688	0.0329308	0.000177366	0.89993	1.08819	0.930764	0.970894	1.12999
B7ZLC9	GEMIN5 protein	GEMIN5	191.39	0.1466	2	17	17	53	0.943	1.039	1.014	0.995	0.907	1507	168.3	6.62	0.9796	0.0240408	0.591292	0.911558	0.981262	0.975938	1.1018	1.03969
B7ZLH9	A2BP1 protein (Fragment)	A2BP1	78.67	0.2054	7	1	6	23	1.544	1.237	1.198	0.905	1.254	370	39.6	7.12	1.2276	0.10145	0.245086	1.38564	0.755426	0.968472	0.801166	1.23126
B7ZLP8	"Probable threonine--tRNA ligase 2, cytoplasmic	TARSL2	33.88	0.0796	2	3	6	14	1.326	1.357	1.308	1.351	1.393	766	88.7	5.81	1.347	0.014481	3.49997e-07	1.03109	1.03287	0.963891	1.02338	0.951902
B7ZLW0	LPP protein	LPP	82.4	0.1667	2	6	6	19	1.527	1.377	1.479	1.534	1.422	612	65.7	7.37	1.4678	0.0302942	1.03537e-05	0.926988	1.03719	1.07407	0.901768	1.07384
B7ZM86	PIK3C2B protein	PIK3C2B	10.45	0.0106	4	1	1	2	1.012	1.118	1.122	0.984	1.027	1606	181.5	7.34	1.0526	0.0283753	0.32164	1.0437	0.877005	1.00358	1.10474	0.985394
B7ZVX0	DOCK9 protein	DOCK9	26.25	0.0264	8	4	4	7	1.334	1.204	1.256	1.354	1.24	2046	233.7	7.4	1.2776	0.0285615	0.00045959	0.915805	1.07803	1.04319	0.902549	1.07581
B7ZW05	AKAP13 protein (Fragment)	AKAP13	71.56	0.1235	1	1	9	19			2.088			1085	123.3	8.76	2.088	#DIV/0!	#DIV/0!	#DIV/0!	0	#DIV/0!	#DIV/0!	#DIV/0!
B8ZZ99	Coiled-coil domain-containing protein 115	CCDC115	28.56	0.1543	2	2	2	6	0.94	0.858	1.061	0.92	0.977	175	19	9.8	0.9512	0.0335461	0.462327	1.06196	0.867107	1.2366	0.912766	0.962129
B8ZZA2	Hyccin	FAM126A	8.05	0.193	5	1	1	2	1.053	0.976	1.171	0.798	1.015	114	13	4.67	1.0026	0.0606717	0.867172	1.27193	0.681469	1.1998	0.926876	1.03744
B8ZZG1	MAGUK p55 subfamily member 6	MPP6	63.58	0.229	2	7	8	20	1.117	1.14	1.115	1.156	1.149	428	48.7	8.76	1.1354	0.00832226	1.77533e-05	0.993945	1.03677	0.97807	1.02059	0.97215
B8ZZK5	"Phosphodiesterase 6D, cGMP-specific, rod, delta, isoform CRA_a	PDE6D	16.03	0.2043	3	1	1	3	1.12	1.076	1.158	0.987	1.055	93	10.8	8.85	1.0792	0.0291297	0.187755	1.0689	0.852332	1.07621	0.960714	1.06161
B8ZZL5	MIT domain-containing protein 1 (Fragment)	MITD1	7.57	0.0761	3	1	1	2	1.062	0.875	1.052	0.969	0.805	197	23	7.44	0.9526	0.0499626	0.571394	0.830753	0.921103	1.20229	0.823917	1.31925
B8ZZQ6	Prothymosin alpha	PTMA	46.45	0.243	12	4	4	11	0.374	0.348	0.355	0.391	0.334	107	11.8	3.81	0.3604	0.010003	1.54332e-06	0.85422	1.10141	1.02011	0.930481	1.11976
B8ZZS4	Ankyrin repeat and zinc finger domain-containing protein 1	ANKZF1	34.92	0.0988	2	4	4	10	1.033	1.045	1.012	1.008	1.052	516	57.5	9.54	1.03	0.00873499	0.0947972	1.04365	0.996047	0.968421	1.01162	0.981939
B8ZZT4	Vesicle-associated membrane protein 8	VAMP8	6.47	0.101	2	1	1	2	1.85	1.929	1.481	1.647	1.545	99	11.2	5.03	1.6904	0.0863931	0.000339501	0.938069	1.11209	0.767755	1.0427	1.19741
B8ZZU8	Protein ELOB	ELOB	74.24	0.8053	2	5	5	19	1.45	1.505	1.367	1.525	1.21	113	12.5	4.97	1.4114	0.0573102	0.00247244	0.793443	1.11558	0.908306	1.03793	1.19835
B8ZZV5	"39S ribosomal protein L30, mitochondrial	MRPL30	8.37	0.1089	4	1	1	2	0.597	0.738	0.648	0.665	0.599	101	11.9	9.86	0.6494	0.0258662	0.00080623	0.900752	1.02623	0.878049	1.23618	0.996661
B8ZZW2	GRIP and coiled-coil domain-containing protein 2 (Fragment)	GCC2	35.14	0.0338	7	2	4	15	0.704	1.029	0.847	0.948	0.744	916	107	4.87	0.8544	0.0608725	0.244858	0.78481	1.11924	0.823129	1.46165	0.946237
B8ZZW8	F-BAR and double SH3 domains protein 2	FCHSD2	11.91	0.1386	6	1	1	3	0.97	1.121	0.995	0.872	1.018	101	11.1	9.47	0.9952	0.0400991	0.869855	1.16743	0.876382	0.8876	1.15567	0.952849
B9A008	U3 small nucleolar ribonucleoprotein protein IMP4 (Fragment)	IMP4	19.74	0.1163	5	2	2	6	0.612	0.637	0.501	0.627	0.562	172	19.6	9.7	0.5878	0.0252416	0.00097643	0.896332	1.2515	0.786499	1.04085	1.08897
B9A057	Cytochrome c oxidase assembly factor 5	COA5	10.57	0.1096	2	1	1	3	1.106	1.058	1.121	1.029	1.007	73	8.1	7.99	1.0642	0.0218206	0.158514	0.97862	0.91793	1.05955	0.9566	1.09831
B9A067	MIC complex subunit MIC60	IMMT	858.88	0.7539	4	56	57	211	0.893	0.816	0.88	0.821	0.89	711	78.9	7.06	0.86	0.0170968	0.00676692	1.08404	0.932955	1.07843	0.913774	1.00337
B9EG60	Synaptopodin 2	SYNPO2	547.48	0.3402	1	1	31	117	0.814	0.744	0.719	0.568	0.812	1261	136.2	8.79	0.7314	0.0449061	0.0391038	1.42958	0.789986	0.966398	0.914005	1.00246
B9EG90	Topoisomerase (DNA) I	TOP1	173.1	0.2693	2	20	21	55	0.638	0.626	0.619	0.579	0.655	765	90.6	9.31	0.6234	0.0126673	5.65746e-06	1.13126	0.93538	0.988818	0.981191	0.974046
B9EGN3	SYNJ1 protein	SYNJ1	8.04	0.0119	8	1	1	2	1.032	1.026	1.081	1.165	0.904	1264	139.9	7.14	1.0416	0.0424554	0.674851	0.775966	1.07771	1.05361	0.994186	1.14159
B9EGQ5	Protein Wiz	WIZ	18.47	0.0577	5	3	3	5	0.41	0.372	0.331	0.308	0.291	832	89	9.48	0.3424	0.0216809	0.000156915	0.944805	0.930514	0.889785	0.907317	1.40893
B9EGQ8	SMARCA4 protein	SMARCA4	272.85	0.1975	5	13	25	69	0.717	0.694	0.647	0.67	0.688	1681	189.3	8.22	0.6832	0.0117618	1.2353e-06	1.02687	1.03555	0.932277	0.967922	1.04215
B9ZVN9	DNA-directed RNA polymerase subunit	POLR1A	66.26	0.0645	3	8	8	19	0.879	0.999	0.78	0.861	0.871	1659	187.7	7.39	0.878	0.0350599	0.105209	1.01161	1.10385	0.780781	1.13652	1.00918
B9ZVV8	Histone-lysine N-methyltransferase SETMAR (Fragment)	SETMAR	2.5	0.0377	5	1	1	1	1.043	0.865	0.951	1.036	0.894	212	23.8	7.68	0.9578	0.0361267	0.521557	0.862934	1.08938	1.09942	0.829338	1.16667
B9ZVX7	Glutathione S-transferase Mu 1	GSTM1	48.13	0.3893	3	2	5	14	0.429	0.461	0.343	0.476	0.374	149	17.4	6.54	0.4166	0.0253823	0.00104307	0.785714	1.38776	0.744035	1.07459	1.14706
C6GKH2	Interleukin-32 small	2 SV	2.75	0.1	12	1	1	1	2.028	2.472	2.999	3.6	3.237	80	9.3	8.7	2.8672	0.278528	0.000299689	0.899167	1.2004	1.21319	1.21893	0.626506
C6H0M7	HCG1811362	SYNPO2	567.65	0.6175	1	2	31	120	1.691	1.958	1.395	1.409	1.537	698	74.7	9.36	1.598	0.104618	0.00213491	1.09084	1.01004	0.712462	1.15789	1.1002
C6KG45	Mutant methyl CpG binding protein 2 transcript variant 1	MECP2	30.62	0.1008	8	5	5	8	0.745	0.758	0.661	0.676	0.812	486	52.4	9.95	0.7304	0.0277572	0.00238508	1.20118	1.02269	0.872032	1.01745	0.917488
C7DJS2	Glutathione S-transferase pi (Fragment)	GSTP1	288.15	0.4238	1	1	5	69	0.624	0.615	0.57	0.728	0.58	151	16.7	5.1	0.6234	0.0280599	0.00180782	0.796703	1.27719	0.926829	0.985577	1.07586
C7FDR3	MHC class I antigen (Fragment)	HLA-B	26.86	0.0608	1	1	1	10	4.439	3.129	4.286	4.58	3.995	181	21	5.34	4.0858	0.258145	4.55271e-06	0.872271	1.0686	1.36977	0.704888	1.11114
C8CHS3	Truncated extracellular matrix protein 1	ECM1	36.04	0.0819	3	3	3	10	1.702	1.734	1.715	1.642	1.879	403	45.5	7.02	1.7344	0.0392894	1.12919e-06	1.14434	0.957434	0.989043	1.0188	0.905801
C9IZ04	Serine/threonine-protein phosphatase 4 regulatory subunit 2 (Fragment)	PPP4R2	11.44	0.0575	2	2	2	5	0.693	0.641	0.644	0.655	0.585	226	25.6	5.73	0.6436	0.0173367	0.000145413	0.89313	1.01708	1.00468	0.924964	1.18462
C9IZC4	Coiled-coil domain-containing protein 39 (Fragment)	CCDC39	0	0.1856	4	1	1	1	1.711	1.385	1.543	1.522	1.052	97	11.4	6.8	1.4426	0.110524	0.0777997	0.691196	0.98639	1.11408	0.809468	1.62643
C9IZF6	Patatin-like phospholipase domain-containing protein 4 (Fragment)	PNPLA4	13.73	0.1158	2	2	2	5	0.708	0.643	0.702	0.6	0.746	190	20.6	9.39	0.6798	0.0258774	0.00231576	1.24333	0.854701	1.09176	0.908192	0.949062
C9IZV9	Poly(rC)-binding protein 4 (Fragment)	PCBP4	20.65	0.2568	10	1	2	6	1.498	1.616	1.506	1.773	1.634	74	7.9	6.52	1.6054	0.0502171	3.47422e-05	0.921602	1.17729	0.931931	1.07877	0.916769
C9J060	E3 ubiquitin-protein ligase TRIM22 (Fragment)	TRIM22	6.94	0.0542	9	1	1	2	2.095	1.855	1.884	2.783	2.286	203	23.7	6.3	2.1806	0.169604	0.000506868	0.821416	1.47718	1.01563	0.885442	0.916448
C9J0I9	Nuclear-interacting partner of ALK	ZC3HC1	35.69	0.146	2	6	6	13	0.669	0.734	0.777	0.673	0.823	459	50.5	5.82	0.7352	0.0297563	0.00943413	1.22288	0.866152	1.05858	1.09716	0.81288
C9J0K5	Cytoplasmic protein NCK1 (Fragment)	NCK1	6.62	0.1467	9	1	1	2	1.189	1.121	1.1	1.094	0.989	75	8.8	9.35	1.0986	0.0321786	0.163175	0.904022	0.994545	0.981267	0.942809	1.20222
C9J0K6	Sorcin	SRI	56.35	0.3806	3	5	5	19	1.156	1.085	1.014	1.159	0.962	155	17.6	5.6	1.0752	0.0388631	0.435411	0.830026	1.143	0.934562	0.938581	1.20166
C9J0Y3	Golgin subfamily A member 4 (Fragment)	GOLGA4	0	0.1186	1	1	1	1	1.92	1.796	1.68	1.54	1.51	118	12.8	5.9	1.6892	0.0771793	0.000156339	0.980519	0.916667	0.935412	0.935417	1.27152
C9J173	Inositol polyphosphate 1-phosphatase (Fragment)	INPP1	8.44	0.1818	9	2	2	3	1.512	1.681	1.298	2.08	1.617	143	16.1	4.78	1.6376	0.128283	0.0174734	0.777404	1.60247	0.772159	1.11177	0.935065
C9J1C6	E3 ubiquitin-protein ligase RNF181	RNF181	9.11	0.1583	2	2	2	3	0.925	0.967	0.944	0.906	0.93	139	16	4.68	0.9344	0.0101715	0.0078306	1.02649	0.959746	0.976215	1.04541	0.994624
C9J2H7	Lysophospholipid acyltransferase 2 (Fragment)	MBOAT2	7.04	0.0568	4	1	1	2	0.664	0.6	0.668	0.598	0.65	176	19.6	5.74	0.636	0.0154013	5.7821e-05	1.08696	0.89521	1.11333	0.903614	1.02154
C9J316	Protein ecdysoneless homolog (Fragment)	ECD	12.64	0.1745	6	2	2	5	1.099	1.472	1.396	1.418	1.376	212	24.2	8.78	1.3522	0.0652981	0.0156087	0.970381	1.01576	0.94837	1.3394	0.798692
C9J3F7	Mitogen-activated protein kinase kinase kinase MLT (Fragment)	ZAK	7.63	0.0797	5	1	1	2	1.526	1.03	1.386	1.321	1.113	138	15.7	6.38	1.2752	0.0904729	0.188317	0.842544	0.953102	1.34563	0.674967	1.37107
C9J494	Probable E3 ubiquitin-protein ligase makorin-2	MKRN2	16.83	0.058	2	3	3	7	1.118	1.104	0.961	1.097	1.06	414	46.7	7.5	1.068	0.0284165	0.266145	0.966272	1.14152	0.870471	0.987478	1.05472
C9J519	Dyslexia-associated protein KIAA0319-like protein	KIAA0319L	16.74	0.035	6	1	1	3	1.003	0.849	0.97	0.889	0.936	486	53.9	5.77	0.9294	0.0275728	0.242935	1.05287	0.916495	1.14252	0.846461	1.07158
C9J5G3	Limbic system-associated membrane protein (Fragment)	LSAMP	6.92	0.039	6	1	1	2	0.6	0.649	0.517	0.551	0.558	205	23	9.01	0.575	0.0227266	7.75576e-05	1.0127	1.06576	0.79661	1.08167	1.07527
C9J5X1	Tyrosine-protein kinase receptor	IGF1R	3.36	0.0095	2	1	1	1	0.846	0.789	0.683	0.659	0.871	1366	154.7	5.83	0.7696	0.0425601	0.028341	1.3217	0.964861	0.865653	0.932624	0.971297
C9J614	Tripartite motif-containing protein 59 (Fragment)	TRIM59	7.9	0.2203	6	2	2	2	0.939	1.016	0.98	1.038	0.966	177	20.6	6.43	0.9878	0.0176533	0.694726	0.930636	1.05918	0.964567	1.082	0.97205
C9J6B2	Uncharacterized protein C14orf80 (Fragment)	C14orf80	0	0.2182	8	1	1	1	2.753		1.217	1.403	0.578	110	11.7	5.31	1.48775	0.408982	#DIV/0!	0.411974	1.15283	#DIV/0!	0	4.76298
C9J6F3	Programmed cell death protein 10	PDCD10	31.6	0.2957	3	4	4	9	1.205	1.229	1.218	1.258	1.247	186	21.8	6.28	1.2314	0.00957392	3.40441e-07	0.991256	1.03284	0.99105	1.01992	0.966319
C9J8A7	Polypeptide N-acetylgalactosaminyltransferase 11 (Fragment)	GALNT11	2.43	0.043	4	1	1	1	0.844	0.781	0.941	0.758	0.988	186	21.2	7.5	0.8624	0.0446191	0.188802	1.30343	0.805526	1.20487	0.925355	0.854251
C9J8Q1	"NFU1 iron-sulfur cluster scaffold homolog, mitochondrial (Fragment)	NFU1	6.86	0.0625	6	1	1	3	0.731	0.722	0.738	0.731	0.789	96	10.4	4.12	0.7422	0.0119725	1.37856e-05	1.07934	0.990515	1.02216	0.987688	0.926489
C9J8Q5	"Succinate-semialdehyde dehydrogenase, mitochondrial	ALDH5A1	52.32	0.2209	6	9	9	18	0.577	0.613	0.525	0.574	0.61	507	53.8	8.19	0.5798	0.0159041	1.9436e-05	1.06272	1.09333	0.856444	1.06239	0.945902
C9J973	NHL repeat-containing protein 3	NHLRC3	16.42	0.08	4	1	1	3	0.919	0.838	0.936	0.842	0.897	150	16.3	6.77	0.8864	0.0199364	0.037422	1.06532	0.899573	1.11695	0.911861	1.02453
C9J9K3	40S ribosomal protein SA (Fragment)	RPSA	505.49	0.6654	4	16	17	106	1.197	1.143	1.171	1.221	1.066	263	29.4	5.25	1.1596	0.0267724	0.0141944	0.873055	1.0427	1.0245	0.954887	1.12289
C9JA07	Cytochrome c oxidase assembly factor 1 homolog (Fragment)	COA1	24.43	0.2212	3	2	2	6	0.919	0.91	0.977	0.897	0.984	113	12.8	9.57	0.9374	0.0179739	0.144146	1.09699	0.918117	1.07363	0.990207	0.933943
C9JA28	Translocon-associated protein subunit gamma	SSR3	120.41	0.1954	3	6	6	30	0.818	0.754	0.789	0.774	0.905	174	20.1	9.44	0.808	0.0264027	0.00723164	1.16925	0.980989	1.04642	0.92176	0.903867
C9JAM9	"Phosphatidylinositol 4,5-bisphosphate 3-kinase catalytic subunit alpha isoform (Fragment)	PIK3CA	0	0.0932	4	1	1	1	1.146	0.98	1.028	1.256	1.255	118	13.8	5.54	1.133	0.0568401	0.178454	0.999204	1.22179	1.04898	0.855148	0.913147
C9JAW5	Uncharacterized protein	4 SV	3.95	0.2651	5	1	1	1	0.894	1.002	1.127	0.722	1.194	83	8.8	9.7	0.9878	0.0841263	0.731517	1.65374	0.640639	1.12475	1.12081	0.748744
C9JAX1	"Frataxin, mitochondrial	FXN	4.4	0.1259	4	1	1	1	0.576	0.574	0.568	0.549	0.72	135	14.9	5.14	0.5974	0.0310187	0.00155446	1.31148	0.966549	0.989547	0.996528	0.8
C9JBL1	Signal peptidase complex subunit 1	SPCS1	6.36	0.2125	3	1	1	1	0.721	0.715	0.757	0.785	0.753	80	9.3	9.64	0.7462	0.0128	5.64423e-06	0.959236	1.03699	1.05874	0.991678	0.957503
C9JBT1	Maturin (Fragment)	MTURN	9.24	0.1053	5	1	1	3	2.294	2.25	2.025	2.012	2.304	76	8.7	4.78	2.177	0.0653743	3.2154e-07	1.14513	0.99358	0.9	0.98082	0.99566
C9JBT4	Cyclic AMP-responsive element-binding protein 1 (Fragment)	CREB1	25.51	0.2529	5	2	2	5	0.949	1.022	0.932	0.911	1.004	170	18	4.94	0.9636	0.0212382	0.387037	1.10209	0.977468	0.911937	1.07692	0.945219
C9JBY7	"28S ribosomal protein S33, mitochondrial	MRPS33	3.82	0.0938	3	1	1	1	0.626	0.578	0.727	0.593	0.696	96	11.4	10.17	0.644	0.0290465	0.00341536	1.17369	0.815681	1.25779	0.923323	0.899425
C9JE12	Transmembrane and ubiquitin-like domain-containing protein 1 (Fragment)	TMUB1	7.92	0.0658	3	1	1	2	0.907	1.152	0.9	0.948	1.141	152	16.1	4.91	1.0096	0.0565142	0.92648	1.20359	1.05333	0.78125	1.27012	0.794917
C9JE69	Methyltransferase-like protein 8 (Fragment)	METTL8	6.72	0.1242	10	2	2	3	1.009	0.958	0.937	0.936	0.993	153	18.3	9.28	0.9666	0.0148007	0.190825	1.0609	0.998933	0.978079	0.949455	1.01611
C9JFE4	COP9 signalosome complex subunit 1	GPS1	109.26	0.3121	4	12	12	26	1.218	1.202	1.202	1.334	1.155	471	53.3	6.74	1.2222	0.0298737	0.00250329	0.865817	1.10982	1	0.986864	1.05455
C9JG97	Angio-associated migratory cell protein	AAMP	41.64	0.106	3	3	3	9	1.431	1.633	1.553	1.306	1.403	415	44.7	4.61	1.4652	0.0575538	0.000344246	1.07427	0.840953	0.95101	1.14116	1.01996
C9JGI3	Thymidine phosphorylase (Fragment)	TYMP	49.68	0.0989	4	3	3	12	1.031	0.958	0.941	1.05	0.909	445	46.1	5.52	0.9778	0.026947	0.650868	0.865714	1.11583	0.982255	0.929195	1.13421
C9JGR9	WD repeat-containing protein 37 (Fragment)	WDR37	8.16	0.1244	6	2	2	2	0.722	0.72	0.767	0.811	0.778	209	22.9	7.11	0.7596	0.0173453	6.47459e-05	0.959309	1.05737	1.06528	0.99723	0.928021
C9JH25-3	Isoform 3 of Proline-rich transmembrane protein 4	PRRT4 - [PRRT4_HUMAN]	0	0.013	2	1	1	1	1.383	1.59	1.26	1.315	1.604	693	71.4	4.98	1.4304	0.0707846	0.00484932	1.21977	1.04365	0.792453	1.14967	0.862219
C9JHU6	Lipid droplet-associated hydrolase (Fragment)	LDAH	20.2	0.0769	10	1	1	6	0.766	0.757	0.82	0.775	0.801	130	14.9	7.87	0.7838	0.0116593	5.57189e-05	1.03355	0.945122	1.08322	0.988251	0.956305
C9JI97	E3 ubiquitin-protein ligase RNF123	RNF123	2.03	0.0141	5	1	1	1	1.249	1.277	1.156	1.181	1.139	426	47.7	6.52	1.2004	0.0267836	0.00144467	0.964437	1.02163	0.905247	1.02242	1.09658
C9JJ39	MLN64 N-terminal domain homolog (Fragment)	STARD3NL	4.56	0.0407	6	1	1	2	0.632	0.647	0.525	0.559	0.532	172	19.8	6.52	0.579	0.0254539	0.000215489	0.951699	1.06476	0.811437	1.02373	1.18797
C9JJV1	Protein TSSC4 (Fragment)	TSSC4	15.08	0.1014	4	2	2	4	0.899	0.863	0.899	0.774	0.884	207	21.9	7.11	0.8638	0.0233996	0.0268955	1.14212	0.860957	1.04171	0.959956	1.01697
C9JJV6	Myeloid-associated differentiation marker (Fragment)	MYADM	49.77	0.1575	6	1	1	7	1.525	1.57	1.904	1.632	1.422	146	15.9	8.65	1.6106	0.080959	0.000428052	0.871324	0.857143	1.21274	1.02951	1.07243
C9JJX6	Armadillo repeat protein deleted in velo-cardio-facial syndrome	ARVCF	87.56	0.0952	5	6	6	22	0.839	0.816	0.738	0.704	0.83	893	96.8	7.05	0.7854	0.0270843	0.00375562	1.17898	0.95393	0.904412	0.972586	1.01084
C9JKF1	Sterile alpha motif domain-containing protein 9 (Fragment)	SAMD9	29.69	0.0359	2	3	3	7	1.282	1.043	1.185	1.244	1.076	1283	148.7	7.14	1.166	0.0464381	0.114841	0.864952	1.04979	1.13615	0.813573	1.19145
C9JKQ2	NADH dehydrogenase [ubiquinone] 1 beta subcomplex subunit 3 (Fragment)	NDUFB3	49.3	0.2923	2	3	3	15	0.954	0.865	0.959	0.841	0.947	65	7.6	8.54	0.9132	0.0249407	0.142437	1.12604	0.876955	1.10867	0.906709	1.00739
C9JL85	Myotrophin	MTPN	42.7	0.3269	2	1	1	8	1.721	1.679	1.678	1.729	1.531	52	5.7	4.78	1.6676	0.0357206	1.46335e-06	0.885483	1.03039	0.999404	0.975596	1.1241
C9JLC0	F-box/SPRY domain-containing protein 1	FBXO45	3.07	0.0935	2	1	1	1	0.98	1.026	1.056	1.026	0.983	107	11.9	4.88	1.0142	0.0144375	0.554899	0.95809	0.971591	1.02924	1.04694	0.996948
C9JM97	MAP kinase-activating death domain protein (Fragment)	MADD	9.01	0.1467	12	1	1	3	1.415	1.376	1.446	1.581	1.434	75	8.7	7.9	1.4504	0.034737	1.29111e-05	0.907021	1.09336	1.05087	0.972438	0.98675
C9JMN1	Structural maintenance of chromosomes protein 6 (Fragment)	SMC6	26.22	0.0784	3	4	4	10	0.804	0.823	0.895	0.873	0.838	740	84.5	7.5	0.8466	0.0165608	0.000804152	0.959908	0.975419	1.08748	1.02363	0.959427
C9JMS0	Transcriptional adapter 3 (Fragment)	TADA3	5.45	0.1579	4	1	1	3	0.906	0.96	0.757	0.814	1.189	95	10.9	5.29	0.9252	0.0747753	0.498393	1.46069	1.0753	0.788542	1.0596	0.761985
C9JMX4	Insulin-like growth factor-binding protein 3 (Fragment)	IGFBP3	8.89	0.0758	17	1	1	3	1.654	1.339	1.562	1.353	1.607	132	14.9	8.65	1.503	0.0657625	0.00124713	1.18773	0.866197	1.16654	0.809553	1.02925
C9JN98	Glia-derived nexin (Fragment)	SERPINE2	18.21	0.1018	5	2	2	5	0.827	0.8	0.908	0.916	0.865	275	30.4	8.98	0.8632	0.0224753	0.0100707	0.944323	1.00881	1.135	0.967352	0.956069
C9JND4	Glucoside xylosyltransferase 2 (Fragment)	GXYLT2	14.65	0.0854	2	1	1	3	0.881	0.817	0.817	0.723	0.916	164	19.3	8.68	0.8308	0.0330006	0.0457037	1.26694	0.884945	1	0.927355	0.96179
C9JNL5	Selenocysteine lyase (Fragment)	SCLY	33.91	0.3706	5	3	3	9	1.195	1.3	1.054	1.178	1.095	170	17.8	5.1	1.1644	0.0427277	0.0640795	0.929542	1.11765	0.810769	1.08787	1.09132
C9JP16	Cartilage-associated protein	CRTAP	253.37	0.3799	4	16	16	71	0.765	0.731	0.785	0.735	0.763	358	41.4	5.87	0.7558	0.0100916	1.89722e-05	1.0381	0.936306	1.07387	0.955556	1.00262
C9JQ41	Coiled-coil domain-containing protein 58	CCDC58	89.13	0.5923	3	7	8	21	0.883	0.965	0.901	0.713	0.976	130	15.3	8.88	0.8876	0.0471652	0.271152	1.36886	0.791343	0.933679	1.09287	0.904713
C9JQB1	Nucleoside diphosphate kinase	NME6	18.68	0.2553	4	3	3	6	0.6	0.575	0.56	0.551	0.58	141	16.2	7.46	0.5732	0.00846995	2.49669e-08	1.05263	0.983929	0.973913	0.958333	1.03448
C9JQD4	Peptidyl-prolyl cis-trans isomerase (Fragment)	PPIH	41.69	0.2153	3	3	4	15	0.935	0.996	0.915	0.965	1.022	144	15.8	8.72	0.9666	0.01949	0.396766	1.05907	1.05464	0.918675	1.06524	0.914873
C9JQE8	Nuclear receptor corepressor 2 (Fragment)	NCOR2	40.91	0.0579	9	6	7	11	0.802	0.854	0.851	0.856	0.969	1451	160.3	6.71	0.8664	0.0275438	0.0423908	1.13201	1.00588	0.996487	1.06484	0.827657
C9JQV3	Serine/threonine-protein kinase 11-interacting protein	STK11IP	20.68	0.0202	2	2	2	5	0.82	0.906	0.861	0.844	0.849	1088	120.2	5.36	0.856	0.0141669	0.0015192	1.00592	0.980256	0.950331	1.10488	0.965842
C9JR86	"Phytanoyl-CoA dioxygenase, peroxisomal (Fragment)	PHYH	11.43	0.0857	4	2	2	4	1.217	1.184	1.279	1.235	1.251	210	24	8.03	1.2332	0.01597	2.43794e-05	1.01296	0.965598	1.08024	0.972884	0.972822
C9JRJ5	LIM domain-containing protein 1	LIMD1	9.16	0.071	2	2	3	3	0.956	0.985	0.822	0.862	0.775	620	65.5	7.46	0.88	0.0396951	0.14283	0.899072	1.04866	0.834518	1.03033	1.23355
C9JRU6	DCN1-like protein 1 (Fragment)	DCUN1D1	33.61	0.2267	7	1	1	8	1.401	1.508	1.482	1.646	1.248	75	8.8	5.11	1.457	0.0654843	0.0014478	0.758202	1.11066	0.982759	1.07637	1.1226
C9JRY4	Vesicle-trafficking protein SEC22a (Fragment)	SEC22A	1.84	0.0505	3	1	1	1	1.289	1.025	0.942	0.64	0.914	218	24.5	8.69	0.962	0.104232	0.665926	1.42813	0.679406	0.919024	0.79519	1.41028
C9JSB0	Stress-associated endoplasmic reticulum protein 1	SERP1	2.64	0.1455	6	1	1	1	1.147	1.047	1.044	1.019	1.359	55	6.4	10.01	1.1232	0.0628907	0.325193	1.33366	0.976054	0.997135	0.912816	0.844003
C9JSN9	Biotinidase (Fragment)	BTD	4.74	0.0677	5	1	1	2	0.969	1.011	1.033	0.864	0.951	251	28.6	6.1	0.9656	0.0292841	0.488781	1.10069	0.836399	1.02176	1.04334	1.01893
C9JSR1	Myotubularin-related protein 14	MTMR14	8.75	0.089	4	2	2	3	1.115	1.137	1.027	1.187	1.295	292	31.4	6.23	1.1522	0.0440981	0.0731228	1.09099	1.15579	0.903254	1.01973	0.861004
C9JT76	Tissue factor pathway inhibitor (Fragment)	TFPI	1.78	0.0762	7	1	1	1	0.705	0.647	1.183	0.812	0.629	105	12.1	5.21	0.7952	0.102077	0.27051	0.774631	0.686391	1.82844	0.91773	1.12083
C9JT95	SS complex subunit B1 (Fragment)	NABP2	19.22	0.0903	3	1	1	6	1.061	0.76	0.938	0.889	1.009	144	15.6	7.08	0.9314	0.0519794	0.429583	1.13498	0.947761	1.23421	0.716305	1.05154
C9JTD3	"StAR-related lipid transfer protein 7, mitochondrial (Fragment)	STARD7	4.54	0.0408	4	1	1	2	1.347	1.427	1.432	1.482	1.194	147	17.8	7.66	1.3764	0.0504664	0.00105631	0.805668	1.03492	1.0035	1.05939	1.12814
C9JTE9	B-cell receptor-associated protein 29 (Fragment)	BCAP29	32.63	0.2	5	5	5	11	0.954	0.887	0.841	0.83	0.932	230	26.9	9.33	0.8888	0.0243545	0.0270243	1.12289	0.98692	0.94814	0.929769	1.02361
C9JU85	E3 ubiquitin-protein ligase CBL-B (Fragment)	CBLB	0	0.1151	10	1	1	1	1.175	0.772		1.341	0.722	139	16	9.7	1.0025	0.135683	#DIV/0!	0.538404	#DIV/0!	0	0.657021	1.62742
C9JUE0	Protein TFG (Fragment)	TFG	75.36	0.4713	11	5	6	20	1.268	1.265	1.243	1.316	1.248	157	17.7	5.05	1.268	0.012919	2.22191e-06	0.948328	1.05873	0.982609	0.997634	1.01603
C9JUH3	Cerebral cavernous malformations 2 protein	CCM2	0	0.0663	6	1	1	1	1.014		1.707	1.237		347	38.8	5.68	1.31933	0.158206	#DIV/0!	0	0.724663	#DIV/0!	0	#DIV/0!
C9JVK8	5-azacytidine-induced protein 2 (Fragment)	AZI2	2.9	0.093	6	2	2	2	0.953	0.931	1.053	0.856	0.99	215	25	5.6	0.9566	0.0325555	0.486849	1.15654	0.812915	1.13104	0.976915	0.962626
C9JVT3	WD repeat domain phosphoinositide-interacting protein 4 (Fragment)	WDR45	2.33	0.0507	16	1	1	1	1.464	1.114	1.325	1.414	1.291	138	16	8.09	1.3216	0.0603578	0.0141104	0.913013	1.06717	1.18941	0.760929	1.134
C9JW74	Mesoderm-specific transcript homolog protein	MEST	67.82	0.2872	3	5	5	18	0.537	0.495	0.397	0.438	0.481	296	34.3	10.39	0.4696	0.0240699	4.31716e-05	1.09817	1.10327	0.80202	0.921788	1.11642
C9JWJ8	Nuclear factor 1	NFIX	23.95	0.1613	4	3	3	6	1.151	1.189	1.195	1.138	1.215	403	44.6	7.56	1.1776	0.0143304	0.000192209	1.06766	0.952301	1.00505	1.03301	0.947325
C9JWM9	"FERM, RhoGEF and pleckstrin domain-containing protein 2 (Fragment)	FARP2	10.77	0.1505	5	1	1	3	0.832	1.013	0.764	0.963	0.778	93	10.6	5.39	0.87	0.0501209	0.22359	0.807892	1.26047	0.754195	1.21755	1.06941
C9JXB2	Semaphorin-3G (Fragment)	SEMA3G	8.18	0.0699	2	1	1	3	0.59	0.556	0.672	0.684	0.595	186	20.5	8.65	0.6194	0.0249191	0.000244118	0.869883	1.01786	1.20863	0.942373	0.991597
C9JXC1	Ribonucleoside-diphosphate reductase subunit M2 (Fragment)	RRM2	4.97	0.0692	5	1	2	2	0.641	0.672	0.625	0.616	0.657	289	33.8	5.45	0.6422	0.0102245	9.67408e-07	1.06656	0.9856	0.93006	1.04836	0.975647
C9JY28	LYR motif-containing protein 4	LYRM4	16.07	0.4	4	3	3	5	0.969	0.944	0.975	0.88	0.984	70	8.2	11.18	0.9504	0.0188112	0.232103	1.11818	0.902564	1.03284	0.9742	0.984756
C9JY29	Peroxisomal acyl-coenzyme A oxidase 2 (Fragment)	ACOX2	8.29	0.0585	3	1	1	3	1.245	1.305	1.061	1.185	1.248	171	19.7	8.03	1.2088	0.0415408	0.0156128	1.05316	1.11687	0.813027	1.04819	0.997596
C9JYJ6	Filamin A-interacting protein 1-like (Fragment)	FILIP1L	12.19	0.0287	6	2	2	4	1.473	1.726	1.516	1.743	1.603	837	96.2	6.28	1.6122	0.0542101	8.62427e-05	0.919679	1.14974	0.878331	1.17176	0.918902
C9JYQ9	60S ribosomal protein L22-like 1	RPL22L1	28.83	0.4628	3	3	4	7	0.946	0.807	0.888	0.767	0.76	121	14.5	9.38	0.8336	0.0361616	0.0640292	0.990874	0.863739	1.10037	0.853066	1.24474
C9JZB1	Transmembrane protein 169 (Fragment)	TMEM169	9.52	0.1089	3	1	1	2	0.822	0.907	0.889	0.886	0.86	101	11.3	4.58	0.8728	0.0147492	0.0027821	0.970655	0.996625	0.980154	1.10341	0.955814
C9JZE3	Replication initiator 1 (Fragment)	REPIN1	4.24	0.0355	6	1	1	1	1.158	0.831	1.055	0.949	1.251	366	41.3	11.24	1.0488	0.0742445	0.87273	1.31823	0.899526	1.26955	0.717617	0.925659
C9JZI1	Replication factor C subunit 4	RFC4	56.27	0.1964	2	5	5	14	0.634	0.675	0.644	0.666	0.661	336	36.9	8.24	0.656	0.00746324	3.4706e-07	0.992492	1.03416	0.954074	1.06467	0.959153
C9JZJ1	Serine/threonine-protein kinase 17B (Fragment)	STK17B	3	0.1343	5	1	1	1	2.322	1.942	2.043	2.023	2.515	67	7.8	10.49	2.169	0.107668	1.72937e-05	1.2432	0.99021	1.05201	0.836348	0.92326
C9JZR7	"Actin, cytoplasmic 1 (Fragment)	ACTB	2081.7	0.8235	1	1	13	666	1.208	0.933	0.863	0.893	1.086	102	11.3	5.43	0.9966	0.0653105	0.881335	1.21613	1.03476	0.924973	0.772351	1.11234
C9JZR9	Zinc transporter 6 (Fragment)	SLC30A6	2.12	0.0899	6	1	1	1	0.72	0.709	0.87	0.99	0.861	178	20	7.17	0.83	0.0523937	0.0842085	0.869697	1.13793	1.22708	0.984722	0.836237
C9JZW7	[Protein ADP-ribosylarginine] hydrolase (Fragment)	ADPRH	36.41	0.2	3	2	2	11	5.398	3.546	4.339	3.178	3.922	125	13.8	6.68	4.0766	0.382614	7.58952e-05	1.23411	0.732427	1.22363	0.65691	1.37634
D1CS89	Toll-like receptor 5	TLR5	0	0.0326	1	1	1	1	1.096	1.119	0.573	1.097	1.146	858	97.8	6.68	1.0062	0.108683	0.749289	1.04467	1.91449	0.512064	1.02099	0.95637
D2CPI9	Xeroderma pigmentosum complementation group C protein (Fragment)	4 SV	18.29	0.0981	7	2	2	5	0.559	0.711	0.645	0.682	0.623	265	30.1	6.04	0.644	0.0260768	0.00139566	0.91349	1.05736	0.907173	1.27191	0.897271
D3DNA1	Integrin beta	ITGB5	48.21	0.1114	2	6	6	13	0.826	1.039	0.912	1.104	1.068	691	76.7	5.77	0.9898	0.0521828	0.803904	0.967391	1.21053	0.877767	1.25787	0.773408
D3DND1	"CDV3 homolog (Mouse), isoform CRA_a	CDV3	109.76	0.3837	2	8	8	24	1.875	1.899	1.625	2.047	1.53	258	28.6	9.44	1.7952	0.0948274	0.000500866	0.747435	1.25969	0.855714	1.0128	1.22549
D3DNS1	"NADH dehydrogenase (Ubiquinone) 1 beta subcomplex, 5, 16kDa, isoform CRA_e (Fragment)	NDUFB5	70.99	0.2781	4	4	4	18	0.906	0.931	0.97	0.875	0.898	187	21.7	9.13	0.916	0.0161957	0.0219511	1.02629	0.902062	1.04189	1.02759	1.00891
D3DNT9	"EPH receptor B3, isoform CRA_a	EPHB3	63.28	0.1308	2	9	9	23	1.047	1.085	1	0.966	1.017	956	105.9	6.21	1.023	0.0202904	0.516013	1.0528	0.966	0.921659	1.03629	1.0295
D3DP46	"Signal peptidase complex subunit 3 homolog (S. cerevisiae), isoform CRA_a	SPCS3	10.43	0.05	2	1	1	3	0.769	0.725	0.789	0.721	0.838	180	20.3	8.97	0.7684	0.0216786	0.0026601	1.16227	0.913815	1.08828	0.942783	0.917661
D3DP56	DNA-directed primase/polymerase protein	FLJ33167	8.76	0.0418	4	1	1	3	1.24	1.068	1.664	1.497	1.552	431	49	4.82	1.4042	0.109074	0.0660549	1.03674	0.899639	1.55805	0.86129	0.798969
D3DP75	"RAB3 GTPase activating protein subunit 1 (Catalytic), isoform CRA_a	RAB3GAP1	146.23	0.2225	3	15	15	42	1.04	0.983	0.996	1.042	0.966	881	99.1	6.14	1.0054	0.0152958	0.911162	0.927063	1.04618	1.01322	0.945192	1.0766
D3DPF9	"Titin, isoform CRA_b	TTN	24298.8	0.5624	16	4	1417	5842	1.032	0.971	0.853	0.78	0.943	26926	2991.2	6.74	0.9158	0.0445392	0.266266	1.20897	0.91442	0.878476	0.940891	1.09438
D3DPQ2	Protein archease	ZBTB8	2.39	0.0636	4	1	1	1	1.268	1.467	1.41	1.582	1.493	110	12.8	4.46	1.444	0.0520125	0.000493776	0.943742	1.12199	0.961145	1.15694	0.849297
D3DPS3	"Arginine/proline rich coiled-coil 1, isoform CRA_b	RPRC1	235.87	0.2262	4	21	21	65	1.448	1.411	1.337	1.428	1.25	840	92.6	10.11	1.3748	0.0364025	0.000309145	0.87535	1.06806	0.947555	0.974448	1.1584
D3DQI7	Polypeptide N-acetylgalactosaminyltransferase	GALNT10	43.12	0.2352	9	8	9	16	0.975	0.862	0.828	0.868	0.906	506	58.3	7.78	0.8878	0.0250687	0.02934	1.04378	1.04831	0.960557	0.884103	1.07616
D3DQQ7	"Low density lipoprotein receptor-related protein 4, isoform CRA_a	LRP4	4.81	0.0072	2	1	1	1	0.81	0.903	0.886	0.834	0.909	1678	187	5.91	0.8684	0.019684	0.021023	1.08993	0.941309	0.981174	1.11481	0.891089
D3DR37	"Centrosomal protein 55kDa, isoform CRA_a	CEP55	4.89	0.0453	1	1	2	2	0.712	0.86	0.709	0.579	0.7	464	54.1	6.96	0.712	0.0445791	0.0145149	1.20898	0.816643	0.824419	1.20787	1.01714
D3DRX6	Kinesin-like protein	KIF5B	1186.97	0.6355	2	48	60	267	1.903	2.042	1.79	2.087	1.807	963	109.6	6.51	1.9258	0.060234	4.34014e-06	0.865836	1.16592	0.876592	1.07304	1.05313
D3DRX8	"HCG2017386, isoform CRA_a	hCG_2017386	1.62	0.0721	3	1	1	1	0.802	1.006	0.91	0.855	0.735	111	12.6	10.08	0.8616	0.0462694	0.122873	0.859649	0.93956	0.904573	1.25436	1.09116
D3DS91	"A kinase (PRKA) anchor protein 6, isoform CRA_b	AKAP6	21.9	0.0274	3	4	4	6	0.852	0.887	0.812	0.741	0.873	2077	229.3	5.1	0.833	0.0262507	0.0153236	1.17814	0.912562	0.915445	1.04108	0.975945
D3DSB5	"Mitogen-activated protein kinase kinase kinase kinase 5, isoform CRA_b	MAP4K5	7.2	0.0411	4	2	2	2	0.988	0.95	0.979	0.97	0.858	584	65.2	7.81	0.949	0.0236051	0.304452	0.884536	0.990807	1.03053	0.961538	1.15152
D3DSM4	"Collagen, type XVIII, alpha 1, isoform CRA_d	COL18A1	75.64	0.0898	5	9	9	21	0.673	0.733	0.751	0.616	0.627	1336	135.4	6.47	0.68	0.0272066	0.000372635	1.01786	0.82024	1.02456	1.08915	1.07337
D3DSR2	"Polymerase (RNA) III (DNA directed) polypeptide D, 44kDa, isoform CRA_a	POLR3D	12.48	0.0813	2	2	2	4	0.689	0.741	0.669	0.631	0.635	283	31.7	5.29	0.673	0.0201296	4.25772e-05	1.00634	0.943199	0.902834	1.07547	1.08504
D3DSU3	"Kinesin family member 13B, isoform CRA_a	KIF13B	91.52	0.0928	2	8	13	28	1.577	1.792	1.856	1.836	1.86	1562	174.7	5.91	1.7842	0.0531868	4.03728e-06	1.01307	0.989224	1.03571	1.13633	0.847849
D3DT08	"Dmx-like 1, isoform CRA_a	DMXL1	5.6	0.0253	5	2	2	4	1.004	0.834	1.782	0.997	1.512	1662	185	6.32	1.2258	0.179767	0.815348	1.51655	0.559484	2.13669	0.830677	0.664021
D3DT44	"Glutamate-cysteine ligase, modifier subunit, isoform CRA_a	GCLM	15.53	0.0591	2	1	1	3	1.213	1.407	1.466	1.419	1.525	254	28.6	6.02	1.406	0.0525262	0.00115782	1.0747	0.96794	1.04193	1.15993	0.79541
D3DTH7	"Myosin IC, isoform CRA_a	MYO1C	652.42	0.551	1	1	46	163	0.78	0.834	0.77	0.844	0.934	862	98.9	9.42	0.8324	0.0292397	0.0221955	1.10664	1.0961	0.923261	1.06923	0.835118
D3DTX6	Neurabin-2	PPP1R9B	32.41	0.049	1	3	4	9	0.795	0.746	0.761	0.794	0.778	817	89.3	4.97	0.7748	0.00950474	4.80767e-06	0.979849	1.04336	1.02011	0.938365	1.02185
D3DTX7	"Collagen, type I, alpha 1, isoform CRA_a	COL1A1	480.19	0.3627	1	1	31	122	1.049	0.87	0.971	1.014	1.067	885	84.7	6.24	0.9942	0.0351132	0.861384	1.05227	1.04428	1.11609	0.829361	0.98313
D3DTZ5	"Suppressor of Ty 4 homolog 1 (S. cerevisiae), isoform CRA_b	SUPT4H1	9.29	0.2105	3	1	1	2	0.992	0.955	0.947	0.984	0.905	76	8.5	9.72	0.9566	0.0154292	0.222615	0.919715	1.03907	0.991623	0.962702	1.09613
D3DU79	"SplA/ryanodine receptor domain and SOCS box containing 3, isoform CRA_d	SPSB3	0	0.1013	2	1	1	1	0.839	0.855		0.392	0.55	227	25.3	9.51	0.659	0.10132	#DIV/0!	1.40306	#DIV/0!	0	1.01907	1.52545
D3DUJ0	"AFG3 ATPase family gene 3-like 2 (Yeast), isoform CRA_a (Fragment)	AFG3L2	203.95	0.3241	3	21	23	53	0.992	0.959	1.032	0.942	1.064	759	84.4	8.43	0.9978	0.0225885	0.908363	1.12951	0.912791	1.07612	0.966734	0.932331
D3DUL8	"KIAA1609 protein, isoform CRA_a	KIAA1609	64.5	0.1382	2	1	4	15	2.333	2.025	2.094	2.844	2.021	456	51	6.33	2.2634	0.155921	0.000198599	0.710619	1.35817	1.03407	0.867981	1.15438
D3DUP2	"WNK lysine deficient protein kinase 1, isoform CRA_d	WNK1	68.97	0.0574	15	12	12	25	1.385	1.553	1.438	1.536	1.467	2107	222.6	6.43	1.4758	0.0310924	1.21744e-05	0.955078	1.06815	0.92595	1.1213	0.944104
D3DUU0	"CD163 antigen, isoform CRA_a	CD163	0	0.0292	8	1	1	1	1.432	1.007	1.252	0.682	1.26	994	107.3	5.69	1.1266	0.130147	0.907528	1.84751	0.544728	1.2433	0.703212	1.13651
D3DUW2	Uncharacterized protein	MGC24039	14.22	0.0459	4	2	2	4	1.42	1.603	1.454	1.598	1.449	741	84.6	8.6	1.5048	0.0395062	3.79333e-05	0.906758	1.09904	0.907049	1.12887	0.979986
D3DV79	Cyclin-dependent kinases regulatory subunit	CKS1B	10.84	0.1754	4	1	1	3	0.803	0.981	0.865	0.964	0.926	57	6.8	9.99	0.9078	0.0329111	0.221233	0.960581	1.11445	0.881753	1.22167	0.867171
D3DVA3	"Misato homolog 1 (Drosophila), isoform CRA_a	MSTO1	23.93	0.1489	6	3	3	6	1.103	1.186	1.156	1.205	1.206	309	34.3	6.4	1.1712	0.0193065	0.00102627	1.00083	1.04239	0.974705	1.07525	0.914594
D3DVA8	"Ubiquilin 4, isoform CRA_a	UBQLN4	113.41	0.305	4	5	8	26	0.801	0.921	0.892	0.864	0.892	423	46	4.79	0.874	0.0203544	0.0247921	1.03241	0.96861	0.968512	1.14981	0.897982
D3DVC4	"Nestin, isoform CRA_c	NES	5477.25	0.6225	2	119	120	1226	0.824	0.883	0.778	0.772	0.846	1621	177.3	4.36	0.8206	0.0208892	0.00303488	1.09585	0.992288	0.881087	1.0716	0.973995
D3DVH3	"Inositol polyphosphate-4-phosphatase, type I, 107kDa, isoform CRA_c	INPP4A	22.52	0.0375	5	3	3	7	1.285	1.25	1.239	1.251	1.142	933	105	7.24	1.2334	0.0241176	0.000600178	0.91287	1.00969	0.9912	0.972763	1.12522
D3DVL7	"Transforming growth factor beta regulator 4, isoform CRA_b	TBRG4	102.14	0.2149	3	11	11	25	0.963	0.928	0.945	0.915	0.97	577	65	6.8	0.9442	0.0103315	0.0253295	1.06011	0.968254	1.01832	0.963655	0.992784
D3DVP3	"Macrophage erythroblast attacher, isoform CRA_a	MAEA	19	0.1105	8	3	3	5	0.938	0.918	0.942	1.027	1.325	344	39.3	8.92	1.03	0.0760874	0.927442	1.29017	1.09023	1.02614	0.978678	0.707925
D3DWK9	"Nuclear receptor binding protein 2, isoform CRA_b	NRBP2	19.31	0.124	3	2	3	7	1.9	1.552	1.833	2.368	1.721	258	29.8	6.6	1.8748	0.136653	0.00122314	0.726774	1.29187	1.18106	0.816842	1.10401
D3DWL9	"Cleavage and polyadenylation specific factor 1, 160kDa, isoform CRA_a	CPSF1	128.78	0.1231	2	16	16	39	0.769	0.722	0.729	0.759	0.788	1365	151.9	6.33	0.7534	0.0123556	4.9778e-06	1.03821	1.04115	1.0097	0.938882	0.975888
D3DWY2	"Inhibitor of kappa light polypeptide gene enhancer in B-cells, kinase gamma, isoform CRA_a	IKBKG	6.41	0.0769	8	1	2	2	1.611	1.621	1.725	1.821	1.535	234	26.7	5.57	1.6626	0.0498293	7.48615e-06	0.842943	1.05565	1.06416	1.00621	1.04951
D3DXG4	"HCG2002650, isoform CRA_e	hCG_2002650	90.27	0.1577	4	3	3	18	1.204	1.322	1.243	1.189	1.308	298	32.9	7.68	1.2532	0.0268168	0.000792515	1.10008	0.956557	0.940242	1.09801	0.920489
D3VVK8	Ataxin 3 variant ref (Fragment)	ATXN3	12.27	0.1307	147	2	2	4	1.51	1.53	1.546	1.549	1.523	329	37.8	4.82	1.5316	0.00725672	9.01846e-12	0.983215	1.00194	1.01046	1.01325	0.991464
D3WZ05	ATP synthase subunit 6 (Fragment)	4 SV	10.98	0.3056	1	1	1	5	0.529	0.578	0.516	0.439	0.572	36	3.9	11.17	0.5268	0.0249948	0.000519622	1.30296	0.850775	0.892734	1.09263	0.924825
D3YTB1	60S ribosomal protein L32 (Fragment)	RPL32	221.42	0.5865	3	11	11	68	1.011	0.941	1.003	1.024	0.848	133	15.6	11.44	0.9654	0.0326383	0.561625	0.828125	1.02094	1.06589	0.930762	1.19222
D5G2K5	MHC class I antigen (Fragment)	HLA-B	2.07	0.0663	3	1	1	1	3.358	3.104	3.688	4.369	3.771	181	21.2	6.21	3.658	0.214022	2.57255e-06	0.863127	1.18465	1.18814	0.92436	0.89048
D6R954	tRNA methyltransferase 10 homolog A (Fragment)	TRMT10A	4.37	0.1055	3	2	2	2	1.28	0.628	1.037	0.814	0.841	199	23.9	9.32	0.92	0.110912	0.492449	1.03317	0.784957	1.65127	0.490625	1.522
D6R988	E3 ubiquitin-protein ligase RNF14 (Fragment)	RNF14	1.99	0.1639	12	1	1	1	1.388	1.605	1.59	1.473	1.501	61	6.9	4.22	1.5114	0.0398429	2.31055e-05	1.01901	0.926415	0.990654	1.15634	0.924717
D6R9G5	Kelch-like protein 2 (Fragment)	KLHL2	0	0.0903	1	1	1	1	0.608	0.437	0.617	0.559	0.692	144	16.3	8.21	0.5826	0.0421623	0.0102253	1.23792	0.905997	1.4119	0.71875	0.878613
D6R9J0	Prenylcysteine oxidase-like	PCYOX1L	10.91	0.0721	2	1	1	3	0.726	0.726	0.711	0.703	0.697	111	11.3	7.65	0.7126	0.00590424	1.23362e-08	0.991465	0.988748	0.979339	1	1.04161
D6R9T3	Embryonic stem cell-specific 5-hydroxymethylcytosine-binding protein (Fragment)	HMCES	3.3	0.0284	4	1	1	1	0.968	0.855	0.858	0.994	0.801	282	32.1	8.05	0.8952	0.036698	0.209286	0.805835	1.15851	1.00351	0.883264	1.20849
D6R9V2	Histone-lysine N-methyltransferase NSD2 (Fragment)	WHSC1	3.04	0.0332	6	1	1	1	1.015	1.061	1.019	1.048	0.933	392	43.2	8.65	1.0152	0.0222989	0.765768	0.890267	1.02846	0.960415	1.04532	1.08789
D6R9Y1	Polyadenylate-binding protein-interacting protein 2	PAIP2	15.61	0.2239	4	2	2	5	1.375	1.292	1.343	1.434	1.246	67	7.7	4.7	1.338	0.03255	0.000270513	0.868898	1.06776	1.03947	0.939636	1.10353
D6RA31	Alpha-synuclein (Fragment)	SNCA	11.11	0.1364	8	1	1	3	0.281	0.257	0.254	0.254	0.243	66	6.8	9.32	0.2578	0.00627216	9.52201e-08	0.956693	1	0.988327	0.914591	1.15638
D6RA82	Annexin	ANXA3	22.41	0.162	2	4	4	7	0.959	1.097	0.97	1.012	0.914	284	32.1	5.94	0.9904	0.0308781	0.809882	0.903162	1.0433	0.88423	1.1439	1.04923
D6RAB5	Microfibrillar-associated protein 3-like (Fragment)	MFAP3L	6.98	0.0449	5	1	1	3	1.369	1.12	1.378	1.266	1.336	156	17.7	8.69	1.2938	0.0476995	0.00962787	1.05529	0.918723	1.23036	0.818115	1.0247
D6RAC5	Single-stranded DNA-binding protein 2 (Fragment)	SSBP2	6.75	0.0962	8	1	2	3	0.613	0.455	0.585	0.819	0.445	208	22.7	8.31	0.5834	0.0678333	0.0341038	0.543346	1.4	1.28571	0.742251	1.37753
D6RAM3	Docking protein 3	DOK3	10.34	0.0341	2	2	2	4	3.146	3.571	2.96	2.699	2.822	440	47.6	7.61	3.0396	0.152217	1.62725e-06	1.04557	0.911824	0.828899	1.13509	1.11481
D6RAN8	"39S ribosomal protein L27, mitochondrial	MRPL27	12.59	0.2043	3	2	2	4	0.832	0.829	1.02	0.685	0.912	93	10.5	9.54	0.8556	0.0550351	0.218561	1.33139	0.671569	1.2304	0.996394	0.912281
D6RAX6	Mitochondria-eating protein	SPATA18	6.78	0.1538	5	1	1	2	1.527	1.472	1.889	1.892	1.418	104	11.5	5.45	1.6396	0.10387	0.00170132	0.749471	1.00159	1.28329	0.963982	1.07687
D6RBB6	Prostate androgen-regulated mucin-like protein 1	PARM1	14.08	0.3088	2	1	1	3	1.092	1.033	1	0.924	0.973	68	7.5	6.49	1.0044	0.02825	0.971313	1.05303	0.924	0.968054	0.945971	1.1223
D6RBJ8	Rho GTPase-activating protein 22	ARHGAP22	1.78	0.0345	8	1	1	1	1.691	1.76	1.75	1.593	1.839	261	29.8	9.32	1.7266	0.0408737	2.24247e-06	1.15443	0.910286	0.994318	1.0408	0.919521
D6RBQ8	Recombining-binding protein suppressor of hairless (Fragment)	RBPJ	14.46	0.2038	12	3	3	4	0.714	0.704	0.744	0.803	0.754	157	17.9	9.42	0.7438	0.0174367	5.65141e-05	0.938979	1.0793	1.05682	0.985994	0.94695
D6RBS5	ELMO domain-containing protein 2 (Fragment)	ELMOD2	15.81	0.2335	2	4	4	5	1.149	1.128	1.054	1.064	1.116	167	20.1	9.09	1.1022	0.0184781	0.00582829	1.04887	1.00949	0.934397	0.981723	1.02957
D6RBW3	Melanoma-associated antigen D4 (Fragment)	MAGED4B	5.16	0.0295	5	1	1	2	1.159	1.324	1.249	1.316	1.302	271	28	4.77	1.27	0.0306741	0.00108663	0.989362	1.05364	0.943353	1.14236	0.890169
D6RCB6	Bifunctional lysine-specific demethylase and histidyl-hydroxylase MINA (Fragment)	MINA	16.91	0.125	4	1	1	4	0.579	0.608	0.57	0.585	0.505	112	12.4	9.07	0.5694	0.0172818	2.95046e-05	0.863248	1.02632	0.9375	1.05009	1.14653
D6RCC4	Glutathione S-transferase C-terminal domain-containing protein (Fragment)	GSTCD	11.7	0.0904	5	1	1	3	0.649	1.274	1.037	1.444	0.773	166	19	5.92	1.0354	0.148668	0.809583	0.535319	1.39248	0.813972	1.96302	0.839586
D6RCD0	Estradiol 17-beta-dehydrogenase 11	HSD17B11	4.51	0.1211	2	2	2	3	1.022	1.094	1.127	1.071	0.585	256	28.1	9.54	0.9798	0.100169	0.693512	0.546218	0.950311	1.03016	1.07045	1.74701
D6RCT7	Kinesin-like protein KIF15 (Fragment)	KIF15	12.61	0.0338	4	3	3	7	0.302	0.286	0.224	0.287	0.267	711	82.4	6.48	0.2732	0.0134959	2.90899e-05	0.930314	1.28125	0.783217	0.94702	1.13109	6.25
D6RCT8	Dysbindin	DTNBP1	10.85	0.0481	5	1	1	3	1.244	1.111	1.366	1.374	1.018	208	24.3	5.53	1.2226	0.0700925	0.120829	0.740902	1.00586	1.22952	0.893087	1.222
D6RD70	Sulfotransferase (Fragment)	SULT1B1	6.19	0.0581	2	1	1	3	0.791	0.822	0.725	0.704	0.793	155	17.8	7.4	0.767	0.0223719	0.000885395	1.12642	0.971034	0.881995	1.03919	0.997478
D6RE58	Solute carrier family 35 member B1 (Fragment)	SLC35B1	7.4	0.0535	6	1	1	3	0.899	1.059	1.012	1.12	1.028	187	20.8	9.31	1.0236	0.0362113	0.809258	0.917857	1.10672	0.955619	1.17798	0.874514
D6REC6	Cyclin-dependent kinase 7 (Fragment)	CDK7	6.41	0.1007	4	1	1	2	0.952	1.026	1.007	0.873	0.99	149	17	5.27	0.9696	0.0270529	0.536969	1.13402	0.866931	0.981481	1.07773	0.961616
D6REK3	Peptidyl-prolyl cis-trans isomerase CWC27 homolog	CWC27	19.99	0.063	3	2	2	7	1.106	1.177	0.992	1.089	1.106	381	43	5.64	1.094	0.0296699	0.128141	1.01561	1.09778	0.842821	1.0642	1
D6REP5	GRAM domain-containing protein 3 (Fragment)	GRAMD3	8.83	0.0521	5	2	2	3	1.338	1.368	1.165	1.297	1.185	288	31.8	8.78	1.2706	0.0407463	0.00460779	0.913647	1.1133	0.851608	1.02242	1.12911
D6RF48	Syntaxin-18	STX18	109.91	0.3831	2	10	10	33	0.877	0.901	0.83	0.814	0.899	308	35.4	5.55	0.8642	0.0179148	0.00470722	1.10442	0.980723	0.921199	1.02737	0.975528
D6RFZ5	Histone acetyltransferase KAT7 (Fragment)	KAT7	3.43	0.6875	6	1	1	1	0.517	0.523	0.564	0.512	0.565	16	1.8	9.99	0.5362	0.011685	3.86591e-06	1.10352	0.907801	1.07839	1.01161	0.915044
D6RG08	Integrin alpha-2	ITGA2	3.6	0.12	5	1	1	1	0.86	0.824	0.867	0.859	0.727	175	18.7	5.36	0.8274	0.0261927	0.0194615	0.846333	0.990773	1.05218	0.95814	1.18294
D6RG09	Sentrin-specific protease 6 (Fragment)	SENP6	0	0.05	7	1	1	1	1.16	1.027	1.178	0.76	0.928	220	24.8	9.72	1.0106	0.0775355	0.894199	1.22105	0.645161	1.14703	0.885345	1.25
D6RG10	Rho-related BTB domain-containing protein 3	RHOBTB3	4.35	0.3462	3	1	1	1	1.148	1.468	1.314	1.261	1.205	104	11.4	8.72	1.2792	0.0547297	0.0149906	0.955591	0.959665	0.895095	1.27875	0.952697
D6RGI3	"Septin 11, isoform CRA_b	2011-09-01	340.36	0.4565	4	10	17	84	1.317	1.269	1.278	1.394	1.235	425	49	6.96	1.2986	0.0271893	0.000193597	0.88594	1.09077	1.00709	0.963554	1.0664
D6RGK9	CCR4-NOT transcription complex subunit 6-like (Fragment)	CNOT6L	8.65	0.0675	7	1	1	2	0.78	0.931	0.882	0.87	0.852	163	18.6	8.94	0.863	0.0245398	0.0324494	0.97931	0.986395	0.947368	1.19359	0.915493
D6RGW0	Endoplasmic reticulum aminopeptidase 2 (Fragment)	ERAP2	4.27	0.0187	4	1	1	1	1.467	1.274	1.481	1.246	1.381	694	79.7	6.28	1.3698	0.0481886	0.00208176	1.10835	0.841323	1.16248	0.868439	1.06227
D6RGY8	Protein YIPF3 (Fragment)	YIPF3	39.73	0.2477	6	1	1	6	0.837	0.737	0.799	0.657	0.759	109	12.3	4.56	0.7578	0.030467	0.00864062	1.15525	0.822278	1.08412	0.880526	1.10277
D6RHH9	Phosphoethanolamine/phosphocholine phosphatase (Fragment)	PHPHO1	3.56	0.0493	4	1	1	1	1.477	1.773	1.485	1.627	1.569	203	22.7	7.44	1.5862	0.0543235	0.00012028	0.964352	1.09562	0.837563	1.20041	0.941364
D6RHI7	Cyclin-H	CCNH	9.98	0.1486	5	2	2	4	0.762	0.867	0.745	1.078	1.111	249	28.9	5.92	0.9126	0.0773205	0.449872	1.03061	1.44698	0.859285	1.1378	0.685869
D6RI04	Single-strand selective monofunctional uracil DNA glycosylase	SMUG1	8.33	0.0755	2	1	1	3	0.811	0.063	0.814	0.547	0.744	159	17.6	4.84	0.5958	0.1418	0.312419	1.36015	0.67199	12.9206	0.0776819	1.09005
D6RIA3	Protein LOC285556	LOC285556	18.84	0.0273	1	5	5	6	1.102	1.05	0.98	1.015	1.036	1793	190	8.98	1.0366	0.0201584	0.302224	1.02069	1.03571	0.933333	0.952813	1.06371
D6RIF6	SLAIN motif-containing protein 2	SLAIN2	27.83	0.099	1	1	4	9	0.908	1.427	0.749	1.289	1.102	414	44.6	10.3	1.095	0.123003	0.987443	0.854926	1.72096	0.524877	1.57159	0.823956
D6RIZ4	Major facilitator superfamily domain-containing protein 10	MFSD10	32.26	0.0646	4	2	2	7	0.949	0.942	0.907	0.84	0.916	356	38.2	9.73	0.9108	0.0193479	0.0301766	1.09048	0.92613	0.962845	0.992624	1.03603
D6RJH2	Zinc finger protein 131	ZNF131	18.18	0.087	5	1	1	3	0.486	0.57	0.533	0.55	0.633	253	28.5	4.75	0.5544	0.0240595	0.000387845	1.15091	1.03189	0.935088	1.17284	0.767773
D6W5X5	"Solute carrier family 12 (Potassium/chloride transporters), member 9, isoform CRA_c	SLC12A9	31.66	0.1211	7	4	4	9	0.924	0.939	1.037	1.005	1.033	446	47.4	8.28	0.9876	0.0236761	0.733077	1.02786	0.969142	1.10437	1.01623	0.894482
D9ZGF8	Rho-associated protein kinase	ROCK1	106.23	0.1093	2	11	14	32	1.541	1.468	1.527	1.599	1.457	1354	158.1	5.94	1.5184	0.0258759	1.03779e-06	0.911194	1.04715	1.04019	0.952628	1.05765
E0ZS58	Kinesin family member 27 (Fragment)	KIF27	2.34	0.0205	3	1	1	1	0.66	0.724	0.52	0.621	0.656	342	40	9.32	0.6362	0.033467	0.00244245	1.05636	1.19423	0.718232	1.09697	1.0061
E1NZA1	Peroxisome proliferator activated receptor interacting complex protein	PRIC295	921	0.3478	1	74	74	238	1.261	1.34	1.266	1.379	1.244	2671	292.6	7.43	1.298	0.0261094	0.000144826	0.902103	1.08926	0.944776	1.06265	1.01367
E2GIM7	Interferon regulatory factor 3c	IRF3	4.46	0.0961	3	1	2	4	0.547	0.861	0.561	1.306	0.836	281	30.8	5.11	0.8222	0.137789	0.372022	0.640123	2.32799	0.651568	1.57404	0.654306
E2QRF9	Geminin (Fragment)	GMNN	10.76	0.1006	3	1	1	3	0.704	0.606	1.158	0.461	0.751	179	20.5	5.39	0.736	0.116589	0.204723	1.62907	0.3981	1.91089	0.860795	0.937417
E3UPC4	MHC class I antigen	HLA-C	135.84	0.2596	3	2	7	28	1.238	0.908	1.239	1.192	1.197	366	40.8	6.3	1.1548	0.0624847	0.288715	1.00419	0.962066	1.36454	0.733441	1.03425
E3W994	CLIP-associating protein 2	CLASP2	75.94	0.1029	7	6	10	20	0.986	0.847	0.904	0.909	0.885	1273	138.8	8.34	0.9062	0.0227319	0.0822704	0.973597	1.00553	1.0673	0.859026	1.11412
E5KLM1	Mitochondrial dynamin-like 120 kDa protein	3 SV	419.83	0.4433	1	39	39	108	1.042	0.993	1.109	0.99	1.081	997	115.8	7.87	1.043	0.023569	0.445982	1.09192	0.892696	1.11682	0.952975	0.963922
E5KN59	Peptidyl-prolyl cis-trans isomerase D	4 SV	75.93	0.1919	3	7	8	23	1.439	1.434	1.416	1.618	1.474	370	40.7	7.21	1.4762	0.0366748	1.91872e-05	0.911001	1.14266	0.987448	0.996525	0.976255
E5KND7	"Elongation factor G, mitochondrial	GFM1	215.28	0.277	1	1	16	56	0.912	0.85	0.867	0.839	0.866	751	83.4	7.01	0.8668	0.0124475	0.000763769	1.03218	0.967705	1.02	0.932018	1.05312
E5KS22	Mitochondrial DNA polymerase subunit gamma-2	4 SV	8.37	0.0474	2	3	3	5	0.76	0.788	0.731	0.705	0.719	485	54.9	8.35	0.7406	0.0149151	1.54033e-05	1.01986	0.964432	0.927665	1.03684	1.05702
E5KSX8	Mitochondrial transcription factor A	4 SV	58.27	0.2236	3	6	6	17	0.735	0.697	0.757	0.646	0.702	246	29.1	9.72	0.7074	0.0188801	0.000309834	1.08669	0.853369	1.08608	0.948299	1.04701
E5RG44	Triple QxxK/R motif-containing protein	TRIQK	11.4	0.2407	4	1	1	3	0.63	0.653	0.589	0.555	0.619	54	6.1	10.26	0.6092	0.0170188	1.15327e-05	1.11532	0.942275	0.901991	1.03651	1.01777
E5RG70	Integrator complex subunit 9 (Fragment)	INTS9	6.55	0.0933	6	2	2	3	1.139	1.145	1.148	1.023	1.172	300	33.1	5	1.1254	0.026208	0.0367499	1.14565	0.891115	1.00262	1.00527	0.971843
E5RG77	Proline synthase co-transcribed bacterial homolog protein (Fragment)	PRC	76.14	0.2961	3	4	4	25	1.545	1.5	1.429	1.54	1.554	152	17	9.51	1.5136	0.0230838	2.06192e-07	1.00909	1.07768	0.952667	0.970874	0.994208
E5RGN3	Copper transport protein ATOX1	ATOX1	51.89	0.4407	3	3	3	12	1.263	1.382	1.301	1.419	1.317	59	6.3	7.85	1.3364	0.0282128	9.47802e-05	0.928118	1.0907	0.941389	1.09422	0.958998
E5RGS9	Chromatin accessibility complex protein 1	CHRAC1	13.23	0.4643	2	2	2	4	0.906	0.993	0.915	0.923	0.951	56	6.3	9.99	0.9376	0.0157658	0.098246	1.03034	1.00874	0.92145	1.09603	0.952681
E5RHG8	Protein ELOC (Fragment)	ELOC	135.67	0.8315	2	7	7	36	1.447	1.426	1.258	1.482	1.294	89	10	5.39	1.3814	0.0443166	0.0011428	0.873144	1.17806	0.882188	0.985487	1.11824
E5RHT1	Presenilin-2 (Fragment)	PSEN2	11.81	0.1008	5	1	1	3	0.42	0.445	0.365	0.381	0.435	129	14.4	4.37	0.4092	0.0155126	5.56673e-06	1.14173	1.04384	0.820225	1.05952	0.965517
E5RHV2	Ankyrin repeat domain-containing protein 46 (Fragment)	ANKRD46	5.83	0.1707	8	1	1	2	0.52	0.491	0.431	0.447	0.5	82	9	5.81	0.4778	0.0167135	2.65363e-06	1.11857	1.03712	0.8778	0.944231	1.04
E5RID2	Ras GTPase-activating protein 4 (Fragment)	RASA4	2.42	0.1481	13	1	1	1	1.292	1.322	1.412	1.326	1.57	54	5.9	7.39	1.3844	0.0505229	0.00140798	1.18401	0.939093	1.06808	1.02322	0.82293
E5RIH5	TELO2-interacting protein 2	TTI2	9.92	0.0335	2	1	1	3	1.188	0.856	1.14	1.188	1.181	477	53.3	7.12	1.1106	0.0642741	0.453378	0.994108	1.04211	1.33178	0.720539	1.00593
E5RIP4	Zinc transporter ZIP14 (Fragment)	SLC39A14	58.02	0.2129	7	2	2	12	1.18	1.239	1.215	1.091	1.157	155	17	5.22	1.1764	0.0255844	0.00206363	1.06049	0.897942	0.98063	1.05	1.01988
E5RIS2	Disintegrin and metalloproteinase domain-containing protein 19	ADAM19	4.01	0.0294	3	1	1	2	1.65	1.287	1.61	1.581	1.692	272	31	8.69	1.564	0.0717335	0.000753112	1.07021	0.981988	1.25097	0.78	0.975177
E5RIS9	Kidney mitochondrial carrier protein 1 (Fragment)	SLC25A30	3.27	0.0851	14	1	1	1	0.873	0.87	0.881	0.77	0.85	94	10.3	9.31	0.8488	0.0203504	0.00658928	1.1039	0.874007	1.01264	0.996564	1.02706
E5RIW9	Peroxisome biogenesis factor 2 (Fragment)	X2	4.66	0.0615	4	1	1	2	0.867	0.935	1.005	0.914	0.984	179	20.7	9.85	0.941	0.024684	0.251338	1.07659	0.909453	1.07487	1.07843	0.881098
E5RIY0	"Type 2 phosphatidylinositol 4,5-bisphosphate 4-phosphatase	TMEM55A	5.09	0.1446	2	1	1	1	0.596	1.2	0.989	1.046	1.345	166	17.7	8.1	1.0352	0.126151	0.765909	1.28585	1.05763	0.824167	2.01342	0.443123
E5RJM0	Cytoplasmic polyadenylation element-binding protein 4	CB4	17.59	0.072	5	1	3	5	0.991	1.437	1.018	1.23	1.117	639	69.7	6.87	1.1586	0.0812998	0.43846	0.90813	1.20825	0.70842	1.45005	0.887198
E5RJR5	S-phase kinase-associated protein 1	SKP1	92.49	0.6074	2	8	8	22	1.324	1.34	1.297	1.407	1.262	163	18.7	4.7	1.326	0.0241847	4.51618e-05	0.896944	1.08481	0.96791	1.01208	1.04913
E5RK00	Dynactin subunit 6	DCTN6	25.1	0.1412	2	2	2	7	1.421	1.435	1.445	1.459	1.522	170	18.4	5.03	1.4564	0.0175374	8.85163e-08	1.04318	1.00969	1.00697	1.00985	0.93364
E5RK09	E3 SUMO-protein ligase NSE2 (Fragment)	NSMCE2	17.61	0.5455	6	1	1	3	0.892	1.165	0.901	1.002	1.181	44	4.4	6.3	1.0282	0.062241	0.981129	1.17864	1.1121	0.773391	1.30605	0.755292
E5RK99	Collagen triple helix repeat-containing protein 1	CTHRC1	20.3	0.1416	3	2	2	7	1.161	0.862	1.125	0.992	1.102	113	12.3	6	1.0484	0.0544726	0.796052	1.11089	0.881778	1.3051	0.742463	1.05354
E5RKA7	Small integral membrane protein 19 (Fragment)	SMIM19	11.82	0.6111	2	1	1	4	0.548	0.768	0.686	0.573	0.643	36	4.3	5.02	0.6436	0.0396215	0.0112985	1.12216	0.835277	0.893229	1.40146	0.852255
E7D7X9	Pyrroline-5-carboxylate reductase	2 SV	326.1	0.4922	3	12	13	76	0.564	0.607	0.552	0.553	0.589	319	33.4	7.61	0.573	0.0108028	1.28938e-06	1.0651	1.00181	0.90939	1.07624	0.957555
E7EMW7	E3 ubiquitin-protein ligase UBR5	UBR5	36.76	0.0226	3	5	5	10	0.847	0.836	0.936	0.923	0.923	2792	308.4	5.85	0.893	0.0212297	0.0233445	1	0.986111	1.11962	0.987013	0.91766
E7ENL6	Collagen alpha-3(VI) chain	COL6A3	1542.25	0.462	3	1	101	406	0.363	0.332	0.317	0.317	0.336	2569	277.9	8.18	0.333	0.00843208	3.05057e-08	1.05994	1	0.954819	0.914601	1.08036
E7EPU2	Disco-interacting protein 2 homolog C	DIP2C	116.01	0.0852	3	11	12	37	1.567	1.481	1.587	1.614	1.628	1537	168.5	7.56	1.5754	0.0258585	1.56705e-07	1.00867	1.01701	1.07157	0.945118	0.962531
E7EPW2	"28S ribosomal protein S25, mitochondrial	MRPS25	58.53	0.3636	3	3	3	13	0.793	1.021	0.8	0.897	0.836	110	12.9	9.74	0.8694	0.0421386	0.170582	0.931996	1.12125	0.783546	1.28752	0.948565
E7EQ69	N-alpha-acetyltransferase 50	NAA50	34.15	0.2917	2	5	5	12	1.207	1.363	1.402	1.222	1.279	168	19.3	8.81	1.2946	0.0383414	0.00110713	1.04664	0.871612	1.02861	1.12925	0.943706
E7EQ72	Transmembrane emp24 domain-containing protein 2 (Fragment)	TMED2	63.74	0.1687	3	3	3	22	0.721	0.757	0.762	0.764	0.746	166	18.5	4.79	0.75	0.00789303	3.57374e-07	0.97644	1.00262	1.00661	1.04993	0.966488
E7EQA9	TRAF family member-associated NF-kappa-B activator	TANK	2.32	0.0686	16	2	2	2	1.888	1.512	1.164	1.303	1.222	408	46.1	6.65	1.4178	0.131509	0.0828016	0.937836	1.11942	0.769841	0.800847	1.54501
E7EQQ5	Tripartite motif-containing protein 5 (Fragment)	TRIM5	11.92	0.1053	9	2	2	4	1.33	1.343	1.289	1.402	1.351	209	24.2	5.12	1.343	0.0182071	2.90308e-06	0.963623	1.08766	0.959792	1.00977	0.984456
E7EQR4	Ezrin	EZR	709.46	0.5119	3	25	38	187	1.978	1.919	1.907	2.121	1.913	586	69.3	6.16	1.9676	0.0404074	8.94295e-08	0.901933	1.11222	0.993747	0.970172	1.03398
E7EQT4	Apoptotic chromatin condensation inducer in the nucleus	ACIN1	266.86	0.1998	1	24	25	67	0.604	0.646	0.609	0.595	0.645	1301	147.3	6.73	0.6198	0.0107303	2.9355e-06	1.08403	0.977011	0.942724	1.06954	0.936434
E7ER60	Synaptojanin-2	SYNJ2	17.1	0.0274	5	2	2	5	1.241	1.289	1.145	1.209	1.106	839	92.2	6.79	1.198	0.0328055	0.00781905	0.914806	1.0559	0.888285	1.03868	1.12206
E7ER77	Endoplasmic reticulum metallopeptidase 1	ERMP1	11.77	0.0143	2	1	1	3	0.874	0.859	1.094	1.105	1.029	841	93.1	8.09	0.9922	0.0529881	0.851454	0.931222	1.01005	1.27357	0.982838	0.849368
E7ES08	High mobility group protein B3 (Fragment)	HMGB3	89.87	0.3777	3	8	11	28	0.909	0.849	0.845	0.859	0.892	188	21.4	9.51	0.8708	0.012627	0.000360447	1.03842	1.01657	0.995289	0.933993	1.01906
E7ESK6	Syndecan	SDC2	21.93	0.103	5	2	2	6	0.494	0.471	0.485	0.506	0.458	165	18.4	6.05	0.4828	0.00843445	2.53044e-07	0.905138	1.0433	1.02972	0.953441	1.0786
E7ET15	U2 snRNP-associated SURP motif-containing protein	U2SURP	93.98	0.0992	3	8	8	31	0.64	0.658	0.536	0.532	0.663	1028	118.2	8.54	0.6058	0.0295675	0.000691845	1.24624	0.992537	0.81459	1.02812	0.965309
E7ETA6	Pericentriolar material 1 protein	PCM1	77.5	0.064	2	1	10	21	0.564	0.526	0.492	0.457	0.493	2016	227.6	5.03	0.5064	0.0180682	7.08807e-06	1.07877	0.928862	0.935361	0.932624	1.14402
E7ETD6	Nucleosome-remodeling factor subunit BPTF (Fragment)	BPTF	49.39	0.0224	13	6	6	15	0.641	0.62	0.517	0.567	0.607	2764	307.9	6.04	0.5904	0.0219627	4.97475e-05	1.07055	1.09671	0.833871	0.967239	1.05601
E7ETU5	"RNA-binding motif, single-stranded-interacting protein 1	RBMS1	44.16	0.0865	6	2	3	11	0.731	0.738	0.702	0.755	0.678	370	40.1	8.12	0.7208	0.0137018	7.09719e-05	0.898013	1.0755	0.95122	1.00958	1.07817
E7ETY7	Glutathione peroxidase	GPX8	57.66	0.3797	2	1	5	15	0.329	0.349	0.304	0.242	0.224	158	18.1	8.79	0.2896	0.0243487	0.00030931	0.92562	0.796053	0.87106	1.06079	1.46875
E7EU96	Casein kinase II subunit alpha	CSNK2A1	235.84	0.5221	3	13	14	56	1.084	1.148	1.059	1.109	1.115	385	45.3	7.94	1.103	0.0150033	0.0082322	1.00541	1.04721	0.922474	1.05904	0.972197
E7EUB6	Uncharacterized protein	4 SV	2.01	0.093	5	1	1	1	0.735	0.832	0.689	0.713	0.766	86	9.6	6.95	0.747	0.0247487	0.00212014	1.07433	1.03483	0.828125	1.13197	0.95953
E7EUS6	Integral membrane protein 2C (Fragment)	ITM2C	51.3	0.368	4	3	3	13	0.966	0.998	1.187	1.057	1.123	125	14.6	4.78	1.0662	0.04037	0.437943	1.06244	0.89048	1.18938	1.03313	0.860196
E7EUW9	Zinc finger E-box-binding homeobox 2 (Fragment)	ZEB2	32.43	0.0369	8	2	2	8	0.666	0.67	0.619	0.606	0.671	731	81.9	6.48	0.6464	0.0140164	4.84441e-06	1.10726	0.978998	0.923881	1.00601	0.992548
E7EVA0	Microtubule-associated protein	MAP4	1629.14	0.4802	1	68	98	419	1.379	1.455	1.313	1.448	1.256	2297	245.3	6.23	1.3702	0.0384934	0.000414937	0.867403	1.10282	0.902405	1.05511	1.09793
E7EVE9	TFIIH basal transcription factor complex helicase XPD subunit	ERCC2	23.13	0.0762	4	4	4	8	0.907	0.866	0.878	0.873	0.966	682	77.9	6.95	0.898	0.0183766	0.0173958	1.10653	0.994305	1.01386	0.954796	0.938923
E7EVH3	PHD finger protein 3 (Fragment)	PHF3	8.97	0.0233	3	2	2	4	0.578	0.624	0.599	0.565	0.616	1072	120.6	7.03	0.5964	0.0111292	3.26912e-06	1.09027	0.943239	0.959936	1.07958	0.938312
E7EW31	Proline-rich basic protein 1	PROB1	32.62	0.0601	1	5	5	10	1.704	1.816	1.584	1.514	1.247	1015	106.9	9.63	1.573	0.0964593	0.00356037	0.823646	0.955808	0.872247	1.06573	1.36648
E9LUX2	Hemoglobin alpha-2 chain variant (Fragment)	HBA2	7.66	0.0986	19	1	1	3	0.795	0.841	0.767	0.688	0.72	71	7.7	7.62	0.7622	0.0270137	0.00125104	1.04651	0.897001	0.91201	1.05786	1.10417
E9PAV3	"Nascent polypeptide-associated complex subunit alpha, muscle-specific form	NACA	1280.76	0.5385	1	72	73	316	1.266	1.323	1.188	1.331	1.049	2078	205.3	9.58	1.2314	0.0522787	0.0436336	0.788129	1.12037	0.897959	1.04502	1.20686
E9PB90	Hexokinase-2	HK2	108.43	0.1159	3	7	11	30	1.102	1.053	1.061	1.209	1.102	889	98.9	6.04	1.1054	0.0278147	0.0619815	0.911497	1.13949	1.0076	0.955535	1
E9PC52	Histone-binding protein RBBP7	RBBP7	93.46	0.3341	2	5	12	25	1.001	1.044	0.845	0.949	1.068	416	46.9	5.07	0.9814	0.0396593	0.725802	1.1254	1.12308	0.809387	1.04296	0.937266
E9PCS8	Metastasis-associated protein MTA3	MTA3	61.38	0.2194	5	2	8	18	0.527	0.481	0.474	0.487	0.433	392	44.5	5.55	0.4804	0.0150053	2.28352e-05	0.889117	1.02743	0.985447	0.912713	1.21709
E9PCT8	Alpha-sarcoglycan	SGCA	95.67	0.245	2	6	6	24	1.545	1.472	1.619	1.567	1.683	298	32.8	6.68	1.5772	0.0354604	3.10305e-06	1.07403	0.967881	1.09986	0.952751	0.918004
E9PCW1	Golgi SNAP receptor complex member 1	GR1	54.48	0.2742	4	5	5	19	0.834	0.822	0.935	0.833	0.831	248	28.3	9.32	0.851	0.0211069	0.00929882	0.997599	0.890909	1.13747	0.985612	1.00361
E9PDH6	Histone-lysine N-methyltransferase EZH2	EZH2	2.61	0.0417	11	1	1	1	0.454	0.486	0.444	0.419	0.478	144	16.8	11.28	0.4562	0.0120433	1.98366e-06	1.14081	0.943694	0.91358	1.07048	0.949791
E9PE82	"Short-chain-specific acyl-CoA dehydrogenase, mitochondrial	ACADS	40.38	0.174	4	5	5	11	1.205	1.018	1.185	1.117	1.171	408	44	8.35	1.1392	0.0336309	0.0677963	1.04834	0.942616	1.16405	0.844813	1.02904
E9PEK0	HMG domain-containing protein 3	HMGXB3	6.88	0.0056	4	1	1	3	0.309	0.308	0.277	0.278	0.294	1260	137.5	6.25	0.2932	0.0069383	8.8142e-09	1.05755	1.00361	0.899351	0.996764	1.05102
E9PEW5	Unconventional myosin-X	MYO10	13.19	0.0172	7	2	2	4	1.176	1.346	1.101	1.457	1.222	1397	161.4	6.25	1.2604	0.0632397	0.0675359	0.83871	1.32334	0.817979	1.14456	0.962357
E9PF10	Nuclear pore complex protein Nup155	NUP155	118.45	0.1213	4	12	12	31	0.87	0.814	0.813	0.825	0.839	1327	148	6.3	0.8322	0.0105518	3.35601e-05	1.01697	1.01476	0.998771	0.935632	1.03695
E9PF19	Transducin beta-like protein 2	TBL2	83.14	0.2311	5	8	8	23	0.693	0.685	0.682	0.748	0.742	411	45.9	9.48	0.71	0.0144326	1.07727e-05	0.991979	1.09677	0.99562	0.988456	0.933962
E9PFH7	C-Jun-amino-terminal kinase-interacting protein 3	MAPK8IP3	48.24	0.0586	4	5	8	16	1.275	1.026	1.06	1.146	1.075	1330	146.6	5.43	1.1164	0.0442138	0.20657	0.938045	1.08113	1.03314	0.804706	1.18605
E9PFK5	Nucleolar protein 14	NOP14	37.92	0.0609	4	6	6	13	0.724	0.728	0.67	0.656	0.759	788	88.8	6.2	0.7074	0.0192395	0.000180971	1.15701	0.979104	0.92033	1.00552	0.953887
E9PGC8	Microtubule-associated protein 1A	MAP1A	983.41	0.2976	1	70	72	241	1.709	1.752	1.579	1.7	1.584	3041	331.1	4.93	1.6648	0.0351332	1.15518e-06	0.931765	1.07663	0.901256	1.02516	1.07891
E9PGE5	TBC1 domain family member 23	TBC1D23	5.83	0.0302	3	1	1	2	1.151	1.233	0.907	1.108	1.356	562	63.2	5.86	1.151	0.0742071	0.320616	1.22383	1.22161	0.735604	1.07124	0.84882
E9PGM9	RNA-binding protein 6	RBM6	64.63	0.0817	3	8	8	20	0.781	0.76	0.778	0.763	0.939	991	113.9	6.34	0.8042	0.0339461	0.0231818	1.23067	0.98072	1.02368	0.973111	0.831736
E9PGT1	Translin	TSN	122.73	0.5695	2	11	11	32	1.284	1.311	1.301	1.407	1.317	223	25.6	6.89	1.324	0.0214895	8.86421e-06	0.936034	1.08148	0.992372	1.02103	0.974943
E9PGW7	Mediator of RNA polymerase II transcription subunit 22 (Fragment)	MED22	23.43	0.2072	6	2	2	6	0.964	0.924	0.908	1.103	1.033	111	12.8	5.29	0.9864	0.0362693	0.778304	0.936537	1.21476	0.982684	0.958506	0.933204
E9PGW9	Pericentriolar material 1 protein	PCM1	17.81	0.0755	3	1	4	6	0.778	0.527	0.727	0.707	0.786	530	59.2	5.85	0.705	0.0469372	0.0309665	1.11174	0.97249	1.37951	0.677378	0.989822
E9PH64	NADH dehydrogenase [ubiquinone] 1 beta subcomplex subunit 9	NDUFB9	116.41	0.4345	2	6	6	31	1.026	1.021	1.071	0.826	1.019	168	20.4	7.88	0.9926	0.0427324	0.832954	1.23366	0.771242	1.04897	0.995127	1.00687
E9PHG3	Histone-lysine N-methyltransferase SMYD1	SMYD1	260.14	0.3208	3	16	16	73	1.514	1.552	1.437	1.469	1.528	477	55	7.03	1.5	0.0207533	1.35314e-07	1.04016	1.02227	0.925902	1.0251	0.990838
E9PHH9	DNA-directed RNA polymerase III subunit RPC3	POLR3C	22.17	0.1119	3	3	3	5	1.043	1.146	1.165	1.263	0.989	411	46.2	7.77	1.1212	0.0480795	0.168744	0.783056	1.08412	1.01658	1.09875	1.0546
E9PHN7	Glutathione S-transferase Mu 2	GSTM2	62.9	0.3204	3	2	6	19	1.076	1.066	1.005	1.193	0.963	181	21.3	8.32	1.0606	0.0389956	0.523022	0.807209	1.18706	0.942777	0.990706	1.11734
E9PHS0	LanC-like protein 1 (Fragment)	LANCL1	25.78	0.2755	5	4	4	8	1.01	1.076	1.083	1.229	1.013	196	22	8.15	1.0822	0.0397434	0.27325	0.824247	1.13481	1.00651	1.06535	0.997038
E9PHY1	Low-density lipoprotein receptor-related protein 5	LRP5	2.56	0.0403	2	1	1	1	0.756	1.175	1.686	1.154	0.856	471	52.4	5	1.1254	0.162263	0.794077	0.741768	0.68446	1.43489	1.55423	0.883178
E9PHY8	Maestro heat-like repeat-containing protein family member 1	MROH1	25.3	0.019	2	3	3	10	1.444	1.494	1.512	1.429	1.43	1632	180.2	6.86	1.4618	0.0172638	3.74093e-08	1.0007	0.945106	1.01205	1.03463	1.00979
E9PI10	Transforming growth factor beta regulator 1	TBRG1	2.04	0.1881	5	1	1	1	0.951	0.772	0.692	0.756	0.778	101	11.5	10.05	0.7898	0.043098	0.0305649	1.0291	1.09249	0.896373	0.811777	1.22237
E9PIN3	Nuclear RNA export factor 1 (Fragment)	NXF1	107.37	0.2106	2	10	10	29	0.755	0.817	0.752	0.798	0.76	603	68.1	8.9	0.7764	0.0131095	0.000150117	0.952381	1.06117	0.920441	1.08212	0.993421
E9PIQ4	Mth938 domain-containing protein	AAMDC	10.78	0.1222	4	1	1	3	0.926	0.954	0.834	0.802	0.794	90	10	8.48	0.862	0.032839	0.0396917	0.990025	0.961631	0.874214	1.03024	1.16625
E9PIQ6	DNA polymerase alpha subunit B (Fragment)	POLA2	3.59	0.1233	2	1	1	1	0.662	0.778	0.748	0.837	0.92	146	15.9	8.5	0.789	0.0432412	0.04044	1.09916	1.11898	0.96144	1.17523	0.719565
E9PIZ0	Protein YIF1A (Fragment)	YIF1A	3.59	0.075	5	1	1	1	1.027	0.951	0.981	0.989	0.97	160	17.6	8.59	0.9836	0.0125841	0.521051	0.980789	1.00815	1.03155	0.925998	1.05876
E9PJH7	Mitochondrial glutamate carrier 1 (Fragment)	SLC25A22	30.85	0.1725	2	4	4	8	0.693	0.666	0.685	0.749	0.683	313	33.3	9.67	0.6952	0.0141506	1.7952e-05	0.911883	1.09343	1.02853	0.961039	1.01464
E9PJI2	Poly [ADP-ribose] polymerase 10 (Fragment)	PARP10	24.57	0.2209	9	2	2	5	1.391	1.179	1.366	0.99	1.258	172	18.3	6.77	1.2368	0.0725158	0.12273	1.27071	0.724744	1.15861	0.847592	1.10572
E9PJK1	Tetraspanin	CD81	67.97	0.2606	7	2	2	10	1.892	1.857	1.922	1.971	1.881	165	18	5	1.9046	0.0196128	3.21249e-10	0.954338	1.02549	1.035	0.981501	1.00585
E9PJM4	Polyribonucleotide 5'-hydroxyl-kinase Clp1 (Fragment)	CLP1	0	0.0833	4	1	1	1	0.577	0.641	0.559	0.51	0.604	132	14.9	5.38	0.5782	0.021944	0.000151369	1.18431	0.912343	0.872075	1.11092	0.955298
E9PJN9	40S ribosomal protein S3 (Fragment)	RPS3	41.86	0.5556	1	1	2	14	0.682	0.715	0.579	0.538	0.601	36	3.8	8.98	0.623	0.0328557	0.000550696	1.1171	0.929188	0.80979	1.04839	1.13478
E9PJW6	Acidic fibroblast growth factor intracellular-binding protein	FIBP	11.81	0.0685	7	1	1	3	0.807	0.882	0.889	1.012	0.828	146	16.6	7.91	0.8836	0.0356912	0.0993162	0.818182	1.13836	1.00794	1.09294	0.974638
E9PK01	Elongation factor 1-delta (Fragment)	EEF1D	480.45	0.5824	9	1	14	112	1.442	1.403	1.73	1.52	1.443	261	28.8	5.02	1.5076	0.0587508	0.000337185	0.949342	0.878613	1.23307	0.972954	0.999307
E9PK51	Leucine-rich repeat-containing G-protein-coupled receptor 4	LGR4	6.88	0.1329	4	1	1	2	1.241	1.059	1.159	1.218	1.537	158	16.7	4.56	1.2428	0.0799927	0.0819824	1.2619	1.05091	1.09443	0.853344	0.807417
E9PK54	Heat shock cognate 71 kDa protein (Fragment)	HSPA8	1031.2	0.9617	1	1	19	240	0.965	1.311	1.05	1.081	1.282	183	19.9	7.33	1.1378	0.0676708	0.422699	1.18594	1.02952	0.800915	1.35855	0.75273
E9PK99	BTB/POZ domain-containing protein KCTD21	KCTD21	7.65	0.0986	8	1	1	3	0.846	0.78	0.783	0.762	0.663	71	7.9	8.88	0.7668	0.0295861	0.0132524	0.870079	0.97318	1.00385	0.921986	1.27602
E9PKA7	CAAX prenyl protease 2	RCE1	3.38	0.068	5	1	1	1	0.852	0.991	0.873	0.804	0.739	206	22.7	7.58	0.8518	0.0417342	0.0706694	0.919154	0.920962	0.880928	1.16315	1.15291
E9PKG1	Protein arginine N-methyltransferase 1	PRMT1	184.07	0.5262	6	14	14	43	0.941	0.936	0.899	0.975	0.893	325	37.7	6.15	0.9288	0.015008	0.0641782	0.915897	1.08454	0.96047	0.994687	1.05375
E9PKG6	Nucleobindin-2	NUCB2	109.83	0.3254	5	9	11	35	0.79	0.745	0.797	0.805	0.754	338	40.3	5.17	0.7782	0.0120391	6.48968e-05	0.936646	1.01004	1.0698	0.943038	1.04775
E9PKS9	Trafficking protein particle complex subunit 4	TRAPPC4	13.21	0.2143	6	3	3	5	1.13	1.092	1.109	1.205	1.002	126	14.1	6.11	1.1076	0.0326995	0.133745	0.831535	1.08656	1.01557	0.966372	1.12774
E9PKX1	Terminal uridylyltransferase 4 (Fragment)	ZCCHC11	8.45	0.0155	4	1	1	2	0.961	1.13	1.152	1.094	1.018	906	103.1	6.79	1.071	0.0356931	0.280465	0.93053	0.949653	1.01947	1.17586	0.944008
E9PKY5	Peptidyl-prolyl cis-trans isomerase (Fragment)	PPIE	22.12	0.1878	8	3	4	6	1.061	1.099	0.999	1.001	1.114	213	23.8	7.02	1.0548	0.0239842	0.252362	1.11289	1.002	0.909008	1.03582	0.952424
E9PL01	Signal peptidase complex subunit 2	SPCS2	143.45	0.5032	3	9	9	40	0.817	0.873	0.879	0.852	0.994	157	17	8.95	0.883	0.0297943	0.0907002	1.16667	0.969283	1.00687	1.06854	0.821932
E9PL40	Tetraspanin-18 (Fragment)	TSPAN18	2.07	0.0507	4	1	1	1	0.914	0.845	0.859	0.882	0.981	138	16	4.82	0.8962	0.0242021	0.0361012	1.11224	1.02678	1.01657	0.924508	0.931702
E9PLK3	Puromycin-sensitive aminopeptidase	NPPS	775.44	0.5585	2	44	45	197	1.452	1.544	1.4	1.559	1.413	915	102.9	5.6	1.4736	0.0330191	2.15986e-05	0.90635	1.11357	0.906736	1.06336	1.0276
E9PLV6	Glycosylphosphatidylinositol anchor attachment 1 protein	GPAA1	25.84	0.1581	4	3	3	7	1.031	1.043	1.086	0.957	1.078	234	26.1	8.76	1.039	0.0229499	0.470932	1.12644	0.881215	1.04123	1.01164	0.956401
E9PLX2	RING finger protein 141 (Fragment)	RNF141	2.15	0.0389	3	1	1	1	1.234	1.188	1.396	1.417	1.299	180	19.8	5.38	1.3068	0.044483	0.00143891	0.916725	1.01504	1.17508	0.962723	0.949962
E9PM04	DCN1-like protein	DCUN1D5	16.45	0.1118	4	2	2	7	0.795	0.801	0.765	0.843	0.748	152	17.8	8.76	0.7904	0.016345	0.000903528	0.887307	1.10196	0.955056	1.00755	1.06283
E9PM62	Protein wntless homolog (Fragment)	WLS	25.8	0.1577	5	3	3	8	0.726	0.64	0.745	0.74	0.689	222	26.2	8.18	0.708	0.019624	0.000512079	0.931081	0.993289	1.16406	0.881543	1.0537
E9PM92	Small acidic protein	C11orf58	22.71	0.1975	2	2	2	5	0.915	0.872	0.777	0.911	0.827	157	17.6	9.66	0.8604	0.0262176	0.0469886	0.907794	1.17246	0.891055	0.953005	1.10641
E9PME7	SID1 transmembrane family member 2 (Fragment)	SIDT2	6.6	0.0722	9	1	1	3	1.279	1.253	1.363	1.452	1.334	97	11.3	7.94	1.3362	0.0348761	0.00010771	0.918733	1.0653	1.08779	0.979672	0.958771
E9PMI6	Methylosome subunit pICln	CLNS1A	51.69	0.491	3	4	4	12	1.353	1.426	1.309	1.533	1.468	167	18.2	4.41	1.4178	0.0399342	0.000170965	0.957599	1.17112	0.917952	1.05395	0.921662
E9PML0	Cytochrome P450 4B1	CYP4B1	2.45	0.1138	1	1	1	3	0.867	1.022	0.822	0.83	1.122	325	36.4	9.67	0.9326	0.0595513	0.488948	1.35181	1.00973	0.804305	1.17878	0.772727
E9PMZ6	Membrane-associated phosphatidylinositol transfer protein 1 (Fragment)	PITPNM1	9.01	0.0596	6	1	1	3	1.062	1.046	1.018	1.136	1.049	151	17.1	5.82	1.0622	0.0197949	0.147524	0.923415	1.11591	0.973231	0.984934	1.01239
E9PN02	Transcription factor SOX-6 (Fragment)	SOX6	2.93	0.1007	7	1	1	1	1.046	0.774	0.871	0.681	0.77	139	15.5	5.76	0.8284	0.0621535	0.171202	1.13069	0.78186	1.12532	0.739962	1.35844
E9PN66	Tumor protein p53-inducible protein 11 (Fragment)	TP53I11	20.08	0.4194	14	2	2	5	0.478	0.558	0.534	0.489	0.564	62	6.9	9.6	0.5246	0.0176	9.02007e-05	1.15337	0.91573	0.956989	1.16736	0.847518
E9PNC0	DNA polymerase delta subunit 3 (Fragment)	POLD3	11.09	0.0725	9	1	1	3	0.298	0.272	0.248	0.264	0.241	138	15.2	8.59	0.2646	0.010008	3.14096e-06	0.912879	1.06452	0.911765	0.912752	1.23651
E9PNC7	Dr1-associated corepressor (Fragment)	DRAP1	0	0.0774	5	1	1	4	1.566	1.299	1.376	1.88	1.459	155	16.6	7.43	1.516	0.101226	0.00941141	0.776064	1.36628	1.05928	0.829502	1.07334
E9PND6	Syntaxin-16	STX16	8.87	0.1772	16	1	1	2	1.202	1.3	1.157	1.211	1.241	79	8.8	5	1.2222	0.0236546	0.000679694	1.02477	1.04667	0.89	1.08153	0.968574
E9PNF5	Glutamine-dependent NAD(+) synthetase (Fragment)	NADSYN1	2.43	0.0805	4	1	1	2	1.051	1.729	1.936	1.27	0.756	149	16.1	7.72	1.3484	0.216294	0.395104	0.595276	0.655992	1.11972	1.6451	1.39021
E9PNK6	Tumor protein D53	TPD52L1	25.49	0.241	5	3	3	7	2.413	2.499	2.117	2.297	2.115	166	18.6	5.83	2.2882	0.0772647	8.11332e-07	0.920766	1.08503	0.847139	1.03564	1.1409
E9PNL8	Diacylglycerol kinase	DGKZ	16.78	0.0396	9	2	2	4	1.462	1.395	1.611	1.393	1.243	707	78.9	6.83	1.4208	0.0595503	0.00165451	0.892319	0.86468	1.15484	0.954172	1.17619
E9PNU1	Nucleoside diphosphate kinase 7	NME7	2.25	0.0391	5	1	1	1	1.35	1.402	1.14	1.323	1.112	256	28.9	8.09	1.2654	0.058477	0.0361001	0.840514	1.16053	0.813124	1.03852	1.21403
E9PNV9	Collagen alpha-1(XXV) chain	COL25A1	12.13	0.0585	6	2	2	3	0.493	0.579	0.473	0.377	0.547	496	51.1	9.74	0.4938	0.0347597	0.00340207	1.45093	0.79704	0.816926	1.17444	0.90128
E9PNW4	CD59 glycoprotein	CD59	36.19	0.213	3	3	3	10	1.607	1.693	1.694	1.609	1.915	108	12	5.74	1.7036	0.0562028	2.51578e-05	1.19018	0.949823	1.00059	1.05352	0.839164
E9PNW8	Fatty acyl-CoA reductase (Fragment)	FAR1	12.59	0.0746	4	2	2	3	1.284	1.067	1.309	1.417	1.25	335	37.5	6.92	1.2654	0.0569338	0.0229827	0.882145	1.08251	1.2268	0.830997	1.0272
E9PP45	Phospholipase DDHD2 (Fragment)	DDHD2	7.47	0.2456	8	1	1	2	1.208	1.071	0.985	1.06	1.131	57	7	5.36	1.091	0.0373403	0.154852	1.06698	1.07614	0.919701	0.886589	1.06808
E9PPM8	Deoxyribose-phosphate aldolase	DERA	24.82	0.1782	2	4	4	8	1.192	1.121	1.244	1.085	1.167	275	30.5	8.97	1.1618	0.0276214	0.0155847	1.07558	0.872186	1.10972	0.940436	1.02142
E9PPN3	N-terminal kinase-like protein	SCYL1	48.62	0.1038	6	6	6	12	1.028	1.026	1.021	0.971	0.925	665	73.6	5.86	0.9942	0.020247	0.839446	0.952626	0.951028	0.995127	0.998054	1.11135
E9PPY3	Ribosomal RNA-processing protein 8	RRP8	36.33	0.098	2	2	2	8	0.613	0.687	0.636	0.516	0.647	306	34.2	9.76	0.6198	0.0285822	0.00152115	1.25388	0.811321	0.925764	1.12072	0.94745
E9PPY4	G patch domain-containing protein 4	GPATCH4	7.76	0.1429	9	1	1	2	1.137	1.329	1.488	1.342	1.39	119	13.5	9.88	1.3372	0.0573144	0.0055085	1.03577	0.901882	1.11964	1.16887	0.817986
E9PQ61	Zinc finger CCCH domain-containing protein 11A	ZC3H11A	55.76	0.1196	3	5	6	13	0.651	0.713	0.636	0.682	0.709	652	72.5	8.63	0.6782	0.0153212	7.77169e-05	1.03959	1.07233	0.892006	1.09524	0.918195
E9PQA5	Zinc finger protein-like 1 (Fragment)	ZFPL1	1.94	0.0465	4	1	1	3	1.278	1.203	1.283	1.143	1.209	172	18.9	5.49	1.2232	0.0260967	0.0011442	1.05774	0.890881	1.0665	0.941315	1.05707
E9PQM8	Histone-lysine N-methyltransferase SETDB1 (Fragment)	SETDB1	26.48	0.0472	4	2	2	6	0.861	0.822	0.846	0.783	0.771	636	70.9	8.32	0.8166	0.0174258	0.00115251	0.984674	0.925532	1.0292	0.954704	1.11673
E9PQN7	Etoposide-induced protein 2.4 homolog (Fragment)	EI24	8.97	0.5714	10	1	1	3	1.055	0.933	1.02	0.991	1.169	14	1.6	6.37	1.0336	0.0393136	0.70245	1.17962	0.971569	1.09325	0.88436	0.902481
E9PQT7	Ubiquitin/ISG15-conjugating enzyme E2 L6 (Fragment)	UBE2L6	4.52	0.2047	2	1	1	1	1.182	1.211	1.103	1.273	1.54	127	15	8.91	1.2618	0.0747284	0.0534991	1.20974	1.15413	0.910818	1.02453	0.767532
E9PRJ3	Tetraspanin (Fragment)	CD151	16.59	0.1292	4	3	3	7	1.806	1.938	2.099	1.845	2.044	178	19.8	7.77	1.9464	0.0560701	1.64808e-06	1.10786	0.87899	1.08308	1.07309	0.883562
E9PRS4	Alpha-crystallin B chain (Fragment)	CRYAB	29.44	0.3382	1	1	2	8	1.625	2.896	1.621	1.698	2.222	68	8	6.51	2.0124	0.247669	0.022634	1.3086	1.0475	0.559738	1.78215	0.731323
E9PS00	Fatty acid desaturase 3	FADS3	74.89	0.2998	2	8	8	19	1.83	1.707	2.061	1.711	1.829	417	48.1	7.77	1.8276	0.0642741	1.75448e-05	1.06897	0.83018	1.20738	0.932787	1.00055
E9PS41	WD repeat-containing protein 74	WDR74	33.1	0.1189	3	3	3	7	0.737	0.83	0.826	0.798	0.788	328	36.4	8.07	0.7958	0.0167404	0.000503974	0.987469	0.966102	0.995181	1.12619	0.935279
E9PS62	FERM domain-containing protein 8 (Fragment)	FRMD8	14.78	0.1739	4	2	2	4	0.967	1.244	1.138	0.82	0.839	184	20.5	7.77	1.0016	0.0830594	0.892129	1.02317	0.720562	0.914791	1.28645	1.15256
E9PSG0	Carboxyl-terminal PDZ ligand of neuronal nitric oxide synthase protein	N1AP	5.1	0.0802	3	1	1	1	1.209	0.775	1.198	1.029	0.767	349	38.8	8.38	0.9956	0.0970936	0.737241	0.745384	0.858932	1.54581	0.641026	1.57627
F1AZF2	Cytochrome c oxidase subunit 2	COX2	137.21	0.2379	1	4	6	45	1.085	1.07	1.173	0.958	1.084	227	25.6	4.82	1.074	0.0342739	0.325894	1.13152	0.816709	1.09626	0.986175	1.00092
F1T0L5	ATP-dependent RNA helicase DDX51	DDX51	17.73	0.045	2	3	3	6	0.74	0.737	0.788	0.71	0.84	666	72.4	8.16	0.763	0.022987	0.0037799	1.1831	0.901015	1.0692	0.995946	0.880952
F2Z298	DNA mismatch repair protein Mlh1	MLH1	11.62	0.2368	7	1	1	3	0.85	0.941	0.849	0.858	0.774	38	4.2	6.57	0.8544	0.0264813	0.0207743	0.902098	1.0106	0.902232	1.10706	1.09819
F2Z2B0	Mitochondrial import inner membrane translocase subunit Tim10 B	TIMM10B	17.07	0.2113	2	1	1	7	1.17	1.077	1.12	1.19	1.1	71	7.7	8.05	1.1314	0.0212123	0.0107729	0.92437	1.0625	1.03993	0.920513	1.06364
F2Z2V0	Copine-1 (Fragment)	CPNE1	166.16	0.2364	3	11	11	41	1.075	1.096	1.057	1.21	1.052	533	58.6	5.83	1.098	0.0290465	0.116088	0.869421	1.14475	0.964416	1.01953	1.02186
F2Z2Y4	Pyridoxal kinase	PDXK	75.55	0.2941	3	5	5	17	1.468	1.47	1.497	1.53	1.3	272	30.6	6.65	1.453	0.0398673	6.99296e-05	0.849673	1.02204	1.01837	1.00136	1.12923
F2Z3A6	Vezatin	VEZT	10.12	0.0217	4	1	1	3	0.881	0.847	0.938	0.798	0.83	460	52.8	7.21	0.8588	0.0239069	0.0214416	1.0401	0.850746	1.10744	0.961407	1.06145
F2Z3I9	GATS-like protein 3	GATSL3	3.74	0.1429	6	1	1	2	0.59	0.724	0.719	0.718	0.656	42	5	11.71	0.6814	0.0260453	0.000980088	0.913649	0.998609	0.993094	1.22712	0.89939
F2ZC06	Thyroid hormone receptor interacting protein 6 isoform 1	TRIP6i1	75.52	0.1824	2	5	5	19	1.224	1.361	1.376	1.194	1.38	455	47.6	7.61	1.307	0.0404129	0.00278026	1.15578	0.867733	1.01102	1.11193	0.886957
F4ZCG5	FAM83H variant 1 (Fragment)	FAM83H	3.16	0.2051	3	1	1	1	1.525	1.688	1.405	1.097	1.306	78	8.8	5.76	1.4042	0.0997875	0.0187817	1.19052	0.780783	0.832346	1.10689	1.16769
F5GWH5	Transmembrane protein 258	TMEM258	8.7	0.1633	2	1	1	3	1.138	1.018	1.176	0.922	1.187	49	5.7	4.6	1.0882	0.0512351	0.508113	1.28742	0.784014	1.15521	0.894552	0.958719
F5GWI9	Protein WASHC3	WASHC3	28.48	0.1893	4	2	2	6	1.338	1.581	1.487	1.34	1.505	169	18.5	4.77	1.4502	0.0480618	0.000440318	1.12313	0.901143	0.940544	1.18161	0.889037
F5GWX5	Chromodomain-helicase-DNA-binding protein 4	CHD4	425.17	0.1963	4	18	31	109	0.603	0.68	0.648	0.636	0.633	1905	217	5.81	0.64	0.0124459	6.30735e-06	0.995283	0.981481	0.952941	1.12769	0.952607
F5GXB6	WD repeat and SOCS box-containing protein 2 (Fragment)	WSB2	2.58	0.0531	4	1	1	2	1.65	1.624	1.704	1.617	1.732	245	27.4	8.31	1.6654	0.0226044	4.63579e-08	1.07112	0.948944	1.04926	0.984242	0.952656
F5GXE1	Transmembrane 7 superfamily member 3 (Fragment)	TM7SF3	2.37	0.186	4	1	1	1	2.431	1.211	2.254	0.76	0.754	86	9.9	4.09	1.482	0.362029	0.88094	0.992105	0.337178	1.86127	0.498149	3.22414
F5GXX5	Dolichyl-diphosphooligosaccharide--protein glycosyltransferase subunit DAD1	DAD1	34.65	0.2588	2	2	2	9	0.978	0.928	0.915	0.871	0.913	85	9.5	7.18	0.921	0.0171727	0.0294871	1.04822	0.951913	0.985991	0.948875	1.07119
F5GYF7	COP9 signalosome complex subunit 7a (Fragment)	COPS7A	82.52	0.5425	4	8	8	24	1.27	1.404	1.365	1.538	1.418	212	23.6	5.3	1.399	0.0433036	0.000274275	0.921977	1.12674	0.972222	1.10551	0.895628
F5GYN0	Protein FAM186A	FAM186A	7.12	0.003	2	1	1	3	0.884	0.915	0.939	0.875	0.932	2348	262.1	8.47	0.909	0.0127397	0.0126791	1.06514	0.931842	1.02623	1.03507	0.948498
F5GYN4	Ubiquitin thioesterase OTUB1	OTUB1	141.75	0.4108	4	10	10	33	1.164	1.227	1.197	1.276	1.158	241	28	5.29	1.2044	0.0217683	0.000492326	0.907524	1.066	0.97555	1.05412	1.00518
F5GYT8	"Methylcrotonoyl-CoA carboxylase subunit alpha, mitochondrial	MCCC1	121.72	0.2417	4	10	10	30	1.025	1.069	1.142	1.059	1.106	575	64	6.9	1.0802	0.0201331	0.0666329	1.04438	0.92732	1.06829	1.04293	0.926763
F5H0F9	Anaphase-promoting complex subunit 5	ANAPC5	12.88	0.0404	2	2	2	5	1.127	1.288	0.994	1.036	0.933	742	83.6	6.87	1.0756	0.0617726	0.551987	0.900579	1.04225	0.771739	1.14286	1.20793
F5H0U5	Glycolipid transfer protein	GLTP	2.19	0.0474	2	1	1	1	0.695	0.938	0.763	0.809	0.933	190	21.6	6.54	0.8276	0.0476441	0.142001	1.15328	1.06029	0.813433	1.34964	0.744909
F5H100	Guanine nucleotide-binding protein G(I)/G(S)/G(T) subunit beta-3 (Fragment)	GNB3	27.92	0.2716	4	3	4	8	0.989	1.128	1.365	0.935	1.523	232	25.5	6.76	1.188	0.111974	0.573898	1.62888	0.684982	1.21011	1.14055	0.649376
F5H225	EGF domain-specific O-linked N-acetylglucosamine transferase	EOGT	5.4	0.0534	4	1	1	2	1.218	1.405	1.257	1.014	1.234	206	24.1	7.18	1.2256	0.0624793	0.0631487	1.21696	0.806683	0.894662	1.15353	0.987034
F5H2U8	High mobility group protein HMGI-C	HMGA2	67.47	0.5657	3	7	7	20	0.173	0.175	0.126	0.135	0.151	99	10.8	12.09	0.152	0.0098387	3.81228e-06	1.11852	1.07143	0.72	1.01156	1.1457
F5H2Z7	Coiled-coil domain-containing protein 92 (Fragment)	CCDC92	17.07	0.1875	5	2	2	5	1.599	1.512	1.51	1.406	1.446	96	11	6.52	1.4946	0.0329023	4.64691e-06	1.02845	0.931126	0.998677	0.945591	1.10581
F5H345	Porphobilinogen deaminase	HMBS	34.74	0.1879	3	4	4	10	1.244	1.203	1.119	1.175	1.219	330	35.7	6.96	1.192	0.0214149	0.000282403	1.03745	1.05004	0.930175	0.967042	1.02051
F5H364	Protein Wnt (Fragment)	WNT5B	8.91	0.0701	8	1	1	3	0.535	0.595	0.447	0.516	0.634	157	17.3	8.62	0.5454	0.0323768	0.00136325	1.22868	1.15436	0.751261	1.11215	0.843849
F5H365	Protein transport protein Sec23A	SEC23A	514.27	0.5639	2	1	31	126	0.712	0.811	0.756	0.797	0.813	736	82.9	7.46	0.7778	0.019384	0.00194184	1.02008	1.05423	0.932182	1.13904	0.875769
F5H3L3	Ubiquitin carboxyl-terminal hydrolase 30 (Fragment)	USP30	4.59	0.1575	4	1	1	1	1.004	0.948	0.921	1.057	0.956	146	16.6	7.42	0.9772	0.0240279	0.607606	0.904447	1.14767	0.971519	0.944223	1.05021
F5H3X8	Poly [ADP-ribose] polymerase	PARP8	2.12	0.0162	8	1	1	1	0.655	0.636	0.712	0.46	0.699	494	55.1	9.88	0.6324	0.0452864	0.0264642	1.51957	0.646067	1.1195	0.970992	0.937053
F5H4F1	Cell cycle checkpoint control protein RAD9A (Fragment)	RAD9A	12.48	0.0891	2	1	1	3	1.07	1.042	1.147	1.56	1.007	247	27.2	7.36	1.1652	0.101357	0.39942	0.645513	1.36007	1.10077	0.973832	1.06256
F5H4Q7	Glutamate receptor-interacting protein 1 (Fragment)	GRIP1	0	0.0394	8	1	1	1	1.235	1.209	1.238	1.456	1.546	787	84.1	5.22	1.3368	0.0687135	0.00737339	1.06181	1.17609	1.02399	0.978947	0.798836
F5H4R1	Mitogen-activated protein kinase kinase kinase 4	MAP3K4	25.11	0.0208	8	1	4	9	1.03	1.091	1.105	1.08	1.267	1442	162.9	6.3	1.1146	0.040143	0.169062	1.17315	0.977376	1.01283	1.05922	0.812944
F5H4R4	mRNA-decapping enzyme 1B	DCP1B	21.43	0.3025	3	3	3	5	1.128	1.302	1.343	1.539	1.346	119	13.5	7.52	1.3316	0.0654527	0.0084831	0.874594	1.14594	1.03149	1.15426	0.838039
F5H523	Kelch-like protein 42	KLHL42	2.7	0.0325	2	1	1	1	0.962	1.014	0.896	0.998	0.962	369	41	5.44	0.9664	0.0203214	0.429783	0.963928	1.11384	0.883629	1.05405	1
F5H669	Cleavage and polyadenylation-specificity factor subunit 7 (Fragment)	CPSF7	150.65	0.3957	5	11	11	35	0.655	0.682	0.618	0.665	0.672	374	41.2	7.02	0.6584	0.0110209	4.12518e-06	1.01053	1.07605	0.906158	1.04122	0.974702
F5H6V0	BTB/POZ domain-containing adapter for CUL3-mediated RhoA degradation protein 3 (Fragment)	KCTD10	13.31	0.0647	5	1	1	3	1.071	1.053	1.079	1.222	0.893	170	19	7.12	1.0636	0.052249	0.620037	0.730769	1.13253	1.02469	0.983193	1.19933
F5H702	"39S ribosomal protein L48, mitochondrial	MRPL48	64.57	0.4071	3	4	4	14	0.793	0.712	0.771	0.712	0.743	113	12.8	5.24	0.7462	0.0160543	0.00026917	1.04354	0.923476	1.08287	0.897856	1.06729
F5H858	Phosphatase and actin regulator (Fragment)	PHACTR2	10.45	0.0904	7	1	1	5	0.938	0.901	0.881	1.122	0.945	166	17.5	8.35	0.9574	0.0428026	0.549164	0.842246	1.27355	0.977802	0.960554	0.992593
F5H8A0	tRNA 2'-phosphotransferase 1 (Fragment)	TRPT1	21.28	0.1204	4	1	1	5	1.024	1.105	1.552	1.424	1.153	191	20.6	9.88	1.2516	0.100742	0.151067	0.809691	0.917526	1.40452	1.0791	0.888118
F5H8D7	DNA repair protein XRCC1	XRCC1	65.39	0.1645	3	8	8	18	0.738	0.789	0.718	0.786	0.809	602	66	5.87	0.768	0.0170968	0.000556978	1.02926	1.09471	0.910013	1.06911	0.912237
F5H8H2	Mevalonate kinase	MVK	82.36	0.2791	3	8	8	21	1.416	1.491	1.446	1.448	1.224	344	37.1	7.08	1.405	0.0468017	0.000418361	0.845304	1.00138	0.969819	1.05297	1.15686
F6IR49	MHC class I antigen (Fragment)	HLA-A	8.27	0.0712	1	1	1	2	5.111	3.907	4.829	5.426	4.235	337	38.1	6.46	4.7016	0.279079	1.71236e-06	0.780501	1.12363	1.23599	0.76443	1.20685
F6KPG5	Albumin (Fragment)	2 SV	82.06	0.1128	6	7	7	26	0.711	0.674	0.732	0.706	0.714	585	66.5	6.04	0.7074	0.00943186	3.18136e-06	1.01133	0.964481	1.08605	0.947961	0.995798
F6M2K3	Nuclear receptor coactivator-6 gamma	NCOA6	0	0.0172	2	1	1	1	1.484	1.604	1.292	1.097	1.496	1975	209.8	9.19	1.3946	0.0897817	0.0228784	1.36372	0.849071	0.805486	1.08086	0.991979
F6QDS0	"HCG2043426, isoform CRA_b	hCG_2043426	171.13	0.382	1	1	15	44	1.108	0.89	0.864	1.074	0.776	479	54	6.3	0.9424	0.0637664	0.553697	0.722533	1.24306	0.970787	0.803249	1.42784
F6QTA4	Cyclin-dependent kinase 19	CDK19	15.8	0.0327	5	1	2	7	0.743	1.239	0.766	1.032	0.804	398	44.9	8.54	0.9168	0.0955915	0.504389	0.77907	1.34726	0.618241	1.66756	0.924129
F6R5I9	S-adenosylmethionine decarboxylase proenzyme	AMD1	2.06	0.2708	5	1	1	1	1.759	1.121	1.135	1.078	0.787	48	5.6	4.81	1.176	0.158984	0.853085	0.730056	0.94978	1.01249	0.637294	2.23507
F6U236	Protein kinase C and casein kinase substrate in neurons protein 1	PACSIN1	55.68	0.2214	2	6	7	14	1.914	1.634	1.79	1.691	1.928	402	46.1	5.35	1.7914	0.0585437	8.01099e-06	1.14015	0.944693	1.09547	0.85371	0.992739
F8J2B5	LIM domain only 7 protein	LMO7	446.33	0.3495	4	12	49	116	1.001	1.043	0.814	0.91	0.83	1631	186.1	7.18	0.9196	0.045346	0.325359	0.912088	1.11794	0.780441	1.04196	1.20602
F8KA50	MHC class I antigen (Fragment)	HLA-A	21.04	0.1538	1	1	3	7	4.63	3.028	4.855	4.646	4.687	273	31.8	6.71	4.3692	0.337672	1.91445e-05	1.00882	0.956952	1.60337	0.653996	0.987839
F8TAD1	Pax7-forkhead fusion protein (Fragment)	2 SV	21.47	0.0617	1	1	2	6	0.264	0.279	0.245	0.241	0.25	405	44.2	9.35	0.2558	0.0069814	2.19713e-08	1.03734	0.983673	0.878136	1.05682	1.056
F8VNX8	TRAF-type zinc finger domain-containing protein 1 (Fragment)	TRAFD1	29.83	0.1166	2	3	3	7	1.312	1.475	1.115	1.501	1.393	283	32.4	5.68	1.3592	0.0694697	0.0237551	0.928048	1.34619	0.755932	1.12424	0.941852
F8VPD4	CAD protein	CAD	384.04	0.2391	2	33	36	88	0.86	0.924	0.918	0.97	0.898	2162	235.9	6.55	0.914	0.0179221	0.0310401	0.925773	1.05664	0.993506	1.07442	0.957684
F8VQQ3	"UPF0160 protein MYG1, mitochondrial	C12orf10	76.09	0.2558	4	6	6	18	1.092	1.209	1.186	1.312	1.185	301	33.8	7.02	1.1968	0.0351132	0.00893041	0.903201	1.10624	0.980976	1.10714	0.921519
F8VQR3	Uncharacterized protein C12orf73	C12orf73	21	0.4865	5	1	1	3	1.315	1.434	1.355	1.364	1.07	37	4.1	8.21	1.3076	0.0624152	0.0155194	0.784457	1.00664	0.944909	1.09049	1.22897
F8VQX6	Methyltransferase-like protein 7A (Fragment)	METTL7A	96.62	0.2667	3	4	4	23	0.737	0.737	0.749	0.726	0.792	180	20.6	8.1	0.7482	0.0115386	2.37942e-05	1.09091	0.969292	1.01628	1	0.930556
F8VS78	Tetraspanin-31	TSPAN31	3.74	0.0556	6	1	1	2	0.602	0.664	0.606	0.542	0.616	126	13.3	8.72	0.606	0.0194628	6.70043e-05	1.13653	0.894389	0.912651	1.10299	0.977273
F8VSA1	RISC-loading complex subunit TARBP2 (Fragment)	TARBP2	12.06	0.0765	5	2	2	4	0.851	0.871	0.879	0.938	0.979	196	21	5.62	0.9036	0.0237731	0.0465736	1.04371	1.06712	1.00918	1.0235	0.869254
F8VUB9	11-cis retinol dehydrogenase (Fragment)	RDH5	10.57	0.4545	4	1	1	3	0.932	1.275	1.336	0.898	0.902	55	5.8	7.25	1.0686	0.0973712	0.775223	1.00445	0.672156	1.04784	1.36803	1.03326
F8VUY8	Sodium-coupled neutral amino acid transporter 2	SLC38A2	22.64	0.5227	3	2	2	4	1.317	1.123	1.212	1.159	1.162	88	10	4.67	1.1946	0.0337203	0.0126061	1.00259	0.956271	1.07925	0.852696	1.13339
F8VV56	CD63 antigen	CD63	29.82	0.2345	7	4	4	9	1.837	1.589	1.646	1.777	1.598	145	16	7.88	1.6894	0.0498885	1.45154e-05	0.899268	1.07959	1.03587	0.864997	1.14956
F8VVL1	Density-regulated protein	DENR	36.82	0.2875	2	4	4	13	1.852	1.721	1.74	1.931	1.54	160	17.8	9.04	1.7568	0.066323	5.59043e-05	0.797514	1.10977	1.01104	0.929266	1.2026
F8VW99	Pseudouridylate synthase 7 homolog-like protein (Fragment)	PUS7L	2.51	0.0875	3	1	1	1	1.036	1.155	0.945	1.153	0.914	160	18.4	9.85	1.0406	0.0504526	0.813227	0.792715	1.22011	0.818182	1.11486	1.13348
F8VWA5	Caspase-9	CASP9	15.52	0.3158	8	2	2	4	1.448	1.567	1.44	1.718	1.903	95	11.1	6.1	1.6152	0.0878552	0.000864992	1.10768	1.19306	0.918953	1.08218	0.760904
F8VWH9	ADP-ribosylation factor GTPase-activating protein 1	ARFGAP1	79.13	0.2588	4	7	7	21	1.087	1.075	0.992	1.056	1.008	340	37.1	5.27	1.0436	0.0186456	0.27487	0.954545	1.06452	0.922791	0.98896	1.07837
F8VWL0	Alpha-globin transcription factor CP2 (Fragment)	TFCP2	70.46	0.168	5	4	5	20	1.219	1.242	1.29	1.22	1.068	381	43.9	6.99	1.2078	0.0372457	0.00812995	0.87541	0.945736	1.03865	1.01887	1.14139
F8VWT9	Probable E3 ubiquitin-protein ligase HECTD4	HECTD4	24.29	0.0126	5	3	4	8	0.901	1.063	0.966	1.06	0.888	4284	469.7	6.15	0.9756	0.0374788	0.669217	0.837736	1.09731	0.908749	1.1798	1.01464
F8VY35	Nucleosome assembly protein 1-like 1 (Fragment)	NAP1L1	436.42	0.5038	5	9	12	96	1.847	1.798	1.71	1.962	1.723	264	31	4.51	1.808	0.0459162	1.9009e-06	0.878186	1.14737	0.951057	0.97347	1.07197
F8VYY5	DnaJ homolog subfamily C member 14 (Fragment)	DNAJC14	8.69	0.2152	5	1	1	2	0.914	0.999	0.865	0.872	1.005	79	8.2	7.69	0.931	0.0301877	0.260312	1.15252	1.00809	0.865866	1.093	0.909453
F8VYY9	5'-AMP-activated protein kinase subunit gamma-1	PRKAG1	64.8	0.2321	4	5	5	14	1.192	1.307	1.146	1.349	1.102	280	31.9	8.57	1.2192	0.047112	0.0367632	0.816901	1.17714	0.876817	1.09648	1.08167
F8VYZ5	Leucine-rich repeats and immunoglobulin-like domains protein 3 (Fragment)	LRIG3	0	0.1282	6	1	1	1	1.179	1.052	1.374	1.215	1.506	156	17.6	9.48	1.2652	0.0791286	0.100543	1.23951	0.884279	1.30608	0.892282	0.782869
F8VZX2	Poly(rC)-binding protein 2	PCBP2	559.79	0.7383	5	1	15	136	1.263	1.272	1.077	1.277	1.133	321	33.8	8.24	1.2044	0.0415952	0.0341166	0.887236	1.1857	0.846698	1.00713	1.11474
F8W031	Uncharacterized protein (Fragment)	1 SV	246.05	0.4335	1	11	12	71	0.826	0.793	0.864	0.739	0.824	263	29.2	7.01	0.8092	0.0208504	0.00511964	1.11502	0.855324	1.08953	0.960048	1.00243
F8W038	Chromatin complexes subunit BAP18	C17orf49	46.31	0.2484	3	3	3	11	0.951	0.938	0.912	0.961	1.031	157	16.3	8.76	0.9586	0.0198761	0.241828	1.07284	1.05373	0.972281	0.98633	0.922405
F8W0P7	"ATP synthase subunit beta, mitochondrial (Fragment)	ATP5B	1138.24	0.5481	1	2	11	311	0.86	0.994	1.053	1.053	1.027	270	28.4	6.21	0.9974	0.0360203	0.900756	0.975309	1	1.05936	1.15581	0.83739
F8W145	CCR4-NOT transcription complex subunit 2 (Fragment)	CNOT2	15.47	0.1165	7	3	3	5	0.894	0.931	0.827	0.799	0.883	309	33.2	6.55	0.8668	0.0237748	0.0141218	1.10513	0.966143	0.888292	1.04139	1.01246
F8W1A4	"Adenylate kinase 2, mitochondrial	AK2	393.25	0.7155	3	18	18	108	0.869	0.883	0.889	0.888	0.934	232	25.6	7.83	0.8926	0.0109481	0.0013825	1.0518	0.998875	1.0068	1.01611	0.930407
F8W1I1	Carboxy-terminal domain RNA polymerase II polypeptide A small phosphatase 2	CTDSP2	6.7	0.0918	4	1	1	2	0.779	0.834	0.735	0.747	0.692	98	10.9	5.41	0.7574	0.0236867	0.00127006	0.926372	1.01633	0.881295	1.0706	1.12572
F8W6I7	Heterogeneous nuclear ribonucleoprotein A1	HNRNPA1	700.86	0.6612	3	19	22	139	0.729	0.755	0.723	0.683	0.727	307	33.1	9.13	0.7234	0.0115655	4.42209e-06	1.06442	0.944675	0.957616	1.03567	1.00275
F8W6N3	Ubiquitin carboxyl-terminal hydrolase	BAP1	5.75	0.0169	2	1	1	2	1.181	1.128	0.891	0.819	0.852	711	78.1	6.81	0.9742	0.0749543	0.734998	1.04029	0.919192	0.789894	0.955123	1.38615
F8W708	Transcription cofactor vestigial-like protein 4 (Fragment)	VGLL4	2.1	0.1183	14	1	1	1	0.684	1.107	1.076	1.24	1.1	169	18.4	7.96	1.0414	0.0938379	0.963677	0.887097	1.15242	0.971996	1.61842	0.621818
F8W754	Gamma-synuclein	SNCG	6.36	0.0714	2	1	1	2	0.523	0.479	0.507	0.538	0.449	126	13.1	8.66	0.4992	0.0159072	3.14518e-05	0.834572	1.06114	1.05846	0.91587	1.16481
F8W7Q4	Protein FAM162A	FAM162A	31.01	0.1111	2	3	3	11	0.848	0.718	0.78	0.642	0.759	144	16.5	9.77	0.7494	0.034111	0.0121814	1.18224	0.823077	1.08635	0.846698	1.11726
F8W8I6	Nucleolysin TIA-1 isoform p40	TIA1	39.67	0.0831	2	2	3	9	0.639	0.567	0.547	0.591	0.569	385	42.8	7.74	0.5826	0.0157277	1.56491e-05	0.962775	1.08044	0.964727	0.887324	1.12302
F8W8Y7	Armadillo repeat-containing X-linked protein 4	ARMCX4	8.39	0.0061	1	1	1	3	0.198	0.204	0.165	0.183	0.183	2290	235.8	5.83	0.1866	0.00680147	3.1856e-07	1	1.10909	0.808824	1.0303	1.08197
F8W9J4	Dystonin	DST	924.54	0.1659	9	87	96	255	1.472	1.498	1.404	1.414	1.388	7461	847.4	5.25	1.4352	0.0211528	4.29402e-07	0.981612	1.00712	0.93725	1.01766	1.06052
F8W9S7	GTPase-activating protein and VPS9 domain-containing protein 1	GAPVD1	64.42	0.0439	8	5	5	16	1.443	1.529	1.473	1.463	1.325	1412	157.4	5.19	1.4466	0.0335821	1.29998e-05	0.905673	0.993211	0.963375	1.0596	1.08906
F8W9X7	Coiled-coil domain-containing protein 93	CCDC93	38.7	0.1063	2	6	6	12	1.415	1.56	1.581	1.541	1.499	630	73	7.99	1.5192	0.0293469	1.2635e-06	0.972745	0.9747	1.01346	1.10247	0.943963
F8WBH2	Bromodomain-containing protein 8	BRD8	7.77	0.1392	10	1	1	3	0.884	0.998	1.069	0.916	0.981	79	8.8	8.51	0.9696	0.032417	0.577584	1.07096	0.856876	1.07114	1.12896	0.901121
F8WBJ6	RNA-binding protein PNO1	PNO1	30.34	0.2206	3	2	2	6	0.825	0.93	0.813	0.95	0.93	136	15.2	9.82	0.8896	0.0291146	0.118202	0.978947	1.16851	0.874194	1.12727	0.887097
F8WBK6	Beta-glucuronidase	GUSB	4.82	0.0672	6	1	1	2	0.987	0.883	0.983	0.92	0.848	134	15.6	7.3	0.9242	0.0273156	0.221097	0.921739	0.93591	1.11325	0.89463	1.16392
F8WC16	Glycerol-3-phosphate dehydrogenase 1-like protein	GPD1L	1.73	0.2656	1	1	1	1	1.021	0.963	0.992	1.005	0.929	64	7.1	8.81	0.982	0.0163095	0.588739	0.924378	1.0131	1.03011	0.943193	1.09903
F8WC89	SAC3 domain-containing protein 1	SAC3D1	11.11	0.0531	2	1	1	3	1.123	1.136	1.272	1.214	0.991	358	38.6	7.62	1.1472	0.0475115	0.0991301	0.81631	0.954403	1.11972	1.01158	1.1332
F8WCI5	Protein C3orf33	C3orf33	2.39	0.0504	1	1	1	1	0.584	0.635	0.805	0.692	0.785	119	13.2	8.82	0.7002	0.0424233	0.015641	1.13439	0.859627	1.26772	1.08733	0.743949
F8WCL7	Protein INO80B-WBP1	INO80B-WBP1	3.06	0.0456	4	1	1	4	0.686	0.756	0.629	0.746	0.663	263	29.2	9.16	0.696	0.0242673	0.00210478	0.88874	1.18601	0.832011	1.10204	1.03469
F8WCP5	THO complex subunit 5 homolog	THOC5	16.6	0.1341	2	3	3	6	0.653	0.625	0.572	0.563	0.601	343	39.7	5.77	0.6028	0.0166565	4.44679e-06	1.0675	0.984266	0.9152	0.957121	1.08652
F8WDV0	Importin-11	IPO11	15.32	0.0382	3	2	2	5	1.251	1.341	1.305	1.723	1.458	863	99.6	5.58	1.4156	0.0840188	0.0105191	0.846198	1.32031	0.973154	1.07194	0.858025
F8WE74	Peroxisomal membrane protein PMP34	SLC25A17	5.04	0.0837	2	2	2	2	0.58	0.613	0.681	0.716	0.609	239	26.8	9.66	0.6398	0.0252456	0.000121302	0.850559	1.0514	1.11093	1.0569	0.952381
F8WEA8	"Lactosylceramide alpha-2,3-sialyltransferase	ST3GAL5	3	0.2128	5	1	1	1	0.339	0.257	0.234	0.217	0.221	47	4.9	9.28	0.2536	0.0224624	0.000423534	1.01843	0.92735	0.910506	0.758112	1.53394
F8WEM8	MORN repeat-containing protein 2	MORN2	2.1	0.2059	2	1	1	1	1.075	1.089	1.161	1.007	1.143	68	7.6	8.54	1.095	0.0272397	0.132918	1.13505	0.867356	1.06612	1.01302	0.940507
F8WF48	Translocation protein SEC62	SEC62	45.55	0.4588	4	4	4	13	1.345	1.161	1.389	1.233	1.313	85	9.9	9.48	1.2882	0.0407608	0.00502845	1.06488	0.887689	1.19638	0.863197	1.02437
F8WF93	"Dol-P-Man:Man(5)GlcNAc(2)-PP-Dol alpha-1,3-mannosyltransferase	ALG3	2.12	0.1846	5	1	1	1	1.215	0.895	0.921	0.933	0.718	65	7.4	11.39	0.9364	0.0797744	0.571886	0.769561	1.01303	1.02905	0.736626	1.6922
F8WJN3	Cleavage and polyadenylation-specificity factor subunit 6	CPSF6	139.4	0.1276	4	5	5	33	0.651	0.679	0.615	0.661	0.607	478	52.2	6.43	0.6426	0.0137171	1.83857e-05	0.918306	1.0748	0.905744	1.04301	1.07249
G0XQ39	STIM1L	STIM1	153.81	0.2035	1	11	11	33	0.783	0.781	0.817	0.818	0.81	791	88.6	6.64	0.8018	0.0082061	1.18288e-06	0.99022	1.00122	1.04609	0.997446	0.966667
G0ZI12	Vascular cell adhesion molecule 1 (Fragment)	VCAM1	23.4	0.0758	6	1	1	6	0.409	0.418	0.461	0.478	0.482	198	22.1	5.08	0.4496	0.0152204	1.67835e-06	1.00837	1.03688	1.10287	1.022	0.848548
G3V0G5	"Ankyrin repeat and MYND domain containing 2, isoform CRA_c	ANKMY2	17.23	0.088	4	2	2	4	1.111	1.124	1.103	1.176	1.052	341	38	7.71	1.1132	0.0198932	0.0164106	0.894558	1.06618	0.981317	1.0117	1.05608
G3V179	Protein FAM118B	FAM118B	25.62	0.0618	4	2	2	5	1.111	1.036	1.093	1.106	1.014	275	30.8	7.01	1.072	0.0197205	0.117683	0.916817	1.01189	1.05502	0.932493	1.09566
G3V195	"Echinoderm microtubule associated protein like 3, isoform CRA_c	EML3	23.24	0.1031	3	4	4	6	0.967	1.16	1	0.857	1.119	679	73.2	6.81	1.0206	0.0543954	0.979947	1.30572	0.857	0.862069	1.19959	0.864164
G3V198	Nuclear pore complex protein Nup160 (Fragment)	NUP160	99.91	0.1218	2	11	11	27	0.667	0.745	0.759	0.85	0.725	1314	148.9	5.57	0.7492	0.0296789	0.00291424	0.852941	1.11989	1.01879	1.11694	0.92
G3V1B6	MIC complex subunit MIC26	APOO	52.77	0.2632	4	3	3	12	0.697	0.693	0.667	0.655	0.678	114	13.1	7.28	0.678	0.0078613	3.55086e-08	1.03511	0.982009	0.962482	0.994261	1.02802
G3V1S6	Polypeptide N-acetylgalactosaminyltransferase	GALNT2	211.87	0.4503	2	18	18	50	0.784	0.746	0.729	0.73	0.755	533	60.8	7.65	0.7488	0.0100767	1.19072e-06	1.03425	1.00137	0.977212	0.951531	1.03841
G3V1T9	"RNA binding motif protein 7, isoform CRA_a	RBM7	9.09	0.0685	8	1	1	3	0.705	0.758	0.744	0.739	0.873	146	17.2	9.52	0.7638	0.0286555	0.00702474	1.18133	0.99328	0.98153	1.07518	0.80756
G3V1U5	"Golgi transport 1 homolog B (S. cerevisiae), isoform CRA_c	GOLT1B	23.2	0.3784	2	3	3	8	0.976	0.969	1.073	1.31	0.91	74	8.2	10.26	1.0476	0.0706177	0.798265	0.694656	1.22088	1.10733	0.992828	1.07253
G3V1V1	"Zinc finger CCHC-type and RNA binding motif 1, isoform CRA_b	ZCRB1	14.59	0.0682	2	1	2	6	0.553	0.486	0.52	0.476	0.445	176	20.1	7.08	0.496	0.0186091	7.78365e-05	0.934874	0.915385	1.06996	0.878843	1.2427
G3V207	"Transmembrane and coiled-coil domain family 3, isoform CRA_c	TMCC3	27.12	0.0874	2	4	4	9	0.638	0.671	0.696	0.694	0.83	446	50.1	8.37	0.7058	0.0327634	0.00406042	1.19597	0.997126	1.03726	1.05172	0.768675
G3V267	Maleylacetoacetate isomerase	GSTZ1	49.38	0.3333	4	4	5	15	1.301	1.174	1.255	1.216	1.25	189	21.1	7.02	1.2392	0.0211835	0.000187718	1.02796	0.968924	1.06899	0.902383	1.0408
G3V2F4	Tyrosyl-DNA phosphodiesterase 1	TDP1	10.86	0.026	5	2	2	4	0.573	0.576	0.533	0.541	0.558	578	64.8	7.77	0.5562	0.00850529	2.79485e-08	1.03142	1.01501	0.925347	1.00524	1.02688
G3V2M2	Zinc finger FYVE domain-containing protein 21	ZFYVE21	4.63	0.0645	3	1	1	2	1.38	1.267	1.459	1.569	1.215	93	10.5	10.77	1.378	0.0640062	0.00520052	0.774379	1.07539	1.15154	0.918116	1.1358
G3V2N2	Homeobox protein SIX4 (Fragment)	SIX4	31.35	0.1134	2	2	3	8	0.943	0.883	0.782	0.79	0.674	494	52.6	6.86	0.8144	0.0461526	0.101257	0.853165	1.01023	0.885617	0.936373	1.39911
G3V2N3	Paired mesoderm homeobox protein 1	PRRX1	13.85	0.11	3	2	2	4	1.069	0.946	0.961	1.042	1.021	200	22.5	9.44	1.0078	0.0235572	0.899231	0.979846	1.08429	1.01586	0.884939	1.04701
G3V2Q3	Cyclin-K (Fragment)	CCNK	5.19	0.1057	6	1	1	2	0.456	0.467	0.409	0.417	0.446	227	26.4	7.99	0.439	0.0111937	2.12856e-07	1.06954	1.01956	0.875803	1.02412	1.02242
G3V2V6	V-type proton ATPase subunit D	ATP6V1D	50.38	0.2838	7	4	4	16	1.097	1.139	1.216	1.123	1.216	148	17.4	9.52	1.1582	0.0245304	0.00857174	1.08281	0.92352	1.0676	1.03829	0.902138
G3V3H3	Kinesin light chain 1	KLC1	214.64	0.4105	3	1	21	54	2.357	2.156	2.676	2.591	2.283	609	68.7	5.96	2.4126	0.0966792	1.97305e-06	0.881127	0.968236	1.24119	0.914722	1.03241
G3V3M1	Egl nine homolog 3 (Fragment)	EGLN3	4.92	0.1139	19	2	2	3	1.399	1.271	1.346	1.498	1.36	79	9.1	7.34	1.3748	0.0371395	0.000152598	0.907877	1.11293	1.05901	0.908506	1.02868
G3V3M5	Protein numb homolog (Fragment)	NUMB	6.2	0.0493	13	1	1	2	0.964	0.917	0.899	0.879	0.932	223	24.9	8.73	0.9182	0.0144824	0.0102965	1.0603	0.977753	0.980371	0.951245	1.03433
G3V4A9	Spermatogenesis-associated protein 7	SPATA7	0	0.2674	1	1	1	2	0.858	0.983	0.977	0.912	0.842	86	9.5	10.01	0.9144	0.0292003	0.11087	0.923246	0.93347	0.993896	1.14569	1.019
G3V4K1	"Nuclear factor of-activated T-cells, cytoplasmic 4 (Fragment)	NFATC4	2.48	0.1049	22	1	1	1	0.81	0.755	0.79	0.819	0.986	143	14.4	4.45	0.832	0.0400387	0.0474084	1.20391	1.03671	1.04636	0.932099	0.821501
[truncated: 4,926 more rows]
